# Supplementary material for: The impact of horizontal gene transfer in shaping operons and protein interaction networks – direct evidence of preferential attachment
Source: BMC Evol Biol. 2008 Jan 24;8:23. doi: 10.1186/1471-2148-8-23 (PMC2259305; doi:10.1186/1471-2148-8-23)
Supplement: Additional file 6 — Data_2008_0117.zip. Compressed zip file containing data used in the study [file 1471-2148-8-23-S6.zip]

Archive with 59 entries (41 files):
- DATA_2008_0117/
- DATA_2008_0117/.DS_Store
- __MACOSX/
- __MACOSX/DATA_2008_0117/
- __MACOSX/DATA_2008_0117/._.DS_Store
- DATA_2008_0117/COG-ANALYSIS-GENES/
- DATA_2008_0117/COG-ANALYSIS-GENES/Table-PRICE-COG-COMPARISON.xls
- DATA_2008_0117/COG-PPI/
- DATA_2008_0117/COG-PPI/.DS_Store
- __MACOSX/DATA_2008_0117/COG-PPI/
- __MACOSX/DATA_2008_0117/COG-PPI/._.DS_Store
- DATA_2008_0117/COG-PPI/Table-Comparison-PRICE-GENES-COG-PPI.xls
- DATA_2008_0117/COGS-DEGREE/
- DATA_2008_0117/COGS-DEGREE/Table-Comparison-PRICE-DEGREE-COG-PPI.xls
- DATA_2008_0117/COGS-OPERONS/
- DATA_2008_0117/COGS-OPERONS/Table-COG-OPERON-CORE-NONCORE-HGT.xls
- DATA_2008_0117/COMPARISON-HGT-METHODS/
- DATA_2008_0117/COMPARISON-HGT-METHODS/Table-Comparison-HGT-Methods.xls
- DATA_2008_0117/ECOLI_GEO/
- DATA_2008_0117/ECOLI_GEO/ECO_GDS2600_DATASET.NONULL.csv
- DATA_2008_0117/ECOLI_GEO/GDS2600.soft
- DATA_2008_0117/ECOLI_GEO/GDS2600.soft.gz
- DATA_2008_0117/ECOLI_GEO/HGTDB_ECO_GEO_AVE_EXPR.xls
- DATA_2008_0117/ECOLI_GEO/HGTDB_ECO_GEO_AVE_EXPR_OPERON.xls
- DATA_2008_0117/ECOLI_GEO/HGTDB_ECO_GEO_AVE_EXPR_PPI.xls
- DATA_2008_0117/ECOLI_GEO/PRICE_DATASET_OVERLAP_GENOME_REGULON_PPI_GEO.xls
- DATA_2008_0117/ECOLI_GEO/PRICE_ECO_GEO_AVE_EXPR.xls
- DATA_2008_0117/ECOLI_GEO/PRICE_GEO_EXPR_OPERON.xls
- DATA_2008_0117/ECOLI_GEO/PRICE_GEO_EXPR_PPI.xls
- DATA_2008_0117/GENE_SETS/
- DATA_2008_0117/GENE_SETS/PRICE/
- DATA_2008_0117/GENE_SETS/PRICE/PRICE_CORE_GENES.txt
- DATA_2008_0117/GENE_SETS/PRICE/PRICE_HGT_GENES.csv
- DATA_2008_0117/GENE_SETS/PRICE/PRICE_NONCORE_GENES.csv
- DATA_2008_0117/HGT_METHODS_COMPARISON_GENES_SETS/
- DATA_2008_0117/HGT_METHODS_COMPARISON_GENES_SETS/ECO_K12_HGT_SVM_HGT_GENES.txt.txt
- DATA_2008_0117/HGT_METHODS_COMPARISON_GENES_SETS/ECO_K12_HGTDB_HGT_GENES.txt.txt
- DATA_2008_0117/HGT_METHODS_COMPARISON_GENES_SETS/ECO_K12_MRAZEK_KARLIN_HGT_GENES.txt.txt
- DATA_2008_0117/HGT_METHODS_COMPARISON_GENES_SETS/ECO_K12_PRICE_HGT_GENES.txt.txt
- DATA_2008_0117/PPI_DATA/
- DATA_2008_0117/PPI_DATA/.DS_Store
- __MACOSX/DATA_2008_0117/PPI_DATA/
- __MACOSX/DATA_2008_0117/PPI_DATA/._.DS_Store
- DATA_2008_0117/PPI_DATA/Arifuzzaman-ECO-PROT-INTERACTIONS-ORFS.dat
- DATA_2008_0117/PPI_DATA/ECOLI-PROT-PROT-BUTLAND.edges.uniq
- DATA_2008_0117/PRICE_MANUSCRIPT_2007/
- DATA_2008_0117/PRICE_MANUSCRIPT_2007/EcBlastAgeNew.genes.txt.named
- DATA_2008_0117/PRICE_MANUSCRIPT_2007/EcBlastAgeNew.genomes.txt.txt
- DATA_2008_0117/PRICE_MANUSCRIPT_2007/TFHist.pdf
- DATA_2008_0117/README.txt
- DATA_2008_0117/RegulonDB_57/
- DATA_2008_0117/RegulonDB_57/RegulonDB57.csv
- DATA_2008_0117/RegulonDB_57/Regulondb_57_GeneProductSet.txt
- DATA_2008_0117/RegulonDB_57/REGULONDB_57_OPERON_MAP.csv
- DATA_2008_0117/SUPPLEMENTARY_DATA/
- DATA_2008_0117/SUPPLEMENTARY_DATA/FigureS1_ECO-K12-CORE-NONCORE-HGTDB-COA.xls
- DATA_2008_0117/SUPPLEMENTARY_DATA/FigureS2.xls
- DATA_2008_0117/SUPPLEMENTARY_DATA/TableS1_Comparison_HGT_DATA_SOURCES.xls
- DATA_2008_0117/SUPPLEMENTARY_DATA/TableS2.xls
