# Supplementary material for: The impact of horizontal gene transfer in shaping operons and protein interaction networks – direct evidence of preferential attachment
Source: BMC Evol Biol. 2008 Jan 24;8:23. doi: 10.1186/1471-2148-8-23 (PMC2259305; doi:10.1186/1471-2148-8-23)
Supplement: Additional file 6 — Data_2008_0117.zip. Compressed zip file containing data used in the study [file 1471-2148-8-23-S6.zip › DATA_2008_0117/COG-ANALYSIS-GENES/Table-PRICE-COG-COMPARISON.xls]

## Sheet: Sheet1
Table . Comparison of Core, Non-core and HGT genes.
COG category	#proteins per COG	Core	Non-core	HGT	COG description
A	1	100	0	0	RNA processing and modification
C	276	58.7	6.52	34.42	Energy production and conversion
D	30	67.99	4.27	0	Amino acid transport and metabolism
E	328	80	16.67	28.35	Cell division and chromosome partitioning
F	81	41.79	8.21	25.93	Carbohydrate transport and metabolism
G	268	66.67	8.64	47.39	Nucleotide transport and metabolism
H	128	59.18	11.22	20.31	Lipid metabolism
I	98	75	5.47	28.57	Coenzyme metabolism
J	152	62.45	11.9	4.61	Transcription
K	269	87.5	3.29	21.56	Translation, ribosomal structure and biogenesis
L	212	64.68	11.01	25	Cell envelope biogenesis, outer membrane
M	218	56.6	7.08	18.81	DNA replication, recombination and repair
N	104	79.2	11.2	17.31	Posttranslational modification, protein turnover, chaperones
O	125	42.31	34.62	8.8	Cell motility and secretion
P	200	62.69	8.96	19	Secondary metabolites biosynthesis, transport and catabolism
Q	67	68	9.5	26.87	Inorganic ion transport and metabolism
R	397	39.05	25.71	29.72	Function unknown
S	210	51.13	14.36	25.71	General function prediction only
T	158	42.37	33.9	20.89	Intracellular trafficking, secretion, and vesicular transport
U	118	63.92	14.56	14.41	Signal transduction mechanisms
V	46	67.39	2.17	32.61	Defense mechanisms
