# Supplementary material for: The impact of horizontal gene transfer in shaping operons and protein interaction networks – direct evidence of preferential attachment
Source: BMC Evol Biol. 2008 Jan 24;8:23. doi: 10.1186/1471-2148-8-23 (PMC2259305; doi:10.1186/1471-2148-8-23)
Supplement: Additional file 6 — Data_2008_0117.zip. Compressed zip file containing data used in the study [file 1471-2148-8-23-S6.zip › DATA_2008_0117/COG-PPI/Table-Comparison-PRICE-GENES-COG-PPI.xls]

## Sheet: Sheet1
Table. Comparison of Core, Non-core and HGT nodes in E. coli PPI
COG	Core	Non-core	HGT
C	17.03	1.45	7.25
D	33.33	10	0
E	16.77	1.52	4.57
F	25.93	1.23	2.47
G	11.57	1.49	9.7
H	28.91	0.78	7.03
I	12.24	3.06	2.04
J	65.13	0	1.32
K	18.59	3.35	4.83
L	31.6	4.25	5.66
M	23.85	1.83	6.42
N	4.81	0	0
O	36	4.8	0
P	17.5	1.5	3.5
Q	13.43	1.49	0
R	16.12	4.53	7.56
S	15.71	9.52	6.67
T	16.46	4.43	3.16
U	9.32	6.78	0
V	19.57	2.17	13.04
