# Supplementary material for: The impact of horizontal gene transfer in shaping operons and protein interaction networks – direct evidence of preferential attachment
Source: BMC Evol Biol. 2008 Jan 24;8:23. doi: 10.1186/1471-2148-8-23 (PMC2259305; doi:10.1186/1471-2148-8-23)
Supplement: Additional file 6 — Data_2008_0117.zip. Compressed zip file containing data used in the study [file 1471-2148-8-23-S6.zip › DATA_2008_0117/COGS-DEGREE/Table-Comparison-PRICE-DEGREE-COG-PPI.xls]

## Sheet: Sheet1
Table . Comparison of Core, Non-core and HGT node degree per COG in E. coli PPI
COG	Core	Non-core	HGT
C	7.13	4.5	1.35
D	15.1	2	0
E	2.62	4.4	2.07
F	7.24	1	3
G	4.68	4	2.62
H	3.43	1	3
I	12.58	16	14.5
J	34.52	0	2.5
K	13.66	7.11	4.46
L	14.24	10.78	8.5
M	6.85	1.75	1.36
N	1	0	0
O	16.07	14.5	0
P	2.94	2.67	1.86
Q	6	1	0
R	6.3	3	3.33
S	4.36	5.35	6.21
T	7.81	2	1.4
U	12.55	1.75	0
V	1.67	1	5.67
