# Supplementary material for: The impact of horizontal gene transfer in shaping operons and protein interaction networks – direct evidence of preferential attachment
Source: BMC Evol Biol. 2008 Jan 24;8:23. doi: 10.1186/1471-2148-8-23 (PMC2259305; doi:10.1186/1471-2148-8-23)
Supplement: Additional file 6 — Data_2008_0117.zip. Compressed zip file containing data used in the study [file 1471-2148-8-23-S6.zip › DATA_2008_0117/COGS-OPERONS/Table-COG-OPERON-CORE-NONCORE-HGT.xls]

## Sheet: Sheet1
Table. Comparison of Cluster of Orthologous (COG) categories between Core,Non-core and HGT genes in Operons
COG	Core	Non-core	HGT
C	44.93	6.88	28.99
D	63.33	23.33	0
E	51.52	4.27	17.07
F	62.96	8.64	14.81
G	37.69	7.46	40.3
H	75	5.47	16.41
I	33.67	10.2	17.35
J	97.37	3.95	2.63
K	50.19	12.64	17.47
L	48.58	9.91	9.91
M	55.5	13.3	15.14
N	13.46	2.88	2.88
O	72.8	10.4	7.2
P	61.5	10.5	17.5
Q	34.33	7.46	16.42
R	55.67	15.87	36.52
S	47.14	53.81	36.19
T	54.43	12.03	11.39
U	38.98	45.76	13.56
V	54.35	2.17	32.61
