# Supplementary material for: The impact of horizontal gene transfer in shaping operons and protein interaction networks – direct evidence of preferential attachment
Source: BMC Evol Biol. 2008 Jan 24;8:23. doi: 10.1186/1471-2148-8-23 (PMC2259305; doi:10.1186/1471-2148-8-23)
Supplement: Additional file 6 — Data_2008_0117.zip. Compressed zip file containing data used in the study [file 1471-2148-8-23-S6.zip › DATA_2008_0117/COMPARISON-HGT-METHODS/Table-Comparison-HGT-Methods.xls]

## Sheet: Sheet1
Table. Comparison of various methods of HGT detection using COG functional categories.								Escherichia coli K12, complete genome
								genus: Escherichia
COG category	#proteins per COG	HGT-Db	Karlin	IBM	Price			group: Gammaproteobacteria
C	276	5.43	1.45	4.35	34.42			kingdom: Bacteria
D	30	0	3.33	6.67	0			4243 proteins
E	328	4.57	1.52	0.91	28.35			3028 proteins can be found in COGs data base
F	81	0	0	3.7	25.93			Code	COGs	Description
G	268	1.87	1.87	3.73	47.39			A	1	RNA processing and modification
H	128	3.12	3.12	2.34	20.31			B	0	Chromatin structure and dynamics
I	98	3.06	3.06	3.06	28.57			C	276	Energy production and conversion
J	152	0	1.97	4.61	4.61			D	30	Cell cycle control, mitosis and meiosis
K	269	6.69	4.09	15.61	21.56			E	328	Amino acid transport and metabolism
L	212	6.6	17.45	13.68	25			F	81	Nucleotide transport and metabolism
M	218	8.26	7.8	12.39	18.81			G	268	Carbohydrate transport and metabolism
N	104	12.5	4.81	22.12	17.31			H	128	Coenzyme transport and metabolism
O	125	0.8	1.6	0.8	8.8			I	98	Lipid transport and metabolism
P	200	12.5	3.5	3.5	19			J	152	Translation
Q	67	10.45	1.49	1.49	26.87			K	269	Transcription
R	397	7.3	4.53	9.82	29.72			L	212	Replication, recombination and repair
S	210	3.81	5.24	14.76	25.71			M	218	Cell wall/membrane biogenesis
T	158	8.23	4.43	12.66	20.89			N	104	Cell motility
U	118	11.86	5.93	23.73	14.41			O	125	Posttranslational modification, protein turnover, chaperones
V	46	4.35	10.87	10.87	32.61			P	200	Inorganic ion transport and metabolism
								Q	67	Secondary metabolites biosynthesis, transport and catabolism
								R	397	General function prediction only
								S	210	Function unknown
								T	158	Signal transduction mechanisms
								U	118	Intracellular trafficking and secretion
								V	46	Defense mechanisms
								W	0	Extracellular structures
								Z	0	Cytoskeleton
								-	1215	Not in COGs
