# Supplementary material for: The impact of horizontal gene transfer in shaping operons and protein interaction networks – direct evidence of preferential attachment
Source: BMC Evol Biol. 2008 Jan 24;8:23. doi: 10.1186/1471-2148-8-23 (PMC2259305; doi:10.1186/1471-2148-8-23)
Supplement: Additional file 6 — Data_2008_0117.zip. Compressed zip file containing data used in the study [file 1471-2148-8-23-S6.zip › DATA_2008_0117/ECOLI_GEO/ECO_GDS2600_DATASET.NONULL.csv]

ORF	GENE	LB_2.4	LB_2.8	LB_3.1	LB 20	LB 40	LB 60
b3167	rbfA	0.323	0.487	0.200	0.218	0.510	0.281
b2407	xapA	-0.037	-0.225	-0.107	-0.084	-0.219	-0.089
b2406	xapB	-0.310	0.097	-0.133	0.090	0.155	0.093
b2159	nfo	-0.153	0.350	0.402	0.282	0.451	0.224
b3823	rhtC	-0.214	-0.303	-0.281	-0.252	-0.311	-0.219
b0715	abrB	-0.349	-0.837	-0.701	-0.711	-0.337	-0.343
b2405	xapR	-0.675	-0.760	-0.601	-0.622	-0.728	-0.521
b0693	speF	-0.096	-0.371	-0.287	-0.164	-0.200	-0.280
b1584	speG	0.496	0.368	0.240	0.068	-0.007	0.199
b0120	speD	0.218	0.670	0.618	0.459	0.550	0.685
b0121	speE	0.778	1.048	1.045	0.996	0.933	1.111
b2937	speB	-0.284	0.272	0.112	0.230	0.663	0.166
b2965	speC	-0.526	-1.323	-1.189	-0.843	-1.206	-0.600
b0545	ybcL	0.164	-0.374	-0.209	-0.131	-0.129	-0.173
b0546	ybcM	0.451	-0.004	-0.012	0.262	0.072	0.414
b0549	ybcO	-0.038	-0.411	-0.035	-0.075	-0.072	-0.001
b0567	ybcH	-0.323	-0.694	-0.547	-0.318	-0.539	-0.273
b0527	ybcI	-0.348	-0.623	-0.454	-0.418	-0.296	-0.184
b4154	frdA	0.849	1.071	0.716	1.012	1.262	0.711
b0521	ybcF	-0.197	-0.826	-0.716	-0.693	-0.724	-0.436
b4152	frdC	0.190	0.221	0.011	0.069	0.246	0.103
b4211	ytfG	-0.960	-0.699	-0.529	-0.740	-0.571	-0.557
b1967	hchA	1.883	2.074	3.056	2.722	2.297	2.573
b4210	ytfF	-0.151	-0.722	-0.294	-0.267	-0.161	-0.169
b1278	pgpB	0.357	0.360	0.115	0.427	0.482	0.266
b0418	pgpA	0.421	0.200	0.177	0.342	0.389	0.281
b0559	ybcW	0.078	-0.372	-0.285	-0.097	-0.218	-0.134
b0551	ybcQ	-0.396	-0.344	-0.168	0.022	-0.138	-0.152
b0555	ybcS	-0.363	-0.381	-0.128	-0.066	-0.339	-0.188
b3137	kbaY	-0.035	-0.258	-0.048	-0.165	-0.107	-0.090
b3132	kbaZ	0.132	-0.467	-0.180	-0.082	-0.095	0.076
b2426	ucpA	0.562	0.467	0.894	0.460	0.456	0.343
b4113	basR	0.115	-0.570	-0.357	-0.202	-0.275	-0.147
b2434	ypeA	0.154	0.111	0.017	0.244	0.056	0.041
b2390	ypeC	0.066	-0.314	-0.115	-0.058	-0.130	-0.046
b0910	cmk	0.534	0.748	0.441	0.466	0.457	0.173
b4215	ytfI	-0.064	-0.053	-0.144	0.054	-0.115	0.173
b4212	ytfH	-0.527	-0.321	-0.261	-0.428	-0.319	-0.078
b4217	ytfK	0.187	0.156	0.507	0.318	0.455	0.416
b4216	ytfJ	0.752	0.995	1.010	0.613	0.168	0.230
b2498	upp	0.887	1.282	0.677	0.609	0.234	0.175
b3184	yhbE	0.114	-0.187	-0.005	0.195	0.229	0.247
b0738	tolR	-0.244	-0.107	-0.298	-0.263	-0.385	-0.488
b0737	tolQ	-0.211	-0.576	-0.367	-0.297	-0.433	-0.164
b4252	yjgK	0.040	0.257	0.238	0.154	0.233	0.184
b1624	ydgJ	-0.001	0.262	-0.000043	0.103	-0.145	-0.060
b1626	ydgK	0.295	-0.033	0.110	0.076	-0.124	0.053
b1604	ydgH	0.953	1.576	0.849	0.870	0.590	0.335
b1313	ycjQ	0.089	-0.519	-0.436	-0.395	-0.392	-0.288
b2707	srlR	-0.750	-0.895	-0.691	-0.788	-0.848	-0.482
b0740	tolB	0.745	1.620	1.299	1.248	1.237	0.830
b0739	tolA	-0.598	-0.597	-0.633	-0.750	-0.601	-0.510
b1614	ydgA	2.062	2.636	2.157	1.865	2.166	1.753
b0422	xseB	0.347	0.567	0.351	0.406	0.557	0.275
b1598	ydgD	0.616	0.964	0.900	0.626	0.676	0.531
b0596	entA	0.025	-0.863	-0.574	-0.394	-0.402	-0.289
b0593	entC	-0.463	-0.744	-0.766	-0.853	-0.945	-0.608
b0595	entB	-0.280	-0.683	-0.342	-0.210	-0.211	-0.087
b0594	entE	-0.406	-0.586	-0.511	-0.265	-0.318	-0.231
b0583	entD	-0.463	-0.562	-0.402	-0.421	-0.450	-0.335
b0714	nei	0.029	-0.654	-0.462	-0.149	-0.349	-0.160
b1882	cheY	-0.242	-0.607	-0.263	-0.438	-0.472	-0.205
b2209	eco	0.942	0.991	0.942	0.453	0.496	0.565
b4288	fecD	-1.285	-1.268	-1.348	-1.094	-1.220	-0.979
b4287	fecE	-0.414	-0.298	-0.454	-0.275	-0.439	-0.186
b0101	yacG	-0.113	-0.085	-0.030	-0.137	-0.069	-0.095
b0117	yacH	-0.232	-0.304	-0.213	-0.068	0.079	0.092
b0119	yacL	0.842	1.465	1.106	0.880	0.914	0.678
b1951	rcsA	-0.036	-0.158	-0.084	-0.035	0.038	0.091
b2217	rcsB	-0.223	0.041	0.008	-0.467	-0.409	-0.246
b2218	rcsC	-0.312	-0.027	0.003	0.217	0.189	0.301
b2216	rcsD	-0.210	-0.015	-0.196	-0.399	-0.448	-0.213
b0196	rcsF	-0.156	0.072	-0.280	-0.321	-0.392	-0.244
b2628	yfjL	0.359	0.218	0.111	0.235	0.202	0.128
b1333	uspE	1.803	2.550	2.264	1.882	2.350	1.880
b1376	uspF	0.698	0.804	1.198	1.181	0.698	0.773
b2400	gltX	1.453	2.445	2.132	1.497	1.658	1.209
b2388	glk	0.124	0.676	0.346	0.275	0.259	0.212
b3466	yhhL	-0.320	-0.443	-0.332	-0.161	-0.505	-0.211
b3157	yhbT	-0.625	-0.748	-0.502	-0.694	-0.702	-0.318
b4148	sugE	0.304	-0.217	0.224	0.059	0.224	0.254
b3653	gltS	-0.330	-0.373	-0.177	-0.076	0.042	-0.025
b3160	yhbW	-0.032	0.149	-0.111	0.184	-0.003	0.044
b3608	gpsA	0.548	0.701	0.524	0.388	0.399	0.262
b0653	gltK	-0.334	-0.618	-0.488	-0.268	-0.385	-0.232
b0654	gltJ	-0.185	-0.548	-0.197	-0.343	-0.177	-0.028
b0652	gltL	0.131	-0.040	-0.001	-0.136	-0.108	-0.104
b0989	cspH	-0.088	-0.440	-0.181	1.290	-0.239	-0.102
b1552	cspI	-0.093	-0.068	-0.163	0.131	-0.120	-0.144
b0720	gltA	1.801	3.360	1.743	1.059	1.403	0.877
b0880	cspD	0.739	0.994	0.715	0.884	0.898	0.882
b0623	cspE	0.166	0.001	0.343	0.305	0.302	0.336
b1557	cspB	0.014	-0.134	-0.006	0.062	-0.000568	0.053
b1823	cspC	0.094	0.392	0.270	0.207	0.138	0.161
b1325	ycjG	1.310	1.545	1.282	1.600	1.845	1.245
b3434	yhgN	0.067	-0.140	-0.071	0.006	-0.199	-0.078
b2398	yfeC	0.297	-0.362	0.036	0.058	-0.124	0.067
b2395	yfeA	-0.471	-1.238	-1.124	-0.920	-0.828	-0.570
b1289	ycjD	-0.024	0.027	-0.043	0.167	-0.123	-0.164
b2399	yfeD	0.107	0.071	-0.049	0.024	-0.078	-0.042
b3478	nikC	-0.189	1.801	-0.380	-0.243	-0.105	-0.216
b3407	yhgF	-0.190	0.168	-0.280	-0.234	0.017	-0.043
b2419	yfeK	-0.035	0.090	-0.069	0.212	-0.060	0.085
b2410	yfeH	-0.448	-0.471	-0.533	-0.418	-0.206	-0.333
b0050	apaG	0.352	0.159	0.308	0.279	0.413	0.240
b2408	yfeN	0.058	-0.274	-0.110	-0.108	-0.104	0.037
b2389	yfeO	0.233	0.366	0.600	0.333	0.454	0.462
b3266	acrF	-1.108	-0.929	-1.158	-0.841	-0.740	-0.769
b3411	yhgA	-0.735	-0.943	-0.556	-0.370	-0.585	-0.368
b2409	yfeR	-0.317	-0.537	-0.633	-0.326	-0.297	-0.438
b2420	yfeS	-1.051	-1.263	-0.899	-1.170	-1.198	-0.836
b3430	glgC	0.692	0.928	0.708	0.619	0.805	0.402
b2427	yfeT	0.012	-0.176	0.836	-0.018	-0.305	-0.172
b3582	sgbU	-0.759	-1.470	-1.158	-0.965	-0.809	-0.789
b2432	yfeY	0.079	0.042	-0.089	0.103	0.149	-0.013
b3479	nikD	-0.919	-0.621	-0.928	-0.888	-0.425	-0.542
b3180	yhbY	0.669	0.829	0.747	0.804	0.579	0.603
b3480	nikE	-0.032	3.751	-0.201	-0.107	0.025	0.016
b3173	yhbX	-0.126	-0.664	-0.317	-0.305	-0.294	-0.045
b2925	fbaA	1.854	2.366	2.072	2.264	2.129	1.289
b3753	rbsR	0.185	-0.386	-0.172	-0.070	-0.128	-0.053
b2298	yfcC	-0.559	-0.719	-0.390	-0.402	-0.326	-0.277
b4353	yjiX	-0.035	-0.195	-0.081	-0.120	-0.151	-0.095
b1234	rssA	-0.762	-0.860	-0.846	-0.909	-1.015	-0.632
b1235	rssB	0.451	0.855	0.434	0.374	0.162	0.378
b0381	ddlA	-0.062	0.355	0.111	-0.031	-0.043	-0.091
b0092	ddlB	0.085	0.661	0.204	0.345	0.730	0.288
b0558	ybcV	-0.142	-0.315	-0.073	-0.050	-0.087	-0.281
b4400	creD	-0.847	-1.230	-0.934	-0.876	-0.880	-0.442
b3428	glgP	0.426	0.651	0.385	0.296	0.654	0.184
b0261	mmuM	-0.103	-0.234	-0.166	-0.211	-0.132	-0.174
b4340	yjiR	-0.573	-0.624	-0.578	-0.671	-0.529	-0.363
b4341	yjiS	-0.453	-0.485	-0.228	-0.287	-0.422	-0.267
b4372	holD	-0.559	-0.503	-0.501	-0.441	-0.444	-0.303
b1099	holB	0.001	0.244	0.039	0.162	0.213	0.230
b0640	holA	0.394	-0.047	0.161	0.152	0.091	0.244
b3824	rhtB	0.056	-0.365	-0.138	-0.111	-0.198	-0.004
b2096	gatY	2.361	3.480	3.046	2.472	2.365	1.660
b2095	gatZ	3.630	4.400	4.087	3.620	3.456	2.651
b4347	yjiW	-0.164	-0.466	-0.431	-0.364	-0.406	-0.207
b3431	glgX	0.886	1.119	0.996	0.876	1.144	0.406
b2091	gatD	2.392	3.144	2.673	2.012	1.279	0.692
b2094	gatA	1.816	2.479	2.265	1.712	1.571	0.801
b2093	gatB	0.703	1.142	1.512	1.278	1.060	0.776
b2092	gatC	2.408	2.904	3.371	2.537	1.717	1.146
b2898	ygfZ	0.016	0.756	0.310	0.224	0.324	0.007
b3037	ygiB	-0.392	-0.229	-0.015	-0.329	-0.506	-0.229
b4387	ytjB	-0.618	-0.496	-0.595	-0.578	-0.797	-0.596
b3054	ygiF	0.165	-0.092	0.292	0.232	0.362	0.261
b4333	yjiK	-0.252	-0.258	-0.331	-0.246	-0.307	-0.199
b3059	ygiH	-0.141	0.122	0.130	0.407	0.255	0.149
b3029	ygiN	0.108	0.199	0.190	0.073	0.262	0.099
b2779	eno	1.827	2.553	2.520	2.618	2.350	1.793
b3024	ygiW	0.420	0.866	0.626	0.616	0.850	0.276
b3023	ygiV	0.853	1.353	0.750	1.221	1.362	1.169
b3021	ygiT	0.072	-0.204	-0.158	-0.179	-0.190	0.053
b3027	ygiZ	-0.040	-0.102	-0.081	-0.084	0.048	0.916
b3900	frvA	0.008	-0.521	-0.287	-0.232	-0.295	0.021
b0755	gpmA	0.895	0.726	1.073	0.952	0.869	0.778
b3361	fic	0.854	2.161	1.505	1.403	2.004	0.558
b3740	gidB	0.070	-0.203	-0.015	-0.002	0.028	0.120
b0696	kdpC	-0.168	-0.532	-0.303	-0.285	-0.280	-0.142
b0697	kdpB	-0.417	-0.788	-0.672	-0.291	-0.367	-0.417
b0694	kdpE	-0.493	-0.400	-0.499	-0.249	-0.048	-0.401
b0695	kdpD	-0.410	-0.256	1.027	-0.223	-0.082	-0.010
b1348	lar	-0.093	-0.691	-0.224	-0.312	-0.438	-0.188
b3508	yhiD	0.773	1.097	0.924	0.810	1.028	1.456
b3958	argC	-0.251	-0.598	-0.389	-0.393	-0.533	-0.223
b4166	yjeS	0.074	-0.235	0.044	0.091	0.087	-0.083
b4159	yjeP	-0.803	-0.952	-0.806	-0.659	-0.731	-0.576
b1379	hslJ	-0.024	0.054	-0.024	-0.164	-0.158	-0.090
b3492	yhiN	-0.274	-0.291	-0.232	-0.190	-0.138	-0.133
b3487	yhiI	-0.237	-0.467	-0.418	-0.490	-0.355	-0.421
b3488	yhiJ	0.352	-0.061	0.082	0.253	0.060	0.282
b4167	yjeF	0.418	0.581	0.817	0.780	0.861	0.650
b3400	hslR	-0.639	-0.465	-0.356	-0.300	-0.062	-0.112
b4115	adiC	-0.900	-1.099	-0.845	-0.644	-0.933	-0.670
b3496	yhiP	0.218	0.462	0.385	0.427	0.097	0.182
b3497	yhiQ	-0.507	-0.464	-0.326	-0.087	-0.235	-0.030
b3210	arcB	0.140	-0.226	0.164	-0.027	-0.260	0.033
b4157	yjeN	-0.004	-0.255	-0.217	-0.255	-0.308	-0.154
b4158	yjeO	-0.112	-0.291	-0.090	-0.096	-0.031	0.672
b3172	argG	0.601	1.177	0.187	0.435	0.711	0.020
b4145	yjeJ	-0.279	-0.424	-0.242	-0.230	-0.068	-0.059
b4146	yjeK	-0.040	0.422	0.081	0.000160	-0.161	1.163
b4141	yjeH	-0.449	-0.864	-0.365	-0.305	-0.267	-0.183
b4144	yjeI	0.107	0.396	0.360	0.237	0.179	0.017
b1187	fadR	-0.224	0.038	-0.191	-0.036	-0.182	0.322
b3685	yidE	0.011	-0.436	-0.372	-0.356	-0.371	-0.044
b2645	yfjZ	-0.434	-0.776	-0.639	-0.384	-0.537	-0.292
b3868	glnG	0.973	-0.026	-0.059	0.244	0.532	0.051
b3846	fadB	-0.062	0.152	-0.118	-0.168	-0.101	0.086
b3265	acrE	-0.160	-0.324	-0.176	0.131	0.138	0.085
b0518	fdrA	-0.557	-0.885	-0.815	-0.657	-0.660	-0.534
b0221	fadE	-0.480	-0.540	-1.002	-0.918	-0.908	-0.817
b1805	fadD	-0.077	-0.458	-0.348	-0.265	-0.112	0.939
b2382	ypdC	-0.874	-1.056	-0.627	-0.669	-0.713	-0.781
b2381	ypdB	-0.037	-0.203	-0.101	0.035	-0.201	-0.040
b2380	ypdA	-0.736	-0.996	-0.784	-0.659	-0.748	-0.586
b3081	fadH	-0.366	-0.371	-0.261	-0.131	-0.054	-0.064
b0239	frsA	-0.083	-0.089	-0.143	-0.146	-0.084	-0.111
b2385	ypdF	-0.071	-0.454	-0.251	-0.167	-0.064	-0.069
b2384	ypdE	-0.045	-0.289	-0.123	-0.102	-0.049	-0.000212
b2237	inaA	-1.141	-0.383	-0.394	-1.199	-0.601	-0.654
b0565	ompT	1.088	1.441	0.528	0.279	0.040	-0.072
b3261	fis	0.076	0.313	0.068	0.206	0.361	0.260
b1256	ompW	0.296	0.128	0.452	0.212	0.151	0.229
b0805	fiu	-0.293	-0.531	-0.272	-0.220	-0.376	-0.113
b0814	ompX	0.985	1.586	1.492	1.444	1.621	1.709
b0379	yaiY	0.035	-0.017	-0.033	0.127	-0.063	-0.100
b0929	ompF	0.403	0.595	0.594	0.558	0.146	0.431
b2215	ompC	2.513	2.378	3.315	2.993	2.946	3.030
b1377	ompN	-0.227	-0.572	-0.174	-0.103	-0.138	-0.161
b3618	htrL	-0.173	0.339	-0.044	-0.051	-0.362	0.011
b1249	cls	-0.118	0.062	-0.130	-0.084	-0.085	-0.054
b2704	srlB	-0.085	0.261	-0.199	-0.076	0.052	-0.057
b2702	srlA	-0.366	1.299	-0.214	-0.168	-0.254	-0.070
b2705	srlD	-0.251	-0.543	-0.362	-0.316	-0.412	-0.158
b2903	gcvP	1.374	2.652	1.481	1.648	2.046	0.690
b2905	gcvT	1.008	2.024	0.799	1.479	1.616	0.600
b3888	yiiD	-0.585	-0.381	-0.381	-0.349	-0.187	-0.258
b2904	gcvH	0.684	1.566	0.923	0.649	1.523	0.312
b1484	ddpD	0.014	-0.877	-0.604	-0.494	-0.537	-0.262
b3089	sstT	-0.415	-0.311	-0.364	-0.359	-0.365	-0.203
b2808	gcvA	0.134	0.184	0.040	0.127	0.002	0.066
b3890	yiiF	0.172	-0.387	-0.163	-0.144	-0.145	-0.162
b1483	ddpF	0.123	0.092	0.279	0.301	0.168	0.157
b3463	ftsE	0.274	0.124	1.144	0.631	0.991	0.936
b4116	adiY	-0.589	-1.166	-0.919	-0.854	-0.941	-0.504
b0094	ftsA	1.086	1.869	1.204	1.282	1.970	1.001
b2441	eutB	0.163	0.524	0.153	0.472	0.376	0.186
b0890	ftsK	0.236	0.311	0.395	0.240	0.392	0.373
b0084	ftsI	-0.584	-0.266	-0.064	-0.137	-0.050	0.048
b1487	ddpA	-0.244	0.337	-0.323	-0.376	-0.315	-0.202
b2330	prmB	-0.150	0.012	0.044	-0.112	-0.104	-0.056
b1486	ddpB	-0.203	-0.766	-0.613	-0.374	-0.469	-0.302
b0093	ftsQ	0.630	1.550	0.954	0.596	1.543	0.528
b3805	hemC	-0.125	-0.186	-0.145	-0.123	-0.028	-0.188
b3950	frwB	-0.229	-0.249	-0.203	-0.330	-0.383	-0.124
b0095	ftsZ	-0.278	0.565	0.282	-0.109	0.214	-0.153
b3462	ftsX	-0.085	0.036	3.171	0.132	0.204	-0.047
b3236	mdh	1.004	0.811	0.868	1.068	0.817	0.704
b1210	hemA	0.339	0.399	-0.056	0.174	0.114	0.023
b0214	rnhA	0.151	0.027	0.073	0.009	-0.017	0.269
b0183	rnhB	0.134	-0.167	-0.040	0.000334	-0.004	0.078
b1912	pgsA	0.158	-0.263	-0.096	-0.034	-0.111	0.011
b3292	zntR	0.447	0.376	0.584	0.805	0.470	0.796
b1643	ydhI	0.197	0.210	0.244	0.164	0.126	0.268
b0051	ksgA	0.496	1.016	0.528	0.353	0.553	0.445
b2952	yggT	-1.458	-1.687	-1.491	-1.631	-1.627	-1.160
b0588	fepC	-0.274	-0.517	-0.409	-0.274	-0.177	-0.423
b0592	fepB	-0.844	-1.133	-1.271	-0.862	-1.182	-0.972
b0584	fepA	-0.886	-1.119	-1.224	-0.716	-0.765	-0.828
b0589	fepG	-0.738	-1.262	-1.115	-1.004	-1.118	-0.720
b2955	yggW	0.035	-0.117	-0.137	-0.073	-0.128	-0.127
b0587	fepE	-0.284	-0.503	-0.397	-0.431	-0.426	-0.303
b0590	fepD	-0.404	-0.259	-0.104	-0.164	-0.163	-0.270
b1123	potD	0.680	1.970	1.118	0.691	1.523	0.434
b2411	ligA	-0.193	0.185	-0.027	0.009	0.198	0.178
b4187	aidB	0.809	1.319	1.180	0.970	1.581	0.996
b1337	abgB	0.391	0.108	0.177	0.197	0.377	0.048
b2793	syd	0.217	0.354	0.313	0.359	0.053	0.317
b3396	mrcA	-0.157	-0.349	-0.253	-0.194	-0.152	-0.130
b0146	sfsA	0.824	1.008	0.832	0.770	0.476	1.686
b0147	ligT	0.020	-0.326	-0.104	0.125	-0.004	0.126
b1660	ydhC	-0.161	-0.442	-0.194	-0.166	-0.163	0.158
b2951	yggS	-0.996	-1.020	-0.840	-1.277	-1.408	-0.996
b4150	ampC	-0.028	-0.145	-0.284	-0.012	0.031	-0.023
b3284	smg	0.569	0.682	0.629	0.665	0.605	0.543
b1339	abgR	0.323	0.196	0.312	0.200	0.097	0.208
b2950	yggR	-0.681	-0.749	-0.479	-0.079	-0.227	-0.254
b1336	abgT	0.233	-0.052	-0.031	0.387	0.354	0.226
b2990	hybG	0.286	0.447	0.134	0.122	0.330	0.096
b2585	pssA	0.423	0.352	-0.019	0.229	0.384	0.204
b1211	prfA	0.073	-0.540	-0.242	-0.006	-0.308	0.153
b2891	prfB	0.502	0.775	0.554	0.297	1.224	0.271
b3234	degQ	-0.705	0.026	-0.306	-0.598	-0.367	-0.471
b3227	dcuD	-0.440	-0.707	-0.647	-0.137	-0.447	-0.467
b3949	frwC	-0.333	-0.485	-0.427	-0.247	-0.387	-0.354
b0621	dcuC	-0.718	-1.139	-1.011	-0.781	-0.951	-0.693
b1633	nth	-0.163	-0.219	-0.273	-0.147	-0.234	-0.041
b2910	zapA	0.525	0.749	0.488	0.745	0.572	0.506
b3235	degS	-0.055	-0.100	-0.047	0.106	-0.082	0.021
b1656	sodB	2.139	2.199	2.555	2.165	2.260	2.234
b3908	sodA	-0.325	0.056	1.938	0.256	0.524	0.311
b3259	prmA	-0.063	-0.168	-0.227	-0.198	-0.235	-0.199
b2511	der	0.538	1.285	0.422	0.468	0.969	0.381
b1990	erfK	-0.073	-0.006	0.077	-0.012	-0.237	-0.056
b4124	dcuR	-0.190	-0.597	-0.371	-0.364	-0.348	-0.371
b3953	frwD	-0.323	-0.279	-0.315	-0.069	-0.150	-0.088
b0493	ybbO	-0.423	-0.460	-0.586	-0.585	-0.510	-0.225
b0492	ybbN	-0.074	-0.568	-0.312	-0.417	-0.428	-0.297
b0491	ybbM	0.000643	-0.351	-0.333	-0.148	-0.076	0.022
b0488	ybbJ	0.359	0.077	0.357	0.444	0.379	0.267
b0044	fixX	-0.935	-1.173	-1.020	-1.661	-1.806	-1.116
b1183	umuD	-0.272	-0.192	-0.184	-0.229	-0.099	-0.101
b0498	ybbC	-0.249	-0.172	-0.229	-0.069	-0.269	-0.185
b0503	ybbB	-0.391	-0.522	-0.312	-0.307	-0.249	-0.077
b1184	umuC	-0.258	-0.379	-0.030	-0.162	-0.073	-0.063
b3755	yieP	0.241	0.038	0.199	0.187	0.407	0.319
b2997	hybO	0.287	-0.135	-0.170	-0.149	-0.372	-0.123
b0577	ybdG	0.112	0.385	0.267	0.386	0.462	0.301
b0513	ybbY	-0.969	-0.272	-0.247	-0.238	-0.151	-0.017
b2548	yphF	-0.078	-0.599	-0.525	-0.346	-0.420	-0.137
b0511	ybbW	-0.068	-0.989	-0.585	-0.312	-0.172	0.015
b0042	fixB	-0.777	-1.561	-1.296	-1.081	-1.060	-0.877
b0041	fixA	0.304	-0.239	-0.065	0.215	0.160	0.289
b0496	ybbP	-1.316	-1.208	-0.801	-0.813	-0.605	-0.804
b2546	yphD	-0.325	-0.534	-0.526	-0.396	-0.489	-0.403
b2545	yphC	-0.206	-0.579	-0.350	-0.189	-0.338	-0.226
b0875	aqpZ	-1.637	-1.781	-1.195	-1.734	-1.848	-1.147
b2544	yphB	-0.143	-0.542	-0.446	-0.253	-0.435	-0.134
b2551	glyA	0.797	1.040	0.897	0.746	0.856	0.541
b1363	trkG	-0.569	-0.565	-0.520	-0.542	-0.466	-0.074
b3290	trkA	0.508	0.711	0.403	0.704	0.834	0.524
b4313	fimE	-0.390	-0.433	-0.295	-0.242	-0.357	-0.306
b1551	ynfN	-0.053	-0.256	-0.230	-0.162	-0.181	-0.208
b1596	ynfM	-0.345	-0.930	-0.610	-0.316	-0.394	0.230
b1593	ynfK	0.079	-0.305	-0.106	-0.323	-0.188	-0.172
b3005	exbD	-0.517	3.592	-0.498	-0.494	-0.617	-0.238
b1590	ynfH	-0.544	-0.614	-0.483	-0.415	-0.479	-0.348
b1589	ynfG	0.057	-0.408	-0.344	-0.285	-0.298	-0.065
b1586	ynfD	0.504	0.188	0.395	0.513	0.693	0.353
b1585	ynfC	0.194	0.071	0.178	0.079	-0.005	0.087
b1583	ynfB	0.933	0.651	0.724	0.675	0.370	0.601
b1582	ynfA	-0.268	-0.293	0.099	-0.108	-0.183	-0.005
b1733	chbG	-1.000	-1.053	-1.164	-0.972	-1.098	-0.951
b1734	chbF	-1.109	-0.816	-0.862	-0.817	-0.996	-0.807
b1197	treA	1.189	1.688	1.177	1.357	0.923	0.848
b1300	puuC	-0.080	-0.489	-0.529	-0.360	-0.119	-0.192
b4239	treC	0.133	-0.290	-0.279	-0.188	-0.087	-0.126
b1297	puuA	-0.592	-0.611	-0.782	-0.800	-0.758	-0.545
b1298	puuD	-0.123	-0.008	-0.219	-0.011	-0.122	-0.098
b1302	puuE	-0.175	-0.487	-0.432	-0.330	-0.417	-0.275
b3385	gph	-0.066	0.254	0.034	-0.068	-0.029	-0.061
b3287	def	0.503	0.898	0.861	1.121	0.847	0.818
b1299	puuR	0.106	0.101	0.022	0.032	0.005	-0.011
b1296	puuP	-0.616	-0.752	-0.487	-0.472	-0.467	-0.381
b4241	treR	0.327	-0.017	0.025	0.161	-0.119	0.121
b2127	mlrA	0.000258	0.331	-0.020	0.020	-0.104	-0.325
b1635	gst	1.245	1.877	1.533	1.574	1.529	1.226
b1576	ydfD	0.459	-0.212	-0.131	-0.001	-0.292	-0.080
b1539	ydfG	0.770	1.002	0.635	0.764	0.651	0.632
b1571	ydfA	-0.177	-0.340	-0.189	-0.167	-0.307	-0.262
b1736	chbA	-0.172	-0.016	-0.183	-0.026	-0.138	-0.125
b1572	ydfB	-0.165	-0.062	-0.163	-0.048	-0.204	-0.098
b1549	ydfO	0.012	-0.253	-0.214	0.004	-0.143	-0.035
b1542	ydfI	-0.636	-0.626	-0.499	-0.425	-0.608	-0.401
b1540	ydfH	0.224	-0.157	0.005	0.068	-0.315	-0.041
b1544	ydfK	0.098	-0.449	-0.199	-0.151	-0.243	-0.125
b1560	ydfU	-0.188	-0.573	-0.572	-0.334	-0.290	-0.267
b1559	ydfT	0.078	-0.325	-0.184	-0.219	-0.346	0.098
b1567	ydfW	0.114	-0.250	-0.023	-0.248	-0.209	-0.162
b1565	ydfV	0.282	0.816	0.711	0.486	0.366	0.357
b1554	ydfQ	-0.257	-0.414	-0.130	0.008	-0.227	-0.110
b1553	ydfP	-0.104	-0.195	0.007	-0.098	-0.113	0.041
b1555	ydfR	-0.173	-0.382	-0.311	-0.163	-0.315	-0.172
b1568	ydfX	0.006	-0.250	-0.164	0.088	-0.145	-0.100
b1541	ydfZ	0.037	-0.240	-0.141	-0.062	-0.116	0.008
b2617	smpA	0.015	-0.321	-0.205	-0.230	-0.234	-0.088
b0113	pdhR	-0.219	-0.174	-0.330	-0.372	-0.155	-0.117
b1605	ydgI	-0.798	-0.969	-0.627	-0.784	-0.972	-0.546
b3348	slyX	0.314	-0.416	-0.000219	0.065	-0.166	0.023
b1607	ydgC	-0.087	0.036	-0.176	0.008	-0.254	0.195
b0951	pqiB	0.391	0.148	0.200	0.223	0.307	0.223
b0950	pqiA	0.036	-0.675	-0.573	-0.366	-0.159	0.025
b1634	tppB	0.108	0.544	0.629	0.592	0.258	0.488
b1074	flgC	-0.139	-0.222	0.022	-0.158	-0.089	-0.002
b1478	adhP	0.311	0.477	0.493	0.618	1.068	0.518
b2143	cdd	-0.110	-0.239	-0.406	-0.194	-0.206	-0.339
b3468	yhhN	-0.570	-0.746	-0.391	-0.541	-0.458	-0.403
b3467	yhhM	-0.082	-0.255	-0.179	-0.162	-0.148	-0.224
b1176	minC	1.004	1.704	1.103	0.736	0.683	0.537
b1175	minD	0.781	0.991	0.763	0.678	0.517	0.411
b1174	minE	0.240	0.461	0.227	-0.004	-0.026	0.090
b3439	yhhW	0.040	-0.080	0.014	-0.098	-0.020	0.044
b2894	xerD	-0.598	0.010	-0.217	-0.765	-0.216	-0.313
b4135	yjdC	0.677	1.083	0.874	0.778	-0.246	0.656
b3474	yhhT	-0.151	-0.360	-0.170	-0.069	-0.236	-0.101
b3473	yhhS	-0.626	-0.967	-0.970	-0.958	-0.783	-0.731
b1241	adhE	3.648	4.064	4.250	4.084	3.791	2.989
b4126	yjdI	0.325	0.267	0.624	0.358	0.274	0.624
b0248	yafX	-0.577	-0.685	-0.516	-0.499	-0.365	-0.323
b4128	yjdK	0.044	0.071	0.032	0.100	0.048	0.156
b4127	yjdJ	0.670	0.643	0.494	0.394	0.348	0.270
b3442	yhhZ	-0.140	-0.252	-0.174	-0.321	-0.234	-0.296
b3441	yhhY	0.209	0.066	0.038	0.028	0.053	0.124
b1077	flgF	-0.059	-0.628	-0.399	-0.345	-0.378	-0.187
b2357	yfdN	-0.467	-1.016	-0.685	-0.790	-0.919	-0.760
b1076	flgE	0.086	-0.680	-0.326	-0.157	-0.174	0.035
b2354	yfdK	-0.428	-0.524	-0.375	0.063	-0.438	-0.185
b2371	yfdE	-1.671	-1.565	-1.121	-1.038	-1.308	-0.977
b2350	yfdG	0.126	0.172	0.003	0.206	0.119	0.076
b1642	slyA	0.659	0.607	0.753	0.611	0.614	0.493
b2347	yfdC	-0.389	-0.037	-0.316	-0.285	-0.449	-0.410
b3382	yhfY	-0.224	0.021	-0.078	-0.049	-0.043	0.014
b0217	yafT	-0.229	-0.751	-0.608	-0.572	-0.631	-0.283
b3383	yhfZ	-0.686	-0.739	-0.521	-0.534	-0.782	-0.706
b2377	yfdY	-0.254	-0.332	-0.243	0.000936	-0.195	-0.181
b2375	yfdX	-0.243	-0.438	-0.187	0.039	-0.274	-0.091
b2301	yfcF	0.224	0.043	-0.126	0.084	0.192	0.155
b1884	cheR	-0.139	1.462	-0.321	-0.192	-0.297	-0.193
b3376	yhfS	-0.992	-0.921	-0.704	-0.376	-0.580	-0.377
b2372	yfdV	-0.148	-0.215	-0.223	-0.111	-0.284	-0.165
b2360	yfdQ	-0.185	-0.604	-0.469	-0.360	-0.387	-0.155
b1080	flgI	-0.552	-0.952	-0.711	-0.604	-0.571	0.686
b0246	yafW	-0.576	-0.806	-0.684	-0.537	-0.555	-0.395
b1651	gloA	0.264	0.371	0.367	0.600	0.235	0.295
b0212	gloB	0.827	0.984	0.284	0.580	0.121	0.235
b0586	entF	-0.536	-0.685	-0.425	-0.467	-0.407	-0.324
b0225	yafQ	0.599	0.838	0.872	0.833	0.921	0.781
b0018	mokC	-0.531	-0.397	-0.406	-0.360	-0.421	-0.273
b1489	dos	-0.174	-0.344	-0.322	0.079	-0.129	-0.030
b0213	yafS	0.152	0.043	0.108	-0.010	0.060	0.147
b4385	yjjJ	-0.558	-0.850	-1.176	-0.604	-0.731	-0.787
b1276	acnA	1.971	3.889	2.483	2.083	3.575	1.292
b2265	menF	0.198	0.030	0.124	-0.028	-0.115	0.046
b3588	aldB	-0.030	0.577	0.651	0.491	0.723	1.119
b1415	aldA	1.188	2.319	1.207	0.682	1.113	0.285
b2261	menC	-0.294	-0.719	-0.604	-0.387	-0.518	-0.410
b3965	trmA	-0.189	0.192	0.046	-0.105	0.023	0.021
b3564	xylB	-0.494	-0.627	-0.111	-0.430	-0.246	-0.358
b4201	priB	0.801	0.998	1.165	0.982	1.550	0.784
b1883	cheB	-0.940	-0.668	-0.868	-0.640	-0.546	-0.558
b2061	wzb	0.223	-0.180	0.079	-0.111	0.070	0.134
b2060	wzc	-0.070	-0.494	-0.435	0.018	-0.192	-0.227
b2062	wza	0.385	-0.797	-0.596	-0.359	-0.451	-0.245
b0851	nfsA	0.308	0.609	0.414	0.368	0.389	0.252
b2847	yqeI	0.164	-0.171	-0.208	-0.146	-0.081	-0.229
b1839	yebY	-0.035	0.049	0.078	0.006	0.082	0.039
b1840	yebZ	0.230	0.490	0.087	0.004	-0.060	-0.183
b2328	mepA	0.097	-0.112	0.009	0.055	0.075	0.024
b1836	yebV	0.199	0.146	0.162	0.029	0.140	0.105
b1837	yebW	0.105	0.142	0.006	0.268	0.184	0.211
b1832	yebR	0.378	0.548	0.250	0.102	0.148	0.394
b1833	yebS	0.061	0.045	-0.003	-0.099	0.195	0.133
b1821	yebN	-0.594	-1.715	-1.620	-1.431	-1.302	-1.058
b1825	yebO	0.067	-0.257	0.010	-0.161	-0.192	0.080
b1853	yebK	0.159	-0.179	0.123	0.008	-0.067	0.007
b1846	yebE	0.384	0.322	0.222	0.124	0.301	0.132
b1847	yebF	0.541	0.525	0.686	0.460	0.315	0.437
b1848	yebG	0.148	-0.087	0.250	0.261	0.239	0.290
b1856	yebA	0.177	0.418	0.432	0.281	0.149	0.166
b1862	yebB	-0.372	-0.523	1.114	-0.296	-0.408	-0.365
b1864	yebC	0.607	1.179	0.716	0.760	1.078	0.445
b3083	ygjN	0.141	-0.238	-0.074	0.042	-0.056	-0.010
b3082	ygjM	0.034	-0.140	-0.132	-0.071	-0.207	-0.201
b3079	ygjJ	-0.347	-0.562	-0.349	-0.271	-0.239	-0.167
b3074	ygjH	-0.125	-0.445	-0.106	-0.115	-0.195	-0.196
b3073	ygjG	0.643	1.249	0.521	0.442	0.747	0.543
b3064	ygjD	-0.034	0.107	-0.010	0.018	0.231	0.118
b3570	bax	1.005	1.666	1.350	1.292	0.664	0.933
b3785	wzzE	0.086	-0.203	-0.062	0.182	-0.006	0.190
b3090	ygjV	-0.008	-0.327	-0.064	0.046	-0.034	0.066
b4293	fecI	-0.374	-0.796	-0.651	-0.684	-0.547	-0.282
b3087	ygjR	0.065	0.253	0.271	0.294	0.236	0.141
b3085	ygjP	-0.523	-0.571	-0.304	-0.326	-0.434	-0.231
b3086	ygjQ	-0.004	-0.309	-0.169	-0.078	-0.100	-0.054
b2972	pppA	-0.077	-0.447	-0.328	-0.212	-0.093	-0.129
b3990	thiH	-1.172	-1.231	-1.716	-1.359	-1.470	-1.406
b2803	fucK	-0.161	0.046	2.646	-0.168	-0.286	-0.153
b0461	ybaJ	0.071	-0.101	-0.105	-0.049	0.066	0.027
b0468	ybaN	-0.472	-0.237	-0.256	-0.228	-0.148	-0.082
b0447	ybaO	-0.070	-0.358	-0.394	-0.347	-0.397	-0.195
b0478	ybaL	-0.463	-0.325	-0.357	-0.294	-0.165	-0.339
b0466	ybaM	0.171	0.193	0.027	0.118	0.166	0.047
b0471	ybaB	0.543	0.556	0.599	0.548	0.460	0.275
b0456	ybaA	-0.447	-0.731	-0.575	-0.483	-0.646	-0.395
b4191	ulaR	-0.074	-0.219	0.098	0.251	0.018	0.140
b4361	dnaC	-0.828	-0.702	-0.652	-0.613	-0.684	-0.339
b0445	ybaE	-0.076	-0.322	-0.103	-0.098	0.006	-0.191
b0454	ybaZ	-0.392	-0.449	-0.201	-0.200	-0.216	-0.199
b0453	ybaY	0.445	0.885	0.356	0.362	0.485	0.302
b0485	ybaS	0.709	1.402	1.477	1.198	1.072	0.957
b0442	ybaV	0.055	-0.017	0.018	0.004	-0.049	-0.038
b0486	ybaT	0.490	0.352	0.469	0.585	0.749	0.333
b2807	ygdD	-0.126	-0.240	-0.191	-0.013	-0.213	-0.127
b2806	ygdE	0.033	-0.072	-0.070	0.919	0.206	0.163
b3964	yijD	-0.098	-0.451	-0.276	-0.344	-0.428	-0.157
b3943	yijE	-0.739	-0.810	-0.811	-0.577	-0.678	-0.428
b2824	ygdB	-0.074	-0.155	-0.134	-0.087	0.001	0.068
b4027	yjbF	-0.644	-0.617	-0.430	-0.574	-0.538	-0.215
b2812	ygdL	-0.321	-0.258	-0.145	-0.180	0.064	-0.019
b3002	yqhA	-0.007	-0.000913	0.080	-0.055	0.122	-0.038
b2795	ygdH	0.082	0.273	0.493	0.167	0.281	0.173
b2809	ygdI	-0.658	-0.687	-0.541	-0.688	-0.793	-0.578
b3955	yijP	0.212	0.020	0.073	0.260	0.393	0.409
b2041	rfbB	0.463	0.560	0.642	0.409	0.522	0.584
b2802	fucI	-0.368	-0.204	-0.248	-0.301	-0.107	-0.066
b2833	ygdR	0.142	-0.354	-0.035	-0.084	-0.116	-0.077
b2987	pitB	-0.913	-0.635	-0.616	-0.582	-0.416	-0.344
b1334	fnr	0.785	1.281	1.477	1.346	1.110	0.858
b3556	cspA	0.229	0.141	0.166	0.320	0.363	0.157
b2038	rfbC	0.088	0.024	-0.059	0.142	-0.039	0.039
b0446	cof	-0.375	-0.675	-0.556	-0.575	-0.528	-0.408
b1427	rimL	0.205	0.022	0.024	0.021	-0.309	0.098
b2608	rimM	2.216	3.351	2.948	2.899	2.847	2.178
b4373	rimI	-0.190	-0.157	-0.207	-0.266	-0.087	-0.163
b1066	rimJ	0.327	0.566	0.641	0.361	0.355	0.281
b0852	rimK	-1.052	-1.427	-1.371	-1.572	-1.447	-1.272
b4047	yjbL	0.123	-0.412	-0.207	-0.219	-0.403	-0.076
b1015	putP	0.632	0.838	0.407	0.422	0.608	0.481
b3669	uhpA	-2.192	-2.028	-1.744	-2.177	-2.157	-1.939
b1347	ydaC	-0.281	-0.401	-0.418	-0.324	-0.520	-0.410
b1355	ydaG	-0.212	-0.112	-0.035	0.012	-0.265	-0.157
b0045	yaaU	-0.539	-1.079	-0.773	-0.647	-0.457	-0.611
b1341	ydaM	1.184	1.482	0.782	0.813	0.763	0.531
b0011	yaaW	-0.935	-1.135	-0.692	-0.869	-0.713	0.831
b0013	yaaI	-1.062	-0.594	-0.740	-0.603	-0.727	-0.803
b0172	frr	0.870	1.072	1.477	1.321	1.179	0.892
b0007	yaaJ	-1.307	-1.270	-0.968	-1.180	-1.312	-1.280
b1358	ydaT	-0.355	-0.522	-0.665	-0.596	-0.715	-0.776
b1359	ydaU	-0.993	-0.762	-0.881	-0.669	-0.984	-0.557
b1360	ydaV	-0.170	0.040	-0.115	0.091	0.193	0.005
b0006	yaaA	-1.348	-0.964	-0.928	-1.086	-1.189	-1.078
b0607	uspG	0.321	0.060	0.208	0.229	0.416	0.188
b3670	ilvN	-0.138	-0.157	-0.082	-0.043	-0.070	-0.076
b3343	yheL	0.402	0.531	0.525	0.410	0.312	0.362
b4147	efp	0.590	0.860	0.620	0.730	0.417	0.572
b1858	znuC	0.035	-0.657	-0.131	-0.247	-0.246	0.114
b1859	znuB	-0.306	-0.226	-0.269	-0.231	-0.302	-0.195
b1857	znuA	0.096	-0.053	0.031	-0.043	-0.300	0.127
b3867	hemN	0.195	-0.085	-0.054	0.177	0.061	0.041
b3894	fdoG	0.452	0.892	0.545	0.472	0.817	0.344
b2229	yfaT	-0.174	-0.298	-0.298	-0.057	-0.207	-0.204
b4011	yjaA	0.091	-0.084	0.050	0.091	0.049	-0.052
b4392	slt	-0.408	-0.497	-0.746	-0.871	-0.574	-0.579
b2029	gnd	0.946	1.463	0.845	0.884	0.410	0.489
b4077	gltP	-0.210	-0.383	-0.357	-0.413	-0.304	-0.320
b2569	lepA	0.326	1.001	0.627	0.784	0.509	0.654
b2304	yfcH	0.111	0.099	0.011	-0.012	0.126	0.010
b2305	yfcI	-0.096	-0.567	-0.465	-0.347	-0.502	-0.217
b0440	hupB	0.813	0.770	0.756	0.792	0.788	0.616
b2325	yfcL	-0.341	-0.485	-0.494	-0.412	-0.487	-0.377
b2326	yfcM	-0.145	-0.151	-0.208	-0.128	-0.029	-0.135
b2331	yfcN	0.017	-0.147	0.017	-0.233	-0.266	-0.135
b2332	yfcO	0.010	-0.113	-0.168	-0.134	-0.330	0.037
b2327	yfcA	-0.016	-0.089	-0.143	-0.158	-0.189	-0.073
b2299	yfcD	0.391	0.687	0.239	0.598	0.318	0.189
b2300	yfcE	0.179	0.252	0.046	0.167	0.111	-0.023
b2302	yfcG	0.285	0.322	0.197	0.272	0.254	-0.010
b2343	yfcZ	0.153	0.128	0.089	0.223	0.149	0.199
b3152	yraR	-0.398	-0.035	-0.149	-0.043	-0.021	-0.139
b2333	yfcP	-0.549	-0.791	-0.561	-0.518	-0.354	-0.114
b2334	yfcQ	-0.502	-0.905	-0.637	-0.621	-0.783	-0.324
b2335	yfcR	-1.730	-0.923	-0.180	-0.653	-0.782	-0.364
b2336	yfcS	-0.559	-0.344	-0.294	-0.040	-0.453	-0.119
b4042	dgkA	0.036	-0.012	0.069	0.013	0.090	0.062
b0811	glnH	1.398	1.998	1.947	1.325	1.033	1.050
b3454	livF	-0.710	-0.711	-0.756	-0.693	-0.552	-0.277
b2553	glnB	0.209	0.316	0.257	0.244	0.033	0.142
b3870	glnA	1.487	1.909	0.512	0.407	0.369	0.177
b1703	ydiA	0.281	0.335	0.141	0.211	0.071	0.218
b3053	glnE	-0.019	0.038	-0.053	0.021	0.219	0.118
b0167	glnD	-0.330	-0.582	-0.683	-0.487	-0.632	-0.520
b2567	rnc	0.258	1.466	0.132	0.091	0.156	0.285
b3034	nudF	1.233	2.048	0.798	0.801	1.100	0.501
b0680	glnS	0.906	1.007	0.948	1.077	0.836	0.864
b0809	glnQ	0.287	0.548	-0.019	0.020	0.310	0.217
b0810	glnP	0.528	0.555	0.568	0.233	0.158	0.277
b1485	ddpC	-0.135	-0.628	-0.621	-0.314	-0.317	-0.160
b3720	bglH	-0.557	-0.850	-0.740	-0.574	-0.744	-0.428
b0341	cynX	-0.348	-0.810	-0.812	-0.487	-0.597	-0.395
b3247	rng	-0.096	0.150	0.004	-0.108	0.012	0.047
b0339	cynT	-0.362	-0.548	-0.228	-0.396	-0.172	-0.334
b1189	dadA	0.374	0.188	-0.114	0.038	0.012	-0.080
b0340	cynS	0.147	-0.195	0.063	0.148	0.316	0.078
b0509	glxR	-0.317	-0.778	-0.487	-0.414	-0.590	-0.214
b1558	cspF	0.072	-0.514	-0.186	-0.206	-0.362	-0.127
b1793	yoaF	0.026	0.150	0.167	0.240	0.044	0.132
b1190	dadX	0.054	0.521	-0.295	-0.355	-0.161	-0.314
b0514	glxK	-1.346	-1.173	-1.013	-0.896	-0.915	-0.457
b4394	yjjX	-2.056	-2.037	-2.119	-1.826	-2.182	-2.004
b1804	rnd	0.035	0.612	-0.243	-0.075	-0.052	0.040
b2561	yfhH	-0.167	-0.499	-0.572	-0.448	-0.609	-0.493
b3212	gltB	-0.416	-0.252	-0.430	-0.656	-0.578	-0.360
b3770	ilvE	-0.149	-0.618	-0.390	-0.448	-0.493	-0.306
b2415	ptsH	0.598	2.116	1.272	1.066	0.965	0.946
b1055	yceA	0.223	0.361	0.114	0.208	-0.003	0.270
b3213	gltD	-0.104	-0.214	-0.219	-0.176	-0.244	-0.237
b1526	yneJ	0.098	-0.143	-0.057	0.040	-0.022	0.075
b1527	yneK	-0.300	-0.361	-0.316	-0.111	-0.359	-0.193
b1524	yneH	-0.258	-0.798	-0.709	-0.419	-0.639	-0.295
b1525	yneI	-0.981	-1.620	-1.653	-1.338	-1.412	-1.327
b3340	fusA	3.353	4.722	4.113	4.109	4.022	3.346
b2927	epd	0.870	1.533	0.966	0.499	0.988	0.076
b3214	gltF	0.105	-0.616	-0.098	-0.087	-0.333	-0.024
b1523	yneG	0.061	-0.344	-0.202	-0.239	-0.109	-0.100
b1274	topA	0.501	1.346	0.966	0.886	1.349	0.741
b1420	mokB	0.240	0.324	0.055	0.409	0.225	0.068
b3289	rsmB	0.438	0.983	0.827	0.812	0.722	0.599
b3771	ilvD	-0.145	-0.169	-0.311	-0.134	-0.039	-0.139
b3151	yraQ	-0.546	-0.464	-0.592	-0.530	-0.263	-0.434
b1877	yecT	0.006	-0.461	-0.352	-0.322	-0.483	0.164
b1918	yecS	0.070	-0.089	-0.149	-0.132	-0.238	-0.196
b1904	yecR	0.111	-0.427	-0.062	-0.162	-0.103	0.010
b1869	yecN	0.171	0.256	0.092	0.165	0.087	0.387
b1875	yecM	0.015	-0.218	-0.223	-0.279	-0.358	-0.144
b2463	maeB	0.801	1.217	0.995	0.660	0.758	0.500
b1915	yecF	0.205	0.240	0.024	0.040	-0.023	0.006
b1868	yecE	0.232	0.295	0.124	-0.036	0.059	-0.065
b1867	yecD	0.164	0.576	0.201	0.279	0.304	0.214
b1917	yecC	-0.169	0.043	-0.189	-0.183	-0.056	0.015
b1705	ydiE	0.008	-0.058	-0.152	-0.188	-0.222	-0.052
b2587	kgtP	0.866	1.866	0.993	1.128	0.991	1.001
b3145	yraK	-0.461	-0.643	-0.136	-0.050	-0.285	0.113
b3142	yraH	-0.450	-0.285	-0.355	-0.366	-0.341	-0.360
b3143	yraI	-0.328	-0.129	-0.306	-0.182	-0.290	-0.096
b1233	ychJ	0.276	0.295	0.091	0.097	-0.046	0.097
b3148	yraN	0.009	0.187	0.157	0.034	0.207	-0.084
b0610	rnk	0.164	-0.037	-0.072	0.115	0.090	0.118
b1694	ydiF	-0.814	-1.234	-1.254	-0.934	-1.046	-0.828
b3402	yhgE	0.104	0.037	0.062	0.228	0.061	0.126
b3146	yraL	0.749	1.060	0.516	0.778	0.795	0.758
b1759	nudG	-0.123	-0.301	-0.310	-0.050	-0.125	-0.071
b1286	rnb	0.583	0.783	0.485	0.463	0.197	0.311
b0611	rna	0.406	0.361	0.476	0.495	0.371	0.348
b1865	nudB	0.262	1.075	0.332	0.327	0.881	-0.011
b1492	gadC	1.264	2.075	2.428	2.583	2.262	1.955
b4393	trpR	0.110	-0.176	-0.214	-0.103	-0.250	-0.215
b2180	yejF	-0.099	-0.336	-0.187	-0.193	-0.164	-0.033
b3384	trpS	0.136	0.391	0.190	0.340	-0.095	0.087
b4179	rnr	0.649	0.874	0.927	1.112	1.431	0.962
b3772	ilvA	-0.123	-0.291	-0.055	-0.238	-0.384	-0.368
b3742	mioC	0.297	0.543	0.526	0.394	0.311	0.348
b0063	araB	-0.457	-1.032	-0.450	-0.319	-0.253	-0.268
b0064	araC	-0.666	-0.538	-0.413	-0.319	-0.657	-0.579
b1516	lsrB	1.066	2.218	2.226	1.315	0.942	0.358
b0062	araA	-0.987	-0.566	-0.365	-0.405	-0.304	-0.243
b1901	araF	-0.047	-0.206	-0.238	-0.262	-0.420	-0.246
b1900	araG	-1.252	-1.809	-1.659	-1.560	-1.455	-1.231
b0061	araD	-0.636	-0.655	-0.556	-0.533	-0.345	-0.568
b2841	araE	-0.185	-0.321	-0.299	-0.208	-0.129	-0.072
b0396	araJ	-0.088	-0.242	-0.195	0.044	0.086	0.213
b3414	gntY	0.137	0.227	0.133	0.213	0.104	0.130
b2430	yfeW	-0.190	-0.410	-0.135	-0.171	-0.087	0.020
b1731	cedA	-1.258	-1.039	-0.991	-1.009	-1.193	-1.094
b2840	ygeA	0.076	1.558	-0.070	-0.179	-0.142	-0.044
b3552	yiaD	0.038	-0.586	-0.422	-0.263	-0.273	-0.188
b3100	yqjK	0.151	-0.041	-0.014	0.022	-0.152	-0.016
b2853	ygeI	-0.008	-0.207	-0.160	-0.115	-0.204	-0.028
b2852	ygeH	0.040	-0.406	-0.162	-0.054	-0.062	-0.064
b2168	fruK	-0.248	0.039	0.024	-0.005	0.040	-0.019
b2869	ygeV	0.275	0.026	0.426	-0.143	-0.311	-0.133
b2155	cirA	-0.312	-0.462	-0.346	-0.158	0.037	0.185
b2865	ygeR	-0.455	-0.605	-0.505	-0.666	-0.471	-0.318
b2169	fruB	0.029	0.066	-0.038	0.150	0.350	0.042
b2167	fruA	-0.378	-0.109	-0.241	-0.340	0.271	-0.018
b2872	ygeY	0.115	-0.413	-0.238	-0.182	-0.178	0.032
b2871	ygeX	-0.073	-0.410	-0.205	-0.285	0.021	0.016
b2287	nuoB	0.585	0.565	0.685	0.177	0.553	0.038
b3787	rffD	-0.156	-0.299	-0.197	-0.363	-0.264	-0.225
b2466	ypfG	0.314	-0.479	-0.228	0.053	-0.094	0.104
b2286	nuoC	1.015	2.105	0.837	0.732	1.035	0.221
b2474	ypfI	-0.246	-0.762	-0.655	-0.443	-0.339	-0.435
b2473	ypfH	-0.173	-0.622	-0.290	-0.403	-0.411	-0.325
b2475	ypfJ	0.354	0.747	0.691	0.712	0.782	0.320
b3162	deaD	-0.103	0.533	0.007	0.089	0.547	0.322
b1136	icd	1.831	2.962	2.195	1.772	1.554	1.050
b4367	fhuF	-0.522	-0.461	-0.588	-0.173	-0.211	0.084
b2284	nuoF	0.571	0.870	0.510	0.262	0.459	0.283
b0557	borD	-0.018	0.008	-0.167	-0.176	-0.169	-0.202
b3554	yiaF	0.388	0.310	0.548	0.258	0.240	0.112
b2285	nuoE	0.640	1.388	0.532	0.474	0.525	0.163
b2113	mrp	0.430	0.865	0.722	0.604	0.475	0.204
b3511	hdeD	1.070	1.033	1.024	1.318	1.585	1.285
b3509	hdeB	0.827	1.268	1.233	1.121	1.181	1.204
b3510	hdeA	1.181	1.330	3.523	1.779	1.226	1.116
b3668	uhpB	-0.531	-0.788	-0.710	-0.457	-0.375	-0.238
b3041	ribB	-0.014	-0.151	-0.257	-0.098	-0.224	-0.204
b0415	ribE	0.139	0.244	-0.007	-0.119	0.035	-0.001
b0414	ribD	0.426	0.046	0.112	0.344	0.395	0.101
b3071	yqjI	0.216	0.917	0.006	0.079	0.117	0.107
b2599	pheA	0.435	0.712	0.902	0.787	0.524	0.593
b2281	nuoI	0.400	0.512	0.454	0.152	0.677	0.314
b3095	yqjA	-0.321	-0.310	-0.371	-0.330	-0.394	-0.352
b2470	acrD	-1.202	-0.893	-0.752	-0.673	-0.442	-0.506
b3097	yqjC	0.841	1.415	1.491	1.310	1.628	1.146
b3098	yqjD	0.822	1.042	0.874	0.906	1.175	0.653
b3099	yqjE	0.181	0.539	0.429	0.279	0.647	0.176
b1715	pheM	-0.051	-0.023	0.056	-0.056	-0.056	-0.044
b2598	pheL	0.106	0.033	0.002	0.060	-0.017	-0.057
b1714	pheS	-0.232	0.223	-0.150	-0.090	0.023	-0.135
b0576	pheP	-0.497	-0.354	-0.357	-0.209	-0.076	-0.229
b0026	ileS	0.173	0.717	0.416	0.236	0.621	0.118
b3904	rhaB	-0.057	-0.780	-0.445	-0.355	-0.060	-0.037
b0473	htpG	1.904	1.818	2.901	2.644	2.259	2.026
b3896	yiiG	-0.649	-0.903	-0.840	-0.669	-0.602	-0.551
b2501	ppk	0.193	0.132	0.314	0.255	0.072	0.194
b3421	rtcB	-0.685	-0.814	-0.468	-0.434	-0.510	-0.286
b3280	yrdB	0.070	0.134	-0.067	0.193	-0.085	-0.181
b3283	yrdD	0.489	1.022	0.689	0.461	0.467	0.659
b0207	dkgB	0.304	0.275	0.242	0.564	0.599	0.299
b3012	dkgA	2.210	2.414	2.850	2.602	2.444	2.087
b2747	ispD	0.138	-0.195	-0.166	-0.172	-0.125	-0.125
b1564	relB	0.525	0.843	0.628	0.664	0.798	0.507
b2784	relA	-0.408	0.188	-0.231	-0.384	-0.246	-0.409
b2502	ppx	0.073	0.373	-0.060	-0.004	-0.165	-0.138
b0556	rzpD	-0.843	-1.039	-0.856	-0.836	-1.042	-0.677
b1563	relE	0.171	0.455	0.703	0.574	0.676	0.605
b4348	hsdS	0.421	0.367	0.092	0.292	0.195	0.121
b3622	rfaL	0.509	0.451	0.199	0.370	0.290	0.244
b4092	phnP	0.065	-0.172	0.015	-0.084	0.008	-0.025
b2188	yejM	-0.573	-0.310	-0.665	-0.558	-0.700	-0.567
b0532	sfmD	-1.529	-1.563	2.374	-0.881	-0.884	-0.745
b0534	sfmF	0.164	-0.101	0.099	0.085	0.004	-0.014
b0530	sfmA	-0.409	-0.725	-0.497	-0.485	-0.539	-0.235
b0531	sfmC	-0.047	-0.366	-0.202	-0.223	-0.138	0.034
b0533	sfmH	0.199	-0.531	-0.013	0.026	-0.027	0.198
b4056	yjbQ	0.849	1.477	1.537	1.063	1.290	0.770
b2097	fbaB	2.127	2.697	2.896	2.427	2.373	1.695
b4332	yjiJ	-0.187	-0.259	-0.416	-0.119	-0.240	-0.117
b2181	yejG	0.135	-0.057	-0.008	-0.058	-0.010	-0.013
b0689	ybfP	0.078	-0.439	-0.346	-0.144	-0.114	-0.016
b1761	gdhA	0.126	0.595	0.015	-0.061	0.175	-0.047
b3147	yraM	0.459	1.067	0.621	0.577	0.657	0.430
b3937	yiiX	0.121	0.060	0.060	0.261	0.193	0.287
b2734	pphB	-0.035	-0.340	-0.158	-0.091	-0.153	-0.052
b2870	ygeW	0.173	-0.636	-0.165	-0.186	-0.254	-0.028
b3161	mtr	2.040	3.524	2.156	1.956	1.669	1.421
b0053	surA	0.520	0.822	0.628	0.701	0.719	0.579
b4105	phnD	0.043	-0.673	-0.289	-0.211	-0.241	-0.039
b3166	truB	0.491	1.227	0.786	0.716	1.033	0.641
b3924	fpr	0.421	0.653	0.207	0.184	0.302	0.179
b2745	truD	0.331	0.221	0.116	-0.003	0.053	0.072
b0914	msbA	0.116	0.366	0.414	0.569	0.372	0.655
b3764	yifE	0.028	0.171	-0.123	0.138	0.202	0.255
b0632	dacA	0.710	0.723	0.471	0.606	0.330	0.435
b2010	dacD	-0.020	0.245	0.209	0.330	0.303	0.371
b0494	tesA	-1.137	-0.895	-0.868	-1.283	-1.345	-0.983
b0452	tesB	0.457	0.128	0.173	0.322	0.357	0.391
b4351	mrr	-0.166	-0.176	-0.059	-0.065	0.040	-0.057
b0432	cyoA	1.005	2.076	0.931	0.518	0.562	0.637
b0430	cyoC	0.136	0.811	-0.214	-0.425	0.160	-0.406
b0431	cyoB	1.073	1.774	0.820	0.908	1.457	0.769
b0429	cyoD	0.693	0.920	0.583	0.618	0.897	0.486
b0704	ybfC	0.069	-0.307	-0.032	-0.192	-0.148	-0.109
b1621	malX	0.200	-0.534	-0.101	0.107	-0.086	0.158
b0312	betB	-0.242	0.112	-0.270	-0.309	-0.097	-0.227
b4098	phnJ	-0.198	-0.998	-0.810	-0.548	-0.599	-0.514
b1981	shiA	0.011	-0.247	-0.131	0.003	-0.066	0.157
b0304	ykgC	0.450	0.746	0.238	0.150	0.143	0.079
b4097	phnK	-0.779	-0.616	-0.530	-0.518	-0.428	-0.285
b4100	phnH	-0.107	-0.634	-0.244	-0.349	-0.500	-0.246
b3725	pstB	0.155	0.284	0.049	0.340	0.421	0.191
b0686	ybfF	-0.035	-0.232	-0.130	0.023	0.007	0.035
b2797	sdaB	-0.321	-0.135	-0.185	-0.034	-0.100	-0.118
b0685	ybfE	0.938	-0.164	0.023	-0.177	-0.302	0.068
b1814	sdaA	0.278	0.528	0.459	0.422	0.381	0.403
b0706	ybfD	-0.616	-0.991	-0.659	-0.540	-0.708	-0.449
b3929	rraA	0.161	0.344	0.399	0.361	0.119	0.264
b4264	idnR	0.178	-0.440	-0.284	-0.110	-0.150	0.046
b3800	aslB	-1.138	-1.192	-1.007	-1.074	-1.022	-0.890
b2009	sbmC	0.372	0.662	0.845	1.024	0.896	1.123
b4268	idnK	-0.438	-0.880	-0.836	-0.857	-1.222	-0.703
b2963	mltC	0.197	-0.057	0.132	0.119	-0.056	0.297
b2701	mltB	0.053	-0.080	-0.029	0.111	0.243	0.062
b2813	mltA	-0.080	-0.286	-0.108	0.032	-0.064	0.083
b4335	yjiM	0.240	0.447	0.447	0.506	0.053	0.213
b1749	xthA	0.229	0.008	0.183	0.329	0.502	0.287
b0479	fsr	-0.223	-0.916	-0.873	-0.578	-0.643	-0.394
b3907	rhaT	-1.204	-1.388	-1.336	-1.224	-1.147	-1.071
b3794	rffM	-0.081	0.068	-0.059	0.113	0.181	0.259
b4139	aspA	1.189	1.621	1.742	1.790	1.122	0.960
b3905	rhaS	-0.025	0.261	0.418	0.609	0.756	0.650
b0928	aspC	0.054	0.300	0.190	-0.402	-0.515	-0.269
b4396	rob	0.372	0.643	0.526	0.605	0.498	0.426
b0189	rof	0.246	0.190	0.202	0.271	0.148	0.091
b3903	rhaA	-0.212	-0.549	-0.420	-0.242	-0.123	-0.164
b1480	sra	1.317	1.315	1.571	1.279	1.906	1.384
b1819	manZ	-0.064	0.118	0.009	-0.050	-0.096	-0.509
b2393	nupC	0.200	3.882	0.186	0.167	0.072	0.282
b3380	yhfW	-0.296	-0.797	-0.577	-0.419	-0.308	-0.258
b1482	osmC	0.384	0.467	0.592	0.404	0.204	0.478
b3525	yhjH	-0.074	-0.510	-0.462	-0.094	-0.325	0.023
b3529	yhjK	-1.237	-1.421	-1.602	-1.182	-1.453	-1.184
b3527	yhjJ	-0.252	-0.227	-0.264	-0.395	-0.157	-0.202
b3523	yhjE	-0.286	-0.289	-0.062	-0.102	0.015	-0.068
b3522	yhjD	0.122	0.051	0.072	0.074	0.417	-0.053
b3524	yhjG	0.146	0.705	0.587	0.397	0.976	0.194
b2364	dsdC	-0.986	-1.134	-0.785	-0.838	-0.866	-0.686
b2366	dsdA	-0.545	-0.258	0.938	-0.303	-0.592	-0.137
b3520	yhjB	0.126	-0.353	-0.127	-0.106	-0.331	-0.143
b1710	btuE	0.465	1.008	0.334	0.736	0.627	0.626
b4357	yjjM	0.104	-0.064	-0.210	0.195	0.010	0.090
b3548	yhjY	0.373	-0.016	0.359	0.391	0.374	0.485
b3547	yhjX	-0.157	0.491	-0.510	-0.521	-0.630	-0.275
b3825	pldB	0.161	-0.248	-0.093	0.014	-0.122	0.045
b4374	yjjG	-0.325	-0.249	-0.503	-0.429	-0.620	-0.345
b3370	frlA	-0.262	-0.789	-0.550	-0.284	-0.382	-0.221
b3539	yhjV	0.116	-0.160	-0.122	-0.012	0.059	0.266
b4363	yjjB	-0.340	-0.372	-0.480	-0.095	-0.269	-0.394
b4360	yjjA	-0.229	-0.460	-0.413	-0.469	-0.767	-0.419
b3535	yhjR	-0.022	-0.382	-0.096	-0.194	-0.149	0.004
b2270	yfbK	-1.574	-2.301	-1.616	-1.763	-1.361	-1.101
b0320	yahF	0.093	-0.296	-0.025	0.102	0.190	0.170
b2256	yfbH	0.064	-0.180	-0.046	0.091	0.101	0.115
b2274	yfbO	-0.280	-0.473	-0.129	0.010	-0.120	-0.022
b2273	yfbN	-0.283	-0.503	-0.249	-0.305	-0.406	-0.156
b2272	yfbM	-0.237	-0.138	0.016	0.061	-0.099	0.005
b0321	yahG	-0.550	-0.618	-0.479	-0.459	-0.263	-0.300
b2263	yfbB	-0.086	-0.328	-0.335	-0.283	-0.256	-0.420
b0318	yahD	-0.269	-0.511	-0.345	-0.167	-0.447	-0.199
b0319	yahE	-0.267	-0.733	-0.415	-0.482	-0.453	-0.151
b1711	btuC	-0.425	-0.181	-0.278	-0.193	-0.040	-0.204
b2292	yfbS	-0.613	-1.090	-0.868	-0.499	-0.608	-0.326
b2290	yfbQ	-0.779	-0.656	-0.811	-1.014	-1.246	-0.816
b2275	yfbP	-1.125	-1.289	-1.065	-1.022	-1.214	-0.894
b2295	yfbV	0.270	0.474	0.230	0.381	0.391	0.385
b0317	yahC	-0.545	-0.814	-0.457	-0.582	-0.688	-0.420
b1739	osmE	0.904	1.085	1.436	1.140	1.291	1.050
b2439	eutL	-1.483	-1.747	-1.541	-1.321	-1.552	-1.292
b1497	ydeM	-1.874	-2.079	-1.390	-1.399	-1.572	-1.069
b1498	ydeN	0.020	-0.395	-0.216	-0.274	-0.434	-0.231
b3807	cyaY	0.022	0.145	0.262	0.104	0.113	0.305
b0328	yahN	-0.323	-0.541	-0.149	-0.190	-0.116	0.021
b3806	cyaA	0.413	0.927	0.432	0.560	0.950	0.546
b1035	ycdY	0.249	0.319	0.227	0.118	0.115	0.092
b3176	glmM	-0.216	-0.014	-0.233	-0.203	-0.104	-0.091
b3055	htrG	0.221	-0.107	0.013	-0.085	-0.265	0.129
b0326	yahL	-0.047	-0.163	0.938	-0.198	-0.135	-0.163
b2527	hscB	0.204	-0.344	-0.079	-0.154	-0.149	-0.044
b0650	hscC	0.043	-0.545	-0.438	-0.259	-0.270	-0.059
b2451	eutA	-1.728	-1.895	-1.706	-1.799	-1.692	-1.518
b1094	acpP	1.463	1.604	1.650	1.578	1.916	1.699
b2563	acpS	-0.010	-0.283	-0.151	-0.332	-0.199	-0.184
b0687	seqA	0.791	0.768	0.928	0.681	0.503	0.516
b1192	ldcA	-0.558	-0.612	-0.768	-0.813	-0.815	-0.717
b0186	ldcC	0.320	0.454	0.574	0.529	0.616	0.340
b2453	eutG	-0.288	-0.286	-0.404	-0.305	-0.154	-0.140
b4120	melB	-0.145	0.044	-0.046	0.157	0.000322	0.211
b4067	actP	-0.215	0.695	-0.165	-0.119	0.125	-0.116
b2876	yqeC	-0.035	-0.517	-0.157	-0.379	-0.534	-0.063
b2112	yehE	0.073	-0.318	-0.154	0.065	-0.214	-0.117
b4235	pmbA	-0.422	0.235	0.013	-0.134	0.221	-0.012
b1973	yodA	-0.078	0.146	-0.144	-0.158	-0.202	-0.147
b1974	yodB	-0.468	-0.342	-0.299	-0.618	-0.505	-0.131
b1957	yodC	0.075	0.832	0.616	0.657	0.749	0.597
b2421	cysM	-0.394	-0.486	-0.542	-0.655	-0.647	-0.367
b1708	nlpC	0.256	0.017	0.182	0.059	0.023	0.077
b2751	cysN	-0.502	-0.898	-0.862	-0.624	-0.714	-0.555
b2763	cysI	-0.022	0.019	-0.169	0.016	-0.132	-0.199
b2762	cysH	0.030	0.085	-0.373	-0.248	-0.629	-0.211
b2414	cysK	1.540	1.882	1.557	1.161	1.179	0.742
b0192	nlpE	0.240	0.251	-0.191	-0.022	-0.045	0.144
b3607	cysE	0.660	0.988	0.493	0.691	0.656	0.335
b2752	cysD	0.407	0.228	0.246	0.209	0.123	0.219
b3368	cysG	-0.056	-0.318	0.336	-0.062	-0.245	0.070
b3163	nlpI	0.106	0.510	0.577	0.247	0.349	0.355
b2750	cysC	0.039	-0.265	-0.123	-0.057	-0.158	-0.205
b1275	cysB	-0.347	0.049	-0.329	-0.436	-0.532	-0.342
b0952	ymbA	0.269	0.668	0.287	0.688	0.376	0.441
b4324	uxuR	-0.091	0.008	-0.150	0.057	0.016	-0.074
b2424	cysU	-0.578	-0.772	-0.372	-0.501	-0.500	-0.459
b2423	cysW	-0.259	-0.238	-0.367	-0.383	-0.512	-0.187
b2120	yehM	-0.226	-0.642	-0.400	-0.084	0.141	0.024
b4214	cysQ	-0.192	-0.673	-0.649	-0.565	-0.515	-0.579
b2425	cysP	0.230	0.792	0.524	0.475	0.513	0.341
b4153	frdB	0.268	0.489	0.091	0.021	0.434	-0.067
b3204	ptsN	1.589	2.318	1.686	1.519	1.267	1.049
b2566	era	0.429	0.794	0.209	0.365	0.706	0.173
b2121	yehP	-0.172	-0.369	-0.172	-0.119	-0.241	-0.127
b3822	recQ	-0.106	-0.481	-0.264	-0.007	0.055	0.050
b2459	eutT	0.073	-0.192	-0.032	0.142	0.059	0.123
b2579	yfiD	-0.581	-0.680	-0.365	-0.520	-0.437	-0.261
b2128	yehW	-0.536	-0.615	-0.480	-0.414	-0.379	-0.400
b2577	yfiE	-0.112	-0.369	-0.041	-0.080	-0.200	-0.135
b2125	yehT	-0.217	-0.204	-0.224	-0.050	-0.188	0.007
b2078	baeS	-0.022	-0.154	-0.016	-0.021	0.106	-0.095
b2605	yfiB	0.325	0.563	0.519	0.315	0.386	0.196
b0003	thrB	-0.313	-0.273	-0.463	-0.494	-0.695	-0.354
b0004	thrC	-0.763	-0.552	-0.719	-0.706	-0.534	-0.632
b0002	thrA	-1.360	-0.988	-1.327	-1.336	-1.528	-1.352
b3455	livG	-0.008	-0.223	-0.185	0.609	-0.129	-0.055
b3456	livM	-0.576	-1.089	-0.679	-0.545	-0.490	-0.131
b0441	ppiD	0.125	0.812	0.838	0.343	0.358	0.466
b0525	ppiB	1.141	1.076	0.733	1.038	1.213	1.027
b3363	ppiA	0.236	0.316	0.319	0.261	0.170	0.193
b3457	livH	-0.780	-0.669	-0.203	-0.373	-0.157	-0.200
b0717	ybgP	0.046	-0.169	0.312	0.259	0.284	0.357
b0718	ybgQ	-0.155	-0.439	-0.343	-0.313	-0.447	-0.343
b0753	ybgS	0.571	0.849	0.947	0.808	0.725	0.928
b3765	yifB	-0.699	-0.936	-0.240	-0.311	-0.547	-0.277
b2924	mscS	0.981	1.565	1.009	1.104	1.301	0.628
b0249	ykfF	-0.191	-0.461	-0.427	-0.334	-0.373	-0.176
b0247	ykfG	-0.454	-0.140	-0.188	-0.496	-0.502	-0.406
b0736	ybgC	-0.118	-0.341	-0.082	-0.014	-0.279	0.046
b0250	ykfB	-1.109	-1.038	-0.510	-0.566	-0.618	-0.497
b0742	ybgF	0.787	1.045	0.629	0.541	0.627	0.446
b0253	ykfA	-0.639	-0.916	0.778	-0.406	-0.570	-0.520
b0709	ybgH	-1.558	-1.569	-1.123	-1.410	-1.416	-0.843
b0710	ybgI	-0.608	-0.346	-0.381	-0.503	-0.661	-0.546
b0711	ybgJ	-0.346	-0.140	0.033	-0.123	-0.072	-0.008
b0025	ribF	0.480	0.386	0.280	0.660	0.679	0.389
b0245	ykfI	-0.386	-0.742	-0.468	-0.336	-0.377	-0.360
b2909	ygfB	0.045	0.474	0.489	0.063	0.203	-0.105
b1829	htpX	0.501	1.050	0.563	0.514	0.454	0.320
b3872	yihL	-0.181	-0.369	-0.240	-0.225	-0.129	-0.118
b2912	ygfA	0.173	-0.174	0.199	0.104	0.300	0.401
b2902	ygfF	0.187	0.190	0.112	0.284	0.054	0.074
b3655	yicH	-0.897	-0.505	-0.599	-0.503	-0.509	-0.570
b2877	ygfJ	0.346	0.049	0.202	-0.040	-0.166	0.081
b2878	ygfK	-0.465	-0.913	-0.530	-0.636	-0.495	-0.299
b0677	nagA	0.570	0.870	0.599	0.611	0.381	0.251
b2880	ygfM	0.063	-0.150	3.151	-0.057	-0.112	0.021
b2076	mdtC	-0.368	-0.526	-0.245	-0.106	-0.237	-0.219
b2075	mdtB	-0.305	-0.474	-0.309	-0.175	-0.004	-0.141
b2074	mdtA	-0.504	-0.889	-0.571	-0.419	-0.353	-0.324
b4464	ygfQ	-0.237	-0.954	-0.745	-0.547	-0.588	-0.316
b1053	mdtG	0.610	0.604	0.986	0.998	0.758	0.868
b3514	mdtF	1.004	3.716	0.942	0.857	1.199	0.459
b1663	mdtK	0.126	0.015	-0.068	0.250	0.122	0.099
b0904	focA	1.606	2.525	2.199	2.326	2.065	1.536
b1599	mdtI	-0.165	-0.255	-0.142	-0.014	-0.147	-0.114
b1065	mdtH	0.132	0.064	0.287	0.286	0.157	0.324
b3879	yihR	-0.301	-0.280	-0.093	-0.176	-0.086	-0.067
b3877	yihP	-0.351	-0.581	-0.541	-0.302	-0.238	-0.194
b2722	hycD	0.048	-0.559	-0.201	-0.416	-0.224	-0.296
b2721	hycE	-0.908	-1.354	-0.749	-0.418	-0.664	-0.533
b2720	hycF	0.010	-0.314	-0.197	-0.209	-0.126	-0.102
b2719	hycG	-0.134	-0.280	-0.057	-0.057	0.206	-0.059
b3899	frvB	-0.194	-0.717	-0.586	-0.331	-0.310	-0.070
b2725	hycA	-0.016	-0.555	-0.598	-0.561	-0.636	-0.468
b2723	hycC	-0.789	-0.966	-0.715	-0.694	-0.703	-0.565
b2603	yfiR	0.204	-0.257	-0.110	-0.235	-0.211	-0.043
b1735	chbR	-0.149	0.209	-0.196	-0.251	-0.233	-0.084
b2000	flu	0.872	1.082	1.441	1.222	1.059	0.715
b2717	hycI	-0.104	-0.115	-0.047	-0.046	-0.089	0.031
b1119	nagK	0.681	1.606	0.844	0.641	1.022	0.307
b3897	frvR	-0.223	-0.800	-0.564	-0.250	-0.279	-0.075
b0126	can	-0.737	-0.477	-0.657	-0.861	-0.972	-0.607
b3225	nanA	0.073	-0.361	-0.125	-0.003	0.122	-0.004
b2584	yfiQ	-0.033	0.196	0.044	0.209	0.269	-0.074
b3096	yqjB	0.176	0.286	0.359	0.416	0.278	0.201
b3898	frvX	-0.753	-0.719	-1.044	-0.654	-0.776	-0.703
b1658	purR	0.130	0.016	-0.101	0.359	0.145	0.160
b1232	purU	0.724	0.889	0.198	0.284	0.033	0.166
b1326	mpaA	0.722	0.497	0.729	0.697	0.519	0.571
b2175	spr	0.582	0.558	0.143	0.409	0.032	0.223
b0420	dxs	0.196	0.629	-0.099	0.272	0.284	0.098
b0173	dxr	-0.101	0.281	0.106	0.309	0.441	0.229
b0188	tilS	0.110	-0.256	-0.198	-0.063	-0.205	-0.008
b0888	trxB	0.414	0.811	0.035	0.093	0.024	-0.246
b1131	purB	0.005	0.507	0.222	0.558	0.809	0.510
b2064	asmA	-0.387	-0.279	-0.092	0.067	-0.126	-0.028
b3781	trxA	0.636	0.758	0.649	0.732	0.577	0.566
b2312	purF	0.081	0.395	0.789	1.043	0.666	0.363
b0523	purE	-0.081	-0.518	-0.294	0.182	0.106	0.087
b4005	purD	-0.371	-0.848	-0.536	-0.320	-0.462	-0.328
b1374	pinR	-0.415	-0.340	-0.341	-0.348	-0.315	-0.106
b0457	ylaB	-0.018	0.081	0.007	0.306	0.323	0.307
b0458	ylaC	0.050	0.172	-0.004	-0.064	-0.087	0.138
b2557	purL	-0.327	-0.485	-0.244	0.332	0.595	0.351
b1434	ydcN	-0.434	-0.568	-0.343	-0.454	-0.495	-0.299
b1433	ydcO	-0.734	-0.787	-0.655	-0.505	-0.494	-0.320
b1431	ydcL	-0.897	-0.722	-0.652	-0.666	-0.842	-0.452
b1428	ydcK	0.642	0.722	0.604	0.807	0.698	0.713
b1426	ydcH	0.062	-0.198	-0.055	-0.119	-0.300	-0.146
b1422	ydcI	0.874	1.578	0.230	0.291	0.242	0.547
b1414	ydcF	1.029	1.753	0.871	1.129	1.264	0.934
b2799	fucO	-0.206	-0.029	-0.163	-0.014	-0.093	0.117
b1419	ydcA	-0.103	-0.091	-0.194	-0.163	-0.197	-0.235
b1447	ydcZ	-0.223	-0.273	-0.352	-0.238	-0.318	-0.146
b1445	ydcX	0.198	0.837	0.183	0.173	0.245	0.011
b1446	ydcY	0.224	0.497	0.377	0.353	0.306	0.266
b1443	ydcV	0.755	1.052	1.060	0.691	0.572	0.200
b1444	ydcW	0.695	1.081	0.951	0.434	0.541	0.180
b1441	ydcT	0.151	-0.025	-0.004	-0.163	-0.104	-0.017
b1442	ydcU	-0.035	-0.212	-0.092	-0.015	0.066	-0.072
b1439	ydcR	0.529	0.645	0.650	0.510	0.633	0.674
b1440	ydcS	0.923	1.145	1.191	0.742	0.480	0.514
b1435	ydcP	-0.042	0.015	-0.166	0.048	0.074	0.173
b1438	ydcQ	-0.174	-0.190	-0.161	-0.087	-0.295	-0.009
b0168	map	0.943	1.383	1.046	1.330	0.972	1.117
b1592	clcB	-1.243	-0.798	-0.348	-0.271	-0.273	-0.047
b0162	cdaR	-0.031	-0.363	0.134	-0.262	-0.194	-0.105
b3032	cpdA	0.287	0.584	0.298	0.204	0.470	0.287
b4390	nadR	-0.832	-0.739	-0.803	-0.818	-0.929	-0.748
b4395	ytjC	-0.376	-0.726	-0.568	-0.485	-0.575	-0.428
b0459	maa	0.070	-0.097	-0.123	0.156	-0.024	-0.058
b2464	talA	1.577	1.622	2.139	1.815	1.983	2.036
b0008	talB	1.020	1.669	1.154	0.885	0.843	0.451
b0394	mak	-0.049	0.239	0.146	0.189	0.170	-0.022
b4143	groL	1.598	1.722	2.593	2.267	2.404	1.896
b2538	hcaE	-0.117	0.051	-0.256	-0.148	-0.129	-0.114
b4064	yjcD	-1.016	-1.023	-0.862	-0.849	-0.811	-0.487
b3650	spoT	0.504	1.026	0.344	0.429	0.433	0.176
b0726	sucA	2.182	3.680	2.065	1.693	2.108	1.148
b0727	sucB	1.648	2.887	0.860	0.773	1.744	0.359
b0729	sucD	1.194	1.875	1.363	1.178	1.558	0.747
b0222	lpcA	0.743	1.322	0.661	0.717	0.612	0.097
b4142	groS	1.013	2.310	1.559	1.071	1.775	1.120
b2246	yfaV	-1.127	-1.570	-1.404	-1.402	-1.283	-1.169
b0998	torD	0.148	0.471	0.074	0.219	0.445	0.141
b1449	yncB	1.049	1.582	1.473	1.512	3.225	0.923
b1450	yncC	0.302	-0.318	0.137	0.111	-0.036	0.002
b0997	torA	-0.593	-1.387	-1.115	-0.872	-0.610	-0.355
b1452	yncE	-0.265	-0.752	-0.572	-0.374	-0.553	-0.056
b0996	torC	0.117	-0.440	-0.356	0.011	0.040	0.193
b1455	yncH	-0.002	-0.241	-0.079	-0.134	-0.281	-0.099
b2250	yfaZ	-0.390	-0.819	-0.392	-0.329	-0.433	-0.193
b0931	pncB	0.507	1.066	0.241	0.530	0.723	0.298
b1768	pncA	-0.205	-0.205	-0.371	-0.168	-0.253	-0.241
b0994	torT	-0.184	-0.750	-0.466	-0.310	-0.193	-0.113
b2244	yfaD	-0.062	-0.041	-0.028	0.070	0.058	0.130
b2236	yfaE	0.167	0.175	0.061	-0.044	0.143	-0.090
b0993	torS	-0.407	-0.767	-0.518	-0.494	-0.214	-0.389
b0995	torR	-0.038	-0.344	-0.163	-0.245	-0.337	-0.074
b2233	yfaL	-0.560	-0.871	0.303	-0.466	-0.621	-0.284
b3043	ygiL	-0.022	-0.210	-0.070	-0.049	-0.165	0.018
b1873	torY	0.085	-0.492	-0.208	-0.263	-0.265	-0.164
b1872	torZ	-0.279	-0.823	-0.647	-0.435	-0.505	-0.377
b0905	ycaO	-0.408	-0.276	-0.238	-0.212	-0.276	-0.108
b0900	ycaN	-0.046	-0.185	-0.180	0.054	-0.000568	0.111
b0899	ycaM	-1.497	-1.095	-0.726	-0.606	-0.842	-0.624
b0909	ycaL	0.085	0.056	0.007	0.133	-0.044	0.111
b0901	ycaK	-0.274	-0.325	-0.358	-0.307	-0.331	-0.428
b1874	cutC	0.659	0.197	0.229	0.499	0.500	0.158
b4196	ulaD	-0.165	-0.768	-0.588	-0.595	-0.440	-0.425
b4198	ulaF	-1.139	-1.423	-1.484	-1.416	-1.332	-0.882
b0898	ycaD	-0.200	-0.886	-0.654	-0.355	-0.218	-0.121
b0897	ycaC	1.271	1.641	1.748	1.715	1.485	1.955
b4193	ulaA	-0.175	-0.735	-0.483	-0.138	-0.036	0.171
b4194	ulaB	-0.108	-0.758	-0.478	-0.533	-0.550	-0.364
b4195	ulaC	0.142	-0.305	0.039	-0.096	-0.012	0.080
b1418	cybB	0.019	0.080	0.046	0.129	0.184	0.081
b2465	tktB	1.557	2.196	2.236	2.199	2.460	1.787
b2935	tktA	0.425	0.736	0.503	0.251	0.816	0.070
b4230	ytfT	-0.427	-0.959	-0.713	-0.613	-0.489	-0.628
b0917	ycaR	0.058	0.121	0.009	-0.167	-0.142	-0.084
b0916	ycaQ	-0.010	-0.267	-0.027	0.054	0.157	0.175
b0906	ycaP	0.973	1.216	0.717	0.679	0.538	0.403
b4302	sgcA	0.041	-0.297	-0.185	-0.115	-0.118	-0.065
b3691	dgoT	0.084	-0.677	-0.317	-0.041	-0.044	0.046
b2948	yqgE	-0.197	0.031	-0.220	0.050	0.132	0.104
b1702	pps	0.116	0.474	0.348	0.232	0.445	-0.188
b1844	exoX	0.200	-0.104	0.107	0.108	-0.127	0.102
b2941	yqgD	0.212	0.244	-0.062	-0.104	-0.131	-0.103
b3605	lldD	-0.135	-0.698	-0.654	-0.385	-0.378	-0.287
b0646	djlB	-0.525	-0.580	-0.405	-0.298	-0.186	-0.075
b0649	djlC	-0.435	-0.603	-0.298	-0.342	-0.283	-0.034
b0055	djlA	-0.649	-0.989	-0.757	-0.698	-0.974	-0.491
b1991	cobT	-1.624	-1.192	-1.554	-1.705	-1.800	-1.808
b1993	cobU	-0.669	-1.419	-0.832	-0.958	-0.999	-0.324
b0991	ymcE	0.102	0.053	-0.095	0.031	-0.050	-0.120
b0638	cobC	-0.507	-1.070	-1.117	-0.897	-0.935	-0.761
b3773	ilvY	0.082	-0.135	-0.142	-0.111	0.108	0.316
b3934	cytR	-0.129	0.412	-0.126	-0.433	-0.428	-0.487
b2769	ygcQ	1.450	2.179	1.501	1.703	1.480	1.057
b0872	hcr	-0.359	-0.597	-0.396	-0.434	-0.384	-0.260
b0873	hcp	0.024	-0.392	-0.343	-0.299	-0.312	-0.309
b2675	nrdE	-0.271	-0.481	-0.300	0.095	0.315	0.049
b1790	yeaM	-0.099	-0.222	-0.269	-0.252	-0.220	-0.120
b1789	yeaL	-0.397	-0.616	-0.466	-0.408	-0.427	-0.278
b1792	yeaO	0.144	0.121	0.195	0.127	0.006	0.121
b1791	yeaN	-0.041	0.017	0.224	0.181	0.388	0.338
b1785	yeaI	-0.107	-0.252	-0.006	-0.028	-0.147	-0.014
b1784	yeaH	0.977	1.846	1.318	1.116	1.183	0.554
b1787	yeaK	0.053	-0.047	-0.018	-0.008	-0.086	-0.078
b0813	rhtA	-0.411	-0.282	-0.210	-0.064	-0.260	0.009
b1800	yeaU	-0.032	0.257	0.150	-0.039	-0.027	0.141
b1799	yeaT	-0.316	-0.293	-0.288	-0.353	-0.236	-0.392
b1802	yeaW	-0.289	-0.328	-0.270	-0.157	-0.004	-0.035
b1801	yeaV	-0.145	-0.679	-0.488	-0.196	-0.197	-0.055
b1795	yeaQ	0.073	-0.029	0.145	0.018	0.007	0.054
b1794	yeaP	0.413	0.378	0.287	0.296	0.150	0.097
b1797	yeaR	-0.239	-0.337	-0.159	-0.080	-0.148	0.316
b4220	ytfM	0.188	-0.174	0.093	0.127	0.023	-0.032
b4218	ytfL	-0.019	-0.535	-0.215	-0.160	-0.280	-0.063
b4221	ytfN	-0.293	-0.498	-0.440	-0.375	-0.295	-0.269
b1806	yeaY	0.046	0.284	0.143	0.144	0.372	0.107
b1803	yeaX	-0.199	-0.413	-0.069	-0.113	-0.114	0.002
b4149	blc	0.623	0.548	0.562	0.557	0.542	0.276
b2633	yfjQ	-1.447	-1.433	-1.119	-1.409	-1.085	-0.976
b4162	orn	0.126	-0.081	0.207	0.163	0.153	0.240
b4169	amiB	-0.271	-0.192	-0.210	-0.092	-0.049	-0.086
b3766	ilvL	-0.192	-0.369	-0.134	-0.217	-0.340	-0.295
b3237	argR	0.005	0.095	0.077	0.037	-0.198	0.073
b1876	argS	0.857	1.915	1.370	1.427	1.269	0.638
b2310	argT	0.488	1.307	0.275	0.133	0.434	0.370
b4254	argI	-0.695	-0.727	-0.739	-0.689	-0.613	-0.635
b4330	yjiH	0.013	0.035	0.067	0.160	0.113	0.063
b2918	argK	-0.467	-0.807	-0.813	-0.749	-0.698	-0.550
b4336	yjiN	0.108	0.058	-0.017	-0.012	0.094	-0.033
b4334	yjiL	-0.167	-0.451	-0.213	-0.223	-0.145	-0.059
b2923	argO	0.166	0.421	0.055	0.216	0.329	0.078
b1147	ymfL	0.017	-0.299	0.078	0.094	-0.257	-0.095
b3959	argB	0.032	0.131	-0.059	0.264	0.262	0.100
b0032	carA	-0.471	-0.648	-0.841	-0.907	-0.839	-0.670
b3359	argD	-0.297	-0.878	-0.478	-0.501	-0.581	-0.158
b3957	argE	-0.016	-0.146	-0.292	-0.111	-0.055	-0.169
b0273	argF	-0.057	-0.687	-0.396	-0.362	-0.320	-0.128
b1148	ymfM	-0.120	-0.261	-0.145	-0.165	-0.202	-0.198
b0614	citX	-1.181	-1.335	-1.156	-1.252	-1.123	-0.952
b1637	tyrS	-0.493	-0.132	-0.442	-0.399	-0.319	-0.290
b0828	iaaA	-0.197	0.794	0.000366	-0.126	0.572	-0.076
b2936	yggG	0.400	0.465	1.067	0.803	0.806	0.713
b2930	yggF	-0.045	-0.757	-0.453	-0.317	-0.279	-0.132
b0612	citT	0.145	-0.662	-0.308	-0.192	-0.327	-0.113
b3830	ysgA	0.656	0.798	0.804	0.865	0.680	0.424
b2928	yggC	0.320	-0.051	0.083	0.080	0.055	0.303
b2219	atoS	-0.569	-0.749	-0.448	-0.271	-0.414	-0.319
b2504	yfgG	0.016	0.055	0.019	0.148	0.068	0.106
b2962	yggX	0.126	-0.102	0.062	-0.174	-0.214	-0.050
b3634	coaD	0.040	-0.205	-0.061	-0.063	0.013	-0.136
b0618	citC	-0.042	-0.574	-0.175	-0.198	1.103	0.229
b0617	citD	0.253	-0.374	-0.248	-0.108	-0.089	0.046
b0616	citE	-0.518	-0.638	-0.659	-0.499	-0.601	-0.515
b0615	citF	-0.419	-0.675	-0.601	-0.391	-0.625	-0.437
b0613	citG	-0.288	-0.434	-0.347	-0.150	-0.293	-0.184
b0161	degP	0.564	1.115	0.278	0.540	0.390	0.371
b2991	hybF	0.077	-0.272	0.033	-0.012	0.066	0.029
b2992	hybE	0.073	0.037	0.035	-0.021	0.238	0.039
b2993	hybD	0.191	-0.029	-0.013	0.101	0.158	0.109
b2994	hybC	0.081	-0.010	0.050	0.045	-0.006	0.119
b2995	hybB	0.022	-0.406	-0.142	0.850	-0.224	-0.008
b2996	hybA	-0.129	-0.337	-0.291	-0.393	-0.300	-0.276
b2549	yphG	-1.098	-1.482	-1.306	-1.086	-1.025	-1.018
b2316	accD	0.188	0.428	0.008	0.115	0.256	0.190
b2494	yfgC	0.463	0.379	0.405	0.257	0.334	0.288
b0185	accA	0.021	0.361	0.127	0.000993	-0.043	-0.122
b1676	pykF	0.483	0.566	0.966	0.873	1.079	0.801
b2543	yphA	0.090	-0.134	0.159	-0.018	-0.126	0.154
b3255	accB	0.392	0.231	0.309	0.290	0.484	0.033
b4078	yjcO	-0.099	-0.385	-0.256	-0.334	-0.344	-0.193
b2307	hisM	0.139	-0.315	-0.236	0.028	-0.157	-0.000128
b2881	xdhD	0.168	-0.202	-0.280	-0.239	-0.103	-0.075
b2753	iap	0.188	-0.096	0.022	0.273	0.388	0.389
b3844	fre	0.087	-0.181	-0.144	-0.147	-0.303	-0.074
b1854	pykA	0.299	0.741	0.211	0.190	-0.032	0.066
b0893	serS	1.462	2.168	1.658	1.294	1.621	0.913
b3832	rmuC	0.148	-0.091	0.184	0.107	0.085	0.137
b4176	yjeT	-0.804	-1.114	-1.235	-1.361	-1.001	-0.877
b3344	yheM	0.010	0.303	0.107	0.156	0.077	0.045
b4388	serB	-0.879	-1.197	-1.136	-1.135	-0.932	-0.735
b0907	serC	-0.181	0.223	-0.047	0.081	-0.067	-0.003
b4305	sgcX	-0.181	-0.369	-0.302	-0.283	-0.166	-0.246
b0484	copA	0.115	0.093	0.185	0.014	0.231	-0.022
b4329	yjiG	0.201	0.126	0.200	0.221	0.412	0.210
b3791	rffA	-0.075	0.118	0.070	0.035	0.210	0.357
b3389	aroB	1.137	0.395	0.089	0.243	0.377	0.206
b3013	yqhG	-0.059	-0.236	0.046	-0.013	0.132	0.203
b3011	yqhD	1.221	1.703	1.206	1.245	1.021	0.573
b3010	yqhC	-0.978	-1.118	-0.634	-1.188	-0.650	-0.710
b2306	hisP	0.166	0.322	-0.016	0.050	0.026	-0.001
b2442	intZ	-0.293	-0.056	-0.172	0.069	-0.026	-0.112
b3014	yqhH	0.043	-0.486	-0.249	-0.174	-0.301	-0.104
b3354	yheU	0.304	-0.080	0.082	0.049	0.074	-0.060
b2601	aroF	-0.007	0.262	0.681	-0.096	-0.095	0.119
b1822	rrmA	-0.381	-1.065	-0.777	-0.595	-0.830	-0.415
b3401	hslO	-0.338	-0.032	0.057	0.181	0.442	0.058
b1878	flhE	-0.415	-1.325	-0.910	-0.905	-1.236	-0.727
b3981	secE	0.734	0.709	0.549	0.830	1.049	0.636
b3179	rrmJ	1.595	1.850	1.599	1.832	1.803	1.520
b3581	sgbH	-0.112	-0.637	-0.408	-0.279	-0.248	-0.284
b3350	kefB	-0.529	-0.364	-0.517	-0.216	0.006	-0.170
b4321	gntP	-0.572	-0.752	-0.737	-0.574	-0.708	-0.596
b3390	aroK	-0.022	0.436	0.191	0.097	0.068	0.118
b0046	kefF	-0.613	-1.293	-0.599	-0.905	-0.914	-0.467
b3351	kefG	-0.305	-0.554	-0.678	-0.663	-0.756	-0.576
b0958	sulA	-0.609	-0.584	-0.479	-0.598	-0.724	-0.546
b3932	hslV	0.261	1.038	0.615	0.239	1.137	0.271
b4109	yjdA	-0.446	-0.815	-0.594	-0.215	-0.115	-0.147
b3699	gyrB	-0.821	-0.133	-0.533	-0.479	-0.066	-0.559
b4401	arcA	0.940	1.398	1.400	1.211	0.795	1.051
b1272	sohB	0.844	0.878	0.782	1.009	1.015	1.057
b3129	sohA	0.390	0.312	0.226	0.298	0.123	0.311
b2052	fcl	0.144	-0.608	-0.639	-0.392	-0.370	-0.415
b3818	yigG	-0.047	-0.178	-0.235	-0.126	-0.248	-0.216
b3817	yigF	-0.149	-0.053	-0.134	-0.128	-0.239	-0.164
b0401	brnQ	-0.457	-0.526	-0.509	-0.525	-0.342	-0.374
b3810	yigA	-0.622	-0.557	-0.651	-0.703	-0.636	-0.459
b2495	yfgD	0.349	0.129	0.101	0.215	0.280	0.227
b3826	yigL	-0.023	0.646	-0.299	-0.172	1.176	-0.260
b1156	tfaE	-1.265	-1.530	-0.999	-1.101	-1.413	-0.925
b3820	yigI	-0.153	-0.364	-0.057	-0.256	-0.185	-0.206
b0702	ybfB	-0.252	-0.680	-0.413	-0.514	-0.579	-0.317
b0699	ybfA	0.138	-0.159	0.169	0.047	0.155	0.030
b0301	ykgB	-0.493	-0.329	-0.308	-0.099	-0.268	-0.182
b0306	ykgE	0.037	-0.439	-0.230	-0.194	-0.349	-0.064
b0305	ykgD	0.425	0.057	-0.054	0.068	-0.291	0.041
b0308	ykgG	-0.612	-1.033	-0.900	-1.198	-1.311	-0.763
b0307	ykgF	-0.386	-0.509	-0.387	-0.200	-0.265	-0.147
b0303	ykgI	0.285	-0.213	-0.022	0.656	-0.075	-0.081
b0310	ykgH	-0.437	-0.505	-0.292	-0.237	-0.370	-0.336
b0313	betI	0.505	0.813	0.217	0.279	0.411	0.254
b0288	ykgJ	0.180	-0.020	-0.007	0.212	0.444	0.158
b0296	ykgM	0.121	-0.380	-0.110	-0.123	-0.131	-0.127
b0295	ykgL	0.255	-0.240	-0.091	-0.063	-0.205	-0.126
b0681	ybfM	-0.277	-1.311	-0.968	-0.802	-0.939	-0.428
b3610	grxC	0.074	0.473	-0.031	-0.130	-0.207	-0.173
b1064	grxB	2.420	3.020	2.970	3.071	2.356	2.058
b0849	grxA	0.019	-0.354	-0.164	-0.137	-0.205	-0.100
b4051	qor	1.017	0.988	1.560	1.579	1.560	1.166
b4119	melA	-0.145	0.046	0.006	-0.014	0.040	-0.177
b4300	sgcR	-0.187	-0.715	-0.548	-0.722	-0.633	-0.370
b4346	mcrB	0.029	-0.098	-0.161	0.174	-0.022	0.023
b4303	sgcQ	0.008	-0.652	-0.562	-0.565	-0.589	-0.324
b3451	ugpE	-0.038	-0.381	-0.293	-0.000241	0.062	0.024
b2269	elaD	0.213	-0.248	-0.028	-0.035	-0.000169	0.101
b3369	yhfL	-0.224	-0.310	-0.352	-0.346	-0.477	-0.279
b3181	greA	0.126	-0.153	-0.001	0.048	0.107	0.340
b2267	elaA	0.316	0.202	0.172	0.224	0.059	0.111
b2266	elaB	0.625	0.621	0.490	0.595	0.458	0.276
b2536	hcaT	-0.804	-0.864	-0.771	-0.898	-0.801	-0.727
b0071	leuD	-0.227	-0.842	-0.836	-0.591	-0.682	-0.548
b1283	osmB	0.731	1.142	1.207	1.042	1.158	1.008
b0073	leuB	-0.225	-0.226	-0.243	0.005	0.064	-0.046
b0072	leuC	-0.203	-0.217	-0.244	-0.229	-0.243	-0.168
b2537	hcaR	-0.061	0.426	-0.186	-0.244	-0.409	-0.388
b0074	leuA	-0.579	-0.659	-0.462	-0.481	-0.440	-0.219
b0076	leuO	-0.274	-0.362	-0.107	-0.191	-0.144	-0.021
b0075	leuL	-0.106	-0.073	-0.161	-0.061	-0.137	-0.109
b0930	asnS	0.861	2.355	0.924	0.836	1.552	0.583
b2542	hcaD	-0.005	-0.725	-0.230	-0.185	-0.121	-0.018
b2539	hcaF	-0.066	-0.124	-0.114	-0.139	-0.157	-0.116
b0642	leuS	0.826	1.576	1.255	1.290	1.197	0.949
b2541	hcaB	-0.328	-0.530	-0.673	-0.492	-0.455	-0.303
b2540	hcaC	-0.142	-0.572	-0.442	-0.444	-0.439	-0.351
b4376	osmY	0.727	0.837	0.754	0.767	0.852	0.507
b0674	asnB	-0.436	-0.070	-0.397	-0.427	-0.284	-0.310
b3744	asnA	-0.128	-0.380	-0.242	-0.253	-0.229	-0.010
b1381	ydbH	0.021	0.430	-0.166	0.114	-0.082	-0.020
b3364	tsgA	-0.143	-0.544	-0.270	-0.076	-0.202	-0.005
b1383	ydbL	0.011	0.173	-0.053	0.110	-0.140	0.008
b0278	yagL	-0.021	-0.246	-0.318	-0.251	-0.309	-0.132
b1406	ydbC	-0.084	-0.091	-0.277	-0.136	-0.043	-0.144
b1407	ydbD	-0.101	-0.452	-0.243	-0.179	-0.194	-0.112
b3446	yrhB	-0.060	-0.225	-0.144	-0.321	-0.417	-0.293
b0145	dksA	0.949	0.916	1.114	1.079	0.884	0.957
b2020	hisD	-0.148	-0.697	-0.352	-0.442	-0.677	-0.400
b2025	hisF	-0.329	-0.167	-0.347	-0.215	-0.139	-0.140
b2019	hisG	-0.613	-0.889	-1.021	-0.984	-1.001	-0.785
b2024	hisA	-0.730	-0.510	-0.370	-0.487	-0.350	-0.201
b2022	hisB	0.104	-0.514	-0.312	-0.205	-0.492	-0.129
b2021	hisC	0.043	-0.081	-0.147	-0.080	-0.041	-0.105
b2610	ffh	0.978	1.631	0.924	1.210	1.523	1.084
b2023	hisH	-0.282	-1.381	-1.426	-1.155	-1.243	-1.052
b2026	hisI	-0.363	-0.099	-0.281	-0.427	-0.421	-0.137
b2309	hisJ	0.099	0.457	-0.052	-0.046	-0.308	-0.414
b2308	hisQ	-0.101	-0.184	-0.375	-0.178	-0.456	-0.231
b2514	hisS	0.517	1.125	0.572	0.273	0.522	0.256
b4398	creB	-0.321	-0.834	-0.587	-0.684	-0.957	-0.603
b4399	creC	-0.799	-1.404	-1.462	-1.007	-1.277	-1.078
b1810	yoaC	0.797	1.405	0.823	1.344	1.068	1.089
b3449	ugpQ	0.199	0.244	-0.150	0.037	-0.012	-0.028
b1818	manY	0.402	0.515	0.215	0.318	0.479	0.214
b1562	hokD	0.406	3.721	0.048	0.011	0.036	0.004
b1409	ynbB	-0.389	-0.644	-0.399	-0.445	-0.535	-0.283
b1408	ynbA	-0.260	-0.415	-0.219	-0.071	-0.317	-0.201
b1382	ynbE	-0.062	-0.205	-0.032	0.115	-0.357	-0.127
b1411	ynbD	-0.293	-0.607	-0.084	-0.330	-0.218	-0.032
b0426	yajQ	0.320	0.377	0.541	0.648	0.378	0.366
b0427	yajR	-0.335	-0.246	-0.346	-0.167	0.031	-0.028
b1610	tus	-0.147	0.097	-0.183	-0.179	-0.302	0.032
b0412	yajI	0.201	0.112	0.096	0.283	0.314	0.165
b3606	yibK	-0.216	-0.535	-0.459	-0.292	-0.377	-0.229
b0424	yajL	-0.070	-0.030	-0.106	0.126	0.049	0.016
b2194	ccmH	-0.708	-1.210	-1.024	-0.891	-0.958	-0.719
b0419	yajO	1.221	1.474	1.838	1.592	1.706	1.617
b2197	ccmE	0.276	-0.212	-0.137	-0.248	0.026	-0.147
b2198	ccmD	0.001	-0.368	-0.277	-0.105	-0.125	-0.094
b0410	yajD	-0.009	0.039	0.031	0.068	-0.128	0.104
b0524	lpxH	-0.064	-0.059	-0.234	-0.212	-0.116	-0.111
b0926	ycbK	1.927	3.036	2.403	1.886	1.485	1.282
b1054	lpxL	0.103	-0.079	0.109	0.402	0.237	0.355
b1855	lpxM	0.282	-0.290	-0.130	-0.077	0.010	0.043
b0927	ycbL	0.210	0.425	0.172	0.171	-0.101	-0.219
b1613	manA	1.259	1.375	0.956	1.113	0.954	0.784
b0925	ycbB	0.136	0.413	-0.078	0.150	0.241	-0.010
b0181	lpxA	0.368	0.578	0.233	0.340	0.515	0.151
b0182	lpxB	-0.134	-0.344	-0.260	-0.240	-0.126	-0.077
b0096	lpxC	0.758	0.960	1.093	0.938	1.209	0.873
b0179	lpxD	0.962	1.737	0.988	1.005	0.968	0.583
b0956	ycbG	0.211	-0.007	0.049	0.188	0.129	-0.035
b0955	ycbZ	-0.690	-0.598	-0.531	-0.552	-0.735	-0.479
b0947	ycbX	0.146	0.522	0.606	0.741	0.405	0.486
b2535	csiE	0.881	1.312	1.497	1.313	1.387	1.043
b2461	eutP	0.030	-0.192	-0.172	0.088	-0.089	0.173
b2998	yghW	0.015	-0.006	0.007	0.053	0.100	0.196
b0940	ycbS	-0.187	-0.631	-0.444	-0.241	-0.094	-0.118
b4467	glcF	0.561	0.039	-0.094	-0.052	0.165	0.096
b0943	ycbV	-0.531	-0.817	-0.582	-0.466	-0.636	-0.374
b0946	ycbW	0.058	0.253	0.191	0.293	0.032	-0.048
b0941	ycbT	-1.004	-1.107	-0.785	-0.800	-0.926	-0.663
b0942	ycbU	-0.210	-0.438	-0.264	-0.282	-0.358	-0.258
b0464	acrR	0.273	0.379	0.320	0.204	0.082	0.223
b0864	artP	0.973	1.795	1.019	0.799	1.097	0.460
b1531	marA	0.065	-0.378	-0.065	-0.119	-0.413	0.009
b1532	marB	0.029	-0.148	-0.137	0.011	-0.141	0.051
b2875	yqeB	-0.626	-1.187	-0.818	-0.867	-0.879	-0.452
b0462	acrB	-0.276	-0.031	-0.268	-0.141	-0.200	-0.141
b2594	rluD	0.656	0.786	0.536	0.500	0.402	0.362
b0058	rluA	0.126	-0.454	-0.091	-0.000124	-0.057	0.148
b1269	rluB	-0.558	-0.498	-0.483	-0.393	-0.595	-0.525
b0860	artJ	-0.062	-0.026	-0.243	-0.254	-0.203	-0.124
b0861	artM	0.000730	0.120	-0.111	0.104	0.019	-0.093
b2195	ccmG	-0.118	0.440	-0.115	-0.165	-0.200	-0.024
b1796	yoaG	0.063	-0.162	-0.037	-0.155	-0.108	-0.016
b2196	ccmF	-0.721	-0.936	-0.863	-0.605	-0.507	-0.422
b0962	helD	-0.467	-0.089	0.021	-0.221	0.081	-0.086
b2201	ccmA	-0.125	-0.345	-0.188	-0.129	0.050	0.030
b2222	atoA	-0.246	-0.766	-0.788	-0.741	-0.803	-0.661
b3042	yqiC	0.072	0.299	0.363	0.311	0.006	0.301
b3033	yqiB	0.459	0.646	0.599	0.536	0.607	0.447
b2493	yfgO	-0.342	-1.128	-1.032	-0.719	-0.555	-0.477
b0060	polB	0.058	-0.007	0.031	0.185	0.589	0.325
b3048	yqiI	-0.068	-0.639	-0.105	-0.210	-0.439	-0.095
b3047	yqiH	-0.288	-0.348	-0.453	-0.297	0.168	-0.268
b0027	lspA	-0.166	-0.123	-0.250	-0.329	-0.278	-0.271
b2200	ccmB	-0.001	-0.453	-0.065	-0.078	-0.010	-0.044
b3517	gadA	1.984	3.120	3.008	2.470	3.292	2.197
b0919	ycbJ	0.009	-0.020	0.092	0.109	0.044	0.101
b4297	yjhG	-0.100	-0.654	-0.425	-0.081	-0.425	-0.091
b4296	yjhF	-0.456	-1.196	-0.901	-0.731	-1.022	-0.677
b4280	yjhC	0.037	0.041	0.033	0.067	-0.002	0.191
b3362	yhfG	0.097	0.619	0.381	0.269	0.496	0.177
b4130	yjdL	-0.085	-0.271	0.003	0.037	0.009	0.175
b4299	yjhI	-0.060	-0.766	-0.546	-0.426	-0.594	-0.404
b4298	yjhH	-0.329	-0.082	-0.212	-0.343	-0.412	-0.429
b4295	yjhU	-0.203	-0.275	-0.373	-0.152	-0.423	-0.270
b3875	ompL	-0.172	-0.613	-0.464	-0.402	-0.577	-0.387
b2664	csiR	0.562	1.220	0.459	0.804	0.644	0.399
b4307	yjhQ	-0.967	-1.298	-1.085	-1.085	-1.013	-0.900
b1786	yeaJ	0.328	0.470	0.330	0.122	0.338	0.372
b4309	yjhS	-0.336	-0.809	-0.560	-0.455	-0.580	-0.381
b1493	gadB	1.047	1.637	2.098	1.559	2.313	1.460
b2956	yggM	-0.175	-0.768	-0.424	-0.405	-0.451	-0.243
b3491	yhiM	0.873	1.473	1.564	1.299	0.867	0.897
b3982	nusG	0.474	0.349	0.474	0.309	0.459	0.167
b0416	nusB	0.273	0.962	0.129	0.173	0.222	0.076
b2017	yefM	0.324	0.517	0.329	0.342	0.274	0.208
b3169	nusA	0.284	1.282	0.758	0.427	0.859	0.252
b2496	hda	0.164	0.320	-0.037	-0.060	-0.016	0.051
b0920	ycbC	0.344	-0.044	-0.203	-0.048	-0.097	-0.049
b2959	yggL	-0.092	0.302	0.161	0.147	0.052	-0.012
b4386	lplA	-0.702	-1.193	-0.967	-0.972	-0.915	-0.852
b0932	pepN	1.083	2.424	0.986	0.601	1.492	0.465
b4260	pepA	0.382	0.704	0.216	0.157	0.637	0.288
b0944	ycbF	-0.618	-0.888	-0.434	-0.539	-0.788	-0.042
b4289	fecC	-0.003	-0.619	-0.409	-0.266	-0.243	0.011
b0237	pepD	0.685	1.118	0.677	0.748	0.712	0.611
b2210	mqo	-0.220	-0.520	-0.452	-0.370	-0.387	-0.304
b1581	rspA	-0.137	-0.510	-0.012	0.007	-0.064	-0.031
b1193	emtA	-0.399	-0.562	-0.641	-0.547	-0.687	-0.579
b3847	pepQ	0.364	1.722	0.415	0.464	0.657	0.243
b2908	pepP	0.074	0.776	0.381	0.013	0.412	-0.159
b1127	pepT	0.604	0.582	1.024	1.167	0.688	0.742
b2177	yejA	-0.016	-0.040	-0.062	-0.050	-0.154	-0.200
b3698	yidB	0.352	0.243	0.601	0.437	0.363	0.327
b1580	rspB	0.008	-0.463	-0.406	-0.322	-0.495	-0.300
b2178	yejB	-0.303	-0.445	-0.334	-0.157	-0.140	-0.056
b0658	ybeX	0.642	1.069	0.700	0.631	0.860	0.705
b0648	ybeU	-0.292	-0.662	-0.546	-0.474	-0.529	-0.183
b0645	ybeR	-0.310	-0.435	-0.363	-0.385	-0.275	0.009
b3680	yidL	-0.238	-0.632	-0.442	-0.357	-0.357	-0.205
b0644	ybeQ	0.300	-0.070	0.052	0.174	0.024	0.206
b3689	yidR	-0.244	-0.400	-0.429	-0.321	-0.133	-0.115
b2187	yejL	0.158	0.337	-0.017	0.194	0.202	0.022
b0643	ybeL	0.567	0.620	0.973	0.602	0.548	0.465
b2958	yggN	-0.153	-0.044	-0.078	-0.075	0.137	0.094
b0208	yafC	0.184	0.022	0.008	0.309	0.090	0.139
b0629	ybeF	-0.005	-0.625	-0.508	-0.371	-0.483	-0.243
b0631	ybeD	0.283	-0.085	0.178	0.424	0.332	0.392
b0741	pal	0.594	1.207	0.577	0.604	0.950	0.470
b0636	ybeA	-0.097	-0.627	-0.670	-0.480	-0.652	-0.491
b2313	cvpA	-0.033	-0.113	0.038	0.366	0.248	0.093
b3751	rbsB	1.017	1.404	0.957	-0.062	-0.015	-0.280
b2595	yfiO	0.850	1.274	1.064	1.094	0.560	0.806
b1218	chaC	0.134	0.066	0.016	0.196	0.293	0.330
b3909	kdgT	-0.461	-0.915	-0.686	-0.471	-0.321	-0.339
b1827	kdgR	0.236	0.133	0.210	-0.018	-0.260	-0.036
b1216	chaA	-0.593	-0.379	-0.280	-0.308	-0.267	-0.145
b2186	yejK	-0.363	-0.084	-0.256	-0.131	-0.252	-0.265
b0937	ssuE	0.089	-0.115	-0.120	-0.108	0.028	0.061
b0935	ssuD	-0.147	0.756	-0.103	-0.153	-0.070	-0.102
b0972	hyaA	1.003	1.428	1.870	1.558	2.159	1.476
b0977	hyaF	1.530	1.359	2.102	2.312	2.288	1.764
b0933	ssuB	-0.233	-0.647	-0.254	-0.364	-0.148	-0.120
b4208	cycA	0.002	0.324	-0.079	0.282	0.363	0.210
b0535	fimZ	-0.304	-0.405	-0.368	-0.159	-0.271	-0.164
b4314	fimA	-0.178	-0.356	-0.397	-0.652	-0.794	-0.507
b4312	fimB	0.134	-0.221	-0.417	-0.444	-0.364	-0.222
b4317	fimD	-0.159	-0.602	-0.471	-0.403	-0.582	-0.300
b2976	glcB	0.942	-0.135	-0.117	-0.098	-0.115	-0.063
b4318	fimF	-0.013	-0.451	-0.168	-0.064	-0.218	-0.034
b4319	fimG	-0.203	-0.485	-0.275	-0.189	-0.504	-0.188
b4320	fimH	-0.779	-1.250	-0.697	-0.869	-1.204	-0.489
b4315	fimI	-0.763	-1.369	-1.220	-1.138	-1.410	-0.789
b2980	glcC	0.213	0.341	-0.039	0.197	0.232	0.153
b3056	cca	-0.395	-0.527	-0.444	-0.172	-0.156	-0.270
b2848	yqeJ	0.046	-0.488	-0.365	-0.282	-0.461	-0.142
b4213	cpdB	0.406	-0.087	0.438	0.258	0.060	0.043
b3077	ebgC	-0.072	0.097	-0.015	0.120	0.076	0.034
b1103	hinT	0.710	1.575	0.760	0.646	0.525	0.390
b4122	fumB	-0.734	-0.604	-0.780	-0.645	-0.603	-0.641
b1738	chbB	-0.404	-0.243	-0.192	-0.224	-0.287	-0.244
b4174	hflK	0.527	1.166	1.091	0.850	0.930	0.443
b0291	yagX	-1.013	-1.372	-0.920	-0.847	-0.589	-0.400
b2922	yggE	0.875	1.598	1.020	0.684	1.065	0.259
b2257	arnT	-0.363	-0.671	-0.430	-0.383	-0.225	-0.088
b0009	mog	-0.800	-0.490	-0.502	-0.578	-0.581	-0.649
b0286	yagT	0.046	0.328	0.033	0.272	0.421	0.134
b0285	yagS	-0.197	-0.293	-0.211	-0.124	-0.036	-0.126
b0251	yafY	-1.059	-1.301	-1.125	-1.088	-0.764	-0.710
b1004	wrbA	1.460	2.206	1.472	1.227	1.708	0.614
b0283	yagQ	-0.340	-0.612	-0.528	-0.230	-0.313	-0.323
b3933	ftsN	0.308	0.533	0.401	0.131	0.332	0.013
b1163	ycgF	0.759	0.870	0.335	0.376	0.338	0.664
b3718	yieK	-0.153	-0.361	-0.250	-0.293	-0.267	-0.177
b1332	ynaJ	0.202	-0.034	0.071	0.198	-0.092	-0.100
b1365	ynaK	-1.492	-1.683	-1.606	-1.775	-1.827	-1.396
b1330	ynaI	0.293	0.184	-0.049	0.469	0.524	0.369
b0252	yafZ	-1.476	-1.386	1.466	-1.251	-1.260	-1.025
b1852	zwf	1.274	2.373	1.314	1.021	1.036	0.350
b2896	ygfX	-0.356	-1.220	-1.093	-0.929	-1.083	-0.813
b4102	phnF	-0.279	-0.903	-0.594	-0.496	-0.692	-0.335
b0965	yccU	0.290	0.567	0.554	0.673	0.623	0.362
b0967	yccW	-0.341	-0.157	-0.267	0.014	-0.228	-0.204
b0960	yccS	0.092	0.202	0.351	0.377	0.513	0.360
b0968	yccX	0.729	1.398	0.724	0.866	0.749	0.694
b1001	yccE	0.086	-0.060	-0.021	-0.163	-0.218	-0.074
b0961	yccF	0.079	-0.028	0.060	0.062	-0.009	0.059
b4265	idnT	-0.705	-1.349	-1.487	-1.126	-1.208	-1.027
b0992	yccM	0.190	-0.419	-0.218	-0.236	-0.041	0.006
b0733	cydA	1.943	1.956	3.142	3.126	2.590	2.352
b0734	cydB	0.940	1.103	1.913	1.508	1.063	0.641
b0886	cydC	-0.124	-0.289	-0.169	-0.106	-0.193	-0.173
b0887	cydD	-0.117	-0.411	-0.175	0.052	0.064	-0.074
b0969	yccK	0.422	0.557	0.369	0.502	0.353	0.130
b1003	yccJ	0.228	0.354	0.454	0.540	0.325	0.305
b3616	tdh	0.733	0.720	0.729	0.607	0.624	0.379
b4310	yjhT	0.040	-0.158	-0.395	-0.342	-0.468	-0.219
b3916	pfkA	0.817	1.034	1.164	0.789	0.871	0.218
b3801	aslA	0.057	-0.942	-0.643	-0.101	-0.248	-0.051
b1051	msyB	1.811	2.110	2.721	2.500	2.391	2.249
b4266	idnO	-0.023	-0.601	-0.752	-0.471	-0.389	-0.294
b4066	yjcF	-0.333	-0.469	-0.332	-0.481	-0.538	-0.289
b4069	acs	0.799	1.826	0.448	0.460	0.889	0.450
b0818	ybiR	-0.209	-0.363	-0.251	-0.244	-0.120	-0.043
b0730	mngR	0.328	0.415	0.187	0.119	0.129	0.132
b0815	ybiP	-0.315	-0.358	-0.356	-0.059	-0.266	-0.085
b0731	mngA	-0.569	-1.241	-0.823	-0.591	-0.527	-0.468
b3713	yieF	0.355	0.326	0.315	0.189	0.476	0.205
b4267	idnD	-0.081	-0.702	-0.391	-0.343	-0.310	-0.045
b2472	dapE	-0.407	-0.793	-0.532	-0.355	-0.479	-0.248
b3031	yqiA	-0.161	-0.056	-0.156	-0.073	0.003	0.022
b3126	garL	-0.071	-0.277	-0.319	-0.096	-0.379	-0.289
b0820	ybiT	-0.073	-0.152	-0.024	0.084	0.200	0.072
b2069	yegD	-0.285	-0.099	-0.117	0.273	0.338	0.203
b2072	yegK	-0.991	-1.371	0.229	-0.954	-1.104	-1.101
b2071	yegJ	-0.293	-0.265	-0.357	-0.237	-0.336	-0.292
b2070	yegI	-0.265	-0.351	-0.198	-0.192	-0.344	-0.169
b0821	ybiU	-0.782	-1.043	-1.049	-1.000	-1.031	-0.896
b0439	lon	0.837	1.216	1.135	1.151	1.596	0.781
b2933	cmtA	-0.282	-0.760	-0.398	-0.191	-0.030	-0.038
b2934	cmtB	-0.120	-0.566	-0.337	-0.348	-0.354	-0.038
b2073	yegL	-0.552	-0.529	-0.509	-0.432	-0.551	-0.460
b2086	yegS	0.596	0.870	0.508	0.701	0.485	0.554
b2081	yegQ	0.298	0.187	0.266	0.499	0.737	0.447
b2080	yegP	0.675	0.814	1.087	0.952	0.573	0.672
b2101	yegW	-0.153	-0.238	-0.047	-0.228	-0.313	-0.255
b2100	yegV	-0.665	-0.651	-0.809	-0.511	-0.704	-0.528
b2099	yegU	0.080	-0.107	-0.040	0.203	0.281	-0.016
b2098	yegT	0.210	0.528	0.359	0.351	0.503	0.288
b2102	yegX	-0.238	-0.434	-0.595	-0.295	-0.406	-0.442
b3125	garR	-0.212	-0.502	-0.557	-0.276	-0.388	-0.195
b3127	garP	-1.101	-0.787	-0.474	-0.475	-0.567	-0.372
b3863	polA	0.558	1.045	0.672	0.736	0.966	0.370
b2240	glpT	-0.479	-0.995	-0.836	-0.560	-0.607	-0.501
b0550	rusA	-0.161	-0.346	-0.284	-0.220	-0.337	-0.202
b2039	rfbA	0.558	0.708	0.401	0.520	0.343	0.404
b0870	ltaE	0.633	0.448	0.539	0.466	0.646	0.445
b4188	yjfN	-0.448	-0.084	-0.118	0.226	-0.193	-0.158
b3051	yqiK	-0.165	-0.721	-0.282	-0.072	-0.083	-0.087
b3838	tatB	0.210	0.330	0.096	0.302	0.202	0.149
b3050	yqiJ	0.475	0.564	0.407	0.284	0.356	0.337
b3230	rpsI	-0.508	-0.262	-0.286	-0.109	-0.268	-0.259
b3754	hsrA	-0.230	-0.694	-0.290	-0.378	-0.204	-0.034
b3857	mobA	-0.369	-0.431	-0.232	-0.389	-0.382	-0.170
b2683	ygaH	0.114	-0.062	0.166	0.101	0.058	0.025
b2672	ygaM	0.400	0.697	0.614	0.480	0.527	0.396
b2671	ygaC	0.088	-0.131	0.007	0.091	0.067	0.080
b2660	ygaF	0.055	0.843	0.070	0.180	0.618	0.184
b2700	ygaD	-0.033	-0.128	-0.099	-0.135	-0.082	-0.084
b2682	ygaZ	0.312	0.153	0.231	0.355	0.078	0.140
b3469	zntA	-0.983	-1.136	-1.033	-0.946	-0.655	-0.630
b4063	soxR	0.216	-0.209	-0.083	0.088	0.011	0.065
b4062	soxS	0.219	-0.296	0.054	0.006	0.061	0.153
b2668	ygaP	0.224	-0.065	-0.034	-0.002	-0.084	0.075
b2670	ygaW	0.299	0.158	0.141	0.097	-0.034	0.199
b2667	ygaV	0.099	0.082	0.298	0.020	0.186	0.160
b2665	ygaU	0.785	1.114	1.350	1.254	1.263	1.029
b4016	aceK	1.661	2.776	2.038	1.823	2.289	1.209
b4014	aceB	2.033	2.445	2.553	2.730	2.985	1.548
b4015	aceA	1.859	2.720	2.818	2.476	2.794	2.142
b0115	aceF	0.595	1.199	0.426	0.375	0.537	0.031
b0114	aceE	1.158	1.977	1.300	1.143	1.295	0.456
b4186	yjfC	-0.100	-0.166	-0.158	-0.042	0.209	0.163
b2646	ypjF	-0.703	-0.768	-0.859	-0.880	-0.834	-0.658
b0030	rihC	0.013	0.080	0.035	-0.054	0.079	-0.030
b0651	rihA	0.474	0.739	0.715	0.425	-0.030	0.101
b2635	ypjK	-0.550	-0.605	0.062	0.004	-0.078	0.072
b4087	alsA	-0.166	-0.310	-0.317	0.044	-0.081	-0.073
b3075	ebgR	-0.307	-0.260	-0.131	0.039	-0.127	-0.086
b2838	lysA	-1.439	-1.531	-1.707	-1.413	-1.401	-1.496
b4024	lysC	-0.078	-0.072	-0.182	0.000880	-0.171	-0.232
b2156	lysP	0.165	-0.021	-0.137	0.188	0.246	0.165
b2890	lysS	0.998	1.719	1.161	0.975	1.495	0.748
b3091	uxaA	0.211	0.212	-0.037	-0.288	-0.094	-0.185
b3639	dfp	-0.002	0.310	0.031	0.122	0.239	0.148
b3703	rpmH	0.084	0.273	0.112	0.121	0.017	0.031
b0262	afuC	-0.674	-0.599	-0.466	-0.180	-0.369	0.165
b4129	lysU	1.241	1.739	1.414	1.314	1.051	1.015
b3686	ibpB	-0.440	-0.566	-0.485	-0.508	-0.614	-0.217
b1767	ansA	-0.175	0.305	0.205	0.412	0.355	0.308
b0963	mgsA	0.109	0.363	0.314	0.279	0.190	0.034
b2899	yqfA	-0.012	0.468	0.156	0.042	-0.112	0.031
b2900	yqfB	-0.217	-0.106	0.005	-0.050	-0.199	-0.056
b4306	yjhP	-0.305	-0.908	-0.932	-0.460	-0.646	-0.490
b1521	uxaB	0.144	-0.103	0.057	-0.002	0.158	0.001
b2711	norW	-0.315	-0.768	-0.443	-0.481	-0.560	-0.337
b1204	pth	0.577	0.161	0.255	0.537	0.349	0.478
b4140	fxsA	0.043	0.014	0.008	0.112	0.192	0.295
b2297	pta	0.633	1.588	1.098	0.706	1.602	0.544
b1850	eda	-0.412	-0.383	-0.624	-0.635	-0.623	-0.344
b3313	rplP	0.844	1.333	1.290	1.197	1.617	0.269
b3088	alx	-0.085	-0.345	-0.295	-0.088	-0.038	0.048
b3397	nudE	0.328	-0.054	-0.099	-0.039	-0.202	0.012
b4053	alr	-0.151	-0.217	-0.488	-0.337	-0.307	-0.194
b3092	uxaC	-0.188	0.139	-0.403	-1.046	-0.707	-0.981
b0342	lacA	-0.028	-0.304	-0.031	-0.107	-0.164	-0.030
b1851	edd	-0.329	-0.534	-0.435	-0.280	-0.568	-0.387
b3486	rbbA	-0.275	-0.405	-0.442	-0.284	-0.145	-0.327
b0345	lacI	-0.258	-0.298	-0.208	-0.240	-0.153	-0.129
b3124	garK	-0.894	-1.036	-1.348	-0.956	-0.886	-0.923
b3636	rpmG	0.304	0.328	0.326	0.519	0.482	0.553
b0343	lacY	0.159	-0.463	-0.380	-0.302	-0.225	-0.287
b0344	lacZ	-1.356	-1.387	-1.183	-1.121	-0.914	-1.137
b4231	yjfF	-0.373	-0.584	-0.539	-0.426	-0.569	-0.471
b1692	ydiB	-0.280	-0.361	-0.355	-0.296	-0.226	-0.160
b2614	grpE	0.589	0.739	0.880	0.713	0.799	0.587
b4233	mpl	-0.375	-0.292	-0.167	-0.346	-0.161	-0.291
b3735	atpH	0.826	1.636	0.671	0.463	0.823	0.180
b2144	sanA	-0.141	-0.103	-0.101	0.071	0.079	0.063
b3731	atpC	0.046	0.303	0.007	0.149	0.027	-0.172
b3737	atpE	0.418	0.782	0.146	0.231	0.604	0.107
b3732	atpD	0.537	1.285	0.448	0.291	0.666	0.166
b3708	tnaA	0.645	0.928	0.959	0.364	-0.252	-0.237
b3187	ispB	0.172	-0.029	-0.054	0.060	-0.028	-0.083
b0475	hemH	-0.095	-0.186	-0.180	0.106	0.098	0.011
b0154	hemL	0.156	-0.365	-0.288	-0.058	-0.160	-0.118
b3902	rhaD	-0.209	-0.752	-0.688	-0.467	-0.542	-0.422
b0369	hemB	-0.046	-0.167	0.071	0.169	-0.087	0.039
b0508	hyi	-2.558	-2.719	-2.461	-2.457	-2.826	-2.437
b3714	yieG	-0.426	-0.731	-0.839	-0.434	-0.464	-0.269
b0608	ybdR	-0.258	-0.104	0.056	-0.101	0.250	0.103
b3850	hemG	1.604	2.317	1.654	1.735	2.058	1.720
b3804	hemD	0.357	0.350	0.294	0.204	0.323	0.135
b3997	hemE	0.235	0.307	0.192	0.508	0.471	0.264
b0599	ybdH	-0.115	-0.549	-0.346	-0.380	-0.457	-0.311
b0581	ybdK	0.238	0.197	0.324	0.494	0.145	0.327
b0601	ybdM	-0.744	-0.585	-0.376	-0.304	-0.417	-0.219
b0600	ybdL	-0.627	-0.986	-0.878	-0.714	-0.713	-0.577
b0603	ybdO	0.069	-0.224	-0.152	-0.123	0.011	-0.049
b0602	ybdN	-0.445	-0.441	-0.290	-0.211	-0.228	-0.101
b0597	ybdB	0.136	-0.390	-0.101	-0.059	0.046	0.008
b0370	ykiB	0.008	-0.317	-0.038	-0.010	0.023	0.129
b0579	ybdF	0.282	-0.162	0.080	0.000225	-0.202	0.026
b3222	nanK	-0.118	-0.529	-0.424	-0.546	-0.468	-0.317
b0487	cueR	0.408	0.076	0.304	0.155	0.162	0.194
b1597	asr	0.407	0.203	0.510	0.409	0.264	0.234
b1866	aspS	1.115	1.883	1.308	1.324	1.868	0.811
b3223	nanE	-0.326	-0.615	-0.463	-0.570	-0.367	-0.319
b3917	sbp	-1.546	-0.911	-0.615	-0.968	-1.086	-0.807
b2571	rseB	1.144	1.160	0.867	0.950	0.999	0.738
b2570	rseC	0.139	0.014	0.008	0.058	-0.093	-0.037
b3226	nanR	-1.239	-1.305	-1.362	-1.202	-1.375	-1.183
b3831	udp	1.031	1.557	1.581	1.378	1.289	0.656
b3224	nanT	-0.452	-1.199	-1.066	-0.815	-0.780	-0.448
b4375	prfC	-0.738	-0.274	-0.671	-0.469	-0.551	-0.527
b4477	dgoA	-1.072	-1.408	-0.929	-0.966	-0.810	-0.603
b2011	sbcB	0.225	0.617	0.497	0.402	0.260	0.276
b0397	sbcC	-0.316	-0.142	-0.309	-0.209	0.117	-0.086
b2607	trmD	1.576	2.442	1.488	1.331	1.642	0.923
b0398	sbcD	-0.665	-0.396	-0.455	-0.494	-0.292	-0.176
b3651	trmH	0.028	0.246	-0.022	0.004	-0.017	0.218
b2157	yeiE	-0.094	-0.355	-0.156	-0.133	-0.026	0.002
b4204	yjfZ	-0.202	-0.194	0.016	-0.080	-0.011	0.096
b3447	ggt	0.441	0.844	0.399	0.596	0.610	0.296
b0869	ybjT	-0.116	0.241	-0.201	0.256	0.205	-0.067
b0868	ybjS	0.138	-0.088	-0.146	-0.014	0.210	-0.139
b0867	ybjR	0.021	0.095	0.175	0.063	0.361	0.226
b0866	ybjQ	0.389	0.959	0.726	0.506	1.099	0.386
b0865	ybjP	0.602	0.479	0.793	0.402	0.245	0.284
b0877	ybjX	0.929	0.864	0.160	0.412	0.193	0.234
b0841	ybjG	-0.116	-0.186	-0.131	0.128	0.098	0.223
b0874	ybjE	-0.454	-0.527	3.383	-0.340	-0.468	-0.127
b0876	ybjD	-0.250	-0.317	-0.379	-0.278	-0.164	-0.417
b0850	ybjC	0.130	0.087	0.057	0.208	0.051	0.372
b0858	ybjO	-0.160	0.066	-0.182	-0.139	-0.268	-0.343
b0853	ybjN	0.062	0.240	0.099	0.066	-0.051	0.036
b0848	ybjM	-0.023	-0.430	-0.375	-0.198	-0.339	-0.101
b0847	ybjL	-0.012	-0.487	-0.297	-0.127	-0.088	0.049
b0846	ybjK	0.043	-0.152	0.055	0.013	0.044	0.163
b0845	ybjJ	-0.135	-0.177	-0.361	-0.311	-0.193	-0.231
b0844	ybjI	-0.229	-0.344	-0.228	-0.132	-0.174	-0.029
b0843	ybjH	-0.036	-0.281	-0.018	-0.064	0.034	0.056
b0515	ylbA	0.007	-0.214	-0.234	-0.028	-0.060	-0.126
b4402	yjjY	0.299	0.229	0.626	0.559	0.292	0.238
b0520	ylbF	-0.441	-0.931	-0.664	-0.558	-0.579	-0.479
b3375	frlR	-0.182	-0.416	-0.183	-0.011	-0.178	-0.178
b1244	oppB	1.599	2.206	1.872	1.501	0.883	0.944
b4378	yjjV	-1.012	-0.836	-1.027	-0.908	-0.939	-1.017
b4258	valS	0.290	1.310	0.499	0.439	0.998	0.275
b1538	dcp	0.803	1.817	1.002	0.739	0.965	0.302
b0477	gsk	-0.330	-0.119	3.398	-0.354	-0.333	-0.318
b3155	yhbQ	-0.023	-0.202	-0.109	-0.049	-0.174	-0.025
b4003	zraS	-0.572	-0.658	-0.431	-0.362	-0.254	-0.210
b1747	astA	-0.213	0.051	-0.339	-0.217	-0.085	-0.175
b1745	astB	0.085	-0.382	-0.744	-0.663	-0.541	-0.364
b1748	astC	-0.170	0.536	-0.190	-0.010	0.138	0.005
b1746	astD	-0.235	-0.444	-0.412	-0.312	-0.391	-0.311
b1744	astE	-0.350	-0.228	-0.478	-0.415	-0.362	-0.307
b3521	yhjC	0.118	-0.416	-0.101	-0.088	-0.188	-0.034
b1830	prc	0.286	0.249	0.068	0.196	-0.069	0.122
b4364	yjjP	-1.205	-1.120	-1.089	-1.072	-1.155	-1.186
b3935	priA	-0.066	-0.672	-0.309	-0.217	0.078	-0.060
b4358	yjjN	-0.217	-0.303	-0.170	-0.251	-0.170	-0.260
b1602	pntB	0.039	-0.106	0.019	-0.061	0.014	-0.049
b3413	gntX	-0.285	-0.227	-0.304	-0.102	-0.239	-0.245
b4055	aphA	0.205	-0.115	-0.003	-0.067	-0.183	0.033
b4391	yjjK	-0.021	0.545	0.079	0.151	-0.055	-0.144
b4227	ytfQ	0.882	0.970	1.161	0.731	0.453	0.151
b4125	dcuS	-0.830	-1.082	-1.011	-0.644	-0.855	-0.646
b3821	pldA	0.030	-0.390	-0.018	0.095	-0.039	0.114
b0366	tauB	-0.718	-0.982	-0.806	-0.846	-0.845	-0.885
b0367	tauC	-0.061	-0.871	-1.143	-1.067	-0.904	-0.695
b3919	tpiA	3.038	4.706	4.293	4.050	3.761	2.657
b0365	tauA	-0.043	-0.740	-0.398	-0.101	-0.105	0.126
b4380	yjjI	-1.129	-1.120	-1.211	-1.075	-1.249	-1.122
b0368	tauD	-0.290	-0.805	-0.507	-0.554	-0.347	-0.174
b1622	malY	0.316	0.632	0.668	0.318	0.494	0.548
b4021	pepE	-0.045	-0.094	-0.031	-0.071	0.064	0.041
b3418	malT	0.090	0.118	-0.101	-0.122	0.065	-0.182
b3571	malS	-0.050	-0.178	-0.103	0.176	0.133	0.152
b3417	malP	0.065	0.370	0.037	-0.108	0.341	-0.081
b0548	ninE	-0.082	-0.306	-0.212	-0.308	-0.500	-0.219
b4035	malK	-0.290	-0.901	-0.789	-0.555	-0.571	0.550
b1620	malI	0.523	0.800	0.416	0.590	0.590	0.682
b4033	malF	-0.332	-0.322	-0.441	-0.243	-0.349	-0.224
b4112	basS	0.335	-0.108	-0.092	0.219	0.255	0.306
b1025	ycdT	0.169	-0.261	0.119	0.186	0.047	0.277
b1029	ycdU	-0.227	-0.751	-0.589	-0.485	-0.639	-0.373
b0315	yahA	-0.172	-0.533	-0.311	-0.268	-0.262	-0.183
b1034	ycdX	0.577	0.779	0.502	0.407	0.089	0.343
b1036	ycdZ	-0.353	-0.421	-0.166	-0.283	-0.161	-0.209
b0325	yahK	0.335	0.445	0.615	0.569	0.572	0.546
b0323	yahI	-0.581	-0.787	-0.778	-0.291	-0.701	-0.703
b3687	ibpA	0.724	0.516	3.493	0.959	0.857	0.912
b2482	hyfB	-0.241	-0.610	-0.811	-0.502	-0.610	-0.597
b1037	csgG	-0.560	-0.663	-0.476	-0.458	-0.649	-0.298
b1038	csgF	0.065	0.070	0.062	0.166	-0.018	0.000278
b1039	csgE	0.013	0.707	-0.087	-0.105	-0.161	-0.117
b1040	csgD	0.026	-0.008	-0.138	0.066	-0.017	0.043
b1043	csgC	-0.224	-0.273	0.101	-0.087	-0.088	-0.076
b1041	csgB	-0.078	0.341	-0.279	-0.172	-0.273	-0.024
b1042	csgA	-0.497	-0.310	-0.347	-0.260	-0.310	-0.401
b2699	recA	0.115	0.243	0.201	0.103	0.048	-0.061
b2258	yfbJ	0.052	-0.077	0.049	0.053	-0.106	-0.044
b1952	dsrB	0.124	-0.215	0.142	0.100	0.055	0.141
b2152	yeiB	-0.035	-0.376	-0.287	-0.276	-0.395	-0.166
b3262	yhdJ	-0.013	-0.315	-0.233	-0.061	0.029	0.082
b0460	hha	0.078	0.075	-0.065	-0.060	-0.047	-0.033
b2521	sseA	0.593	0.763	0.615	0.719	0.342	0.224
b0495	ybbA	-0.374	-0.601	-0.409	-0.407	-0.416	-0.312
b2755	ygbT	-0.436	-0.762	-0.551	-0.648	-0.471	-0.280
b2392	mntH	-0.067	-0.188	-0.351	-0.146	-0.028	0.034
b4183	yjfK	-0.195	-0.329	-0.190	-0.142	-0.060	1.196
b2271	yfbL	0.069	-0.474	-0.120	-0.101	-0.314	-0.025
b0220	ivy	1.195	1.808	1.052	1.375	0.615	0.390
b2949	yqgF	-0.182	-0.246	-0.484	-0.335	-0.478	-0.395
b0817	mntR	0.037	-0.194	-0.052	0.039	0.131	0.209
b2940	yqgC	-0.017	-0.223	-0.038	-0.172	-0.078	0.072
b2939	yqgB	0.092	0.103	-0.059	-0.094	-0.060	-0.140
b2966	yqgA	-0.511	-0.828	-0.506	-0.439	-0.671	-0.327
b3208	mtgA	0.410	0.135	0.264	0.457	0.371	0.454
b0098	secA	0.113	0.304	0.123	0.041	0.279	0.038
b3609	secB	0.513	3.581	0.487	0.483	0.625	0.452
b3404	envZ	0.156	-0.089	0.021	0.049	0.159	-0.041
b0408	secD	-1.046	-0.551	-0.888	-0.387	-0.760	-0.770
b0409	secF	-0.348	-0.462	-0.414	-0.116	-0.160	-0.225
b1153	ymfQ	-0.323	-0.340	-0.251	-0.266	-0.297	-0.223
b1150	ymfR	-0.090	-0.240	-0.042	-0.074	-0.174	-0.034
b1155	ymfS	-0.363	-0.828	-0.531	-0.445	-0.602	-0.360
b1146	ymfT	0.083	-0.546	-0.077	-0.090	-0.149	0.073
b1143	ymfI	-0.016	-0.112	-0.067	-0.067	-0.232	-0.128
b1144	ymfJ	0.087	-0.179	-0.005	0.002	-0.210	0.023
b0077	ilvI	-1.679	-1.588	-1.225	-1.239	-1.172	-0.997
b0078	ilvH	-0.904	-1.034	-0.624	-0.668	-0.405	-0.314
b1149	ymfN	-0.224	-0.539	-0.381	-0.317	-0.305	-0.219
b0103	coaE	0.083	-0.135	-0.059	-0.081	-0.204	-0.021
b1122	ymfA	-0.286	-0.087	-0.022	-0.280	-0.236	-0.175
b1137	ymfD	-0.233	-0.480	-0.289	-0.437	-0.531	-0.309
b1138	ymfE	0.004	-0.013	-0.108	-0.404	-0.839	-0.475
b3774	ilvC	0.040	-0.093	-0.256	0.078	-0.125	-0.049
b1932	yedL	0.075	-0.451	-0.300	-0.290	-0.398	-0.106
b1962	yedJ	0.022	0.127	-0.094	-0.013	0.140	0.016
b1931	yedK	-0.002	-0.317	-0.342	-0.129	-0.154	0.007
b1958	yedI	0.558	1.603	0.915	0.853	1.206	0.620
b1930	yedF	0.082	-0.212	-0.029	-0.122	-0.324	-0.104
b0043	fixC	-1.031	-1.326	-0.847	-0.992	-1.034	-0.735
b1928	yedD	0.000370	0.256	0.147	0.114	0.287	0.125
b1929	yedE	-0.526	-0.177	-0.327	-0.394	-0.238	-0.334
b1959	yedA	-0.710	-0.221	-0.307	-0.512	-0.143	-0.269
b1972	yedZ	-0.038	-0.575	-0.288	-0.412	-0.236	0.008
b1653	lhr	-0.557	-0.527	-0.582	-0.496	-0.455	-0.352
b1970	yedX	0.036	-0.529	-0.257	-0.268	-0.317	-0.047
b1971	yedY	-0.166	-0.072	-0.067	-0.034	-0.145	-0.097
b1968	yedV	0.448	0.451	0.541	0.356	0.224	0.460
b1969	yedW	0.085	-0.042	0.002	-0.059	-0.183	0.042
b1963	yedR	-0.076	0.155	-0.151	-0.056	0.018	-0.033
b3676	yidH	-0.384	-0.252	-0.301	-0.271	-0.386	-0.339
b1955	yedP	0.041	0.231	0.044	0.349	0.378	0.377
b1956	yedQ	0.534	0.988	0.614	0.623	0.648	0.539
b2367	emrY	-0.304	-0.067	-0.321	-0.010	-0.107	0.296
b0517	allD	-0.195	-0.605	-0.339	-0.233	-0.201	-0.128
b0516	allC	-0.162	-0.405	-0.273	-0.131	-0.237	-0.084
b0512	allB	0.037	-0.439	-0.358	-0.351	-0.347	-0.120
b0505	allA	-0.213	-0.260	-0.177	-0.247	-0.317	-0.233
b0871	poxB	0.598	1.338	0.957	1.084	1.399	0.881
b4155	poxA	0.055	0.044	0.047	0.248	0.402	0.482
b3452	ugpA	-0.074	-0.446	-0.220	-0.230	-0.067	0.058
b3453	ugpB	0.407	0.619	0.067	0.244	0.305	0.307
b3450	ugpC	-0.585	-0.434	-0.642	-0.520	-0.489	-0.279
b2368	emrK	-0.065	-0.266	-0.210	-0.213	-0.100	-0.069
b0506	allR	0.202	0.102	0.316	0.217	0.172	0.250
b2291	yfbR	-0.101	1.054	-0.046	-0.122	-0.265	-0.163
b1689	ydiL	0.390	0.054	-0.044	0.080	-0.048	-0.080
b2686	emrB	-0.581	-0.717	-0.381	-0.419	-0.405	-0.256
b3472	dcrB	0.122	0.808	0.098	-0.005	-0.002	-0.300
b3352	yheS	-0.164	-0.244	-0.360	-0.165	-0.010	-0.219
b0543	emrE	-0.097	-0.545	-0.292	-0.294	-0.431	-0.297
b3611	yibN	0.421	0.301	0.631	0.363	0.345	0.212
b3209	elbB	-0.037	-0.164	0.163	0.217	0.029	0.256
b3684	yidP	0.127	-0.529	-0.273	-0.277	-0.276	-0.125
b3592	yibF	-1.123	-1.332	-0.911	-1.435	-1.159	-0.973
b0133	panC	0.199	0.179	0.188	0.212	0.202	0.164
b0134	panB	-0.758	-0.773	-0.781	-0.762	-0.706	-0.697
b3688	yidQ	0.656	1.145	0.417	0.557	0.640	0.448
b3258	panF	-0.178	-0.760	-0.512	-0.378	-0.360	-0.241
b0425	panE	0.164	0.266	0.308	0.266	0.338	0.365
b0131	panD	0.111	-0.473	-0.166	-0.122	-0.692	0.040
b2293	yfbT	-0.349	-0.284	-0.358	-0.128	-0.031	-0.194
b1308	pspE	0.106	-0.472	-0.084	-0.102	-0.445	-0.123
b3498	prlC	0.245	1.016	0.912	1.018	1.086	1.013
b1513	lsrA	0.497	0.986	1.106	0.776	0.747	0.345
b2179	yejE	-0.032	-0.791	-0.529	0.812	-0.529	-0.162
b1514	lsrC	-0.162	0.127	0.438	0.080	0.130	-0.013
b1307	pspD	0.054	-0.220	-0.087	-0.142	-0.179	-0.159
b1517	lsrF	0.488	1.054	1.209	0.756	0.732	0.248
b1191	cvrA	-0.328	-0.834	-0.642	-0.461	-0.370	-0.139
b1306	pspC	0.090	-0.342	-0.097	-0.183	-0.269	-0.050
b1511	lsrK	0.378	1.282	0.968	0.644	0.721	0.126
b2184	yejH	-0.793	-1.248	-1.034	-0.881	-0.759	-0.562
b0782	moaB	0.566	0.701	0.492	0.272	0.673	0.318
b3711	yidZ	-0.241	-0.180	-0.282	-0.129	-0.067	0.045
b1304	pspA	0.873	0.836	1.129	1.075	0.689	0.493
b2732	ygbA	0.163	0.005	-0.023	-0.062	0.094	0.079
b2740	ygbN	-0.200	-0.427	-0.275	-0.093	-0.038	-0.061
b2738	ygbL	-0.485	-0.125	-0.578	-0.655	-0.542	-0.668
b2739	ygbM	-0.234	-0.439	-0.256	-0.278	-0.151	-0.070
b2736	ygbJ	-0.002	-0.208	-0.174	-0.106	-0.002	-0.058
b2737	ygbK	-0.379	-0.638	-0.527	-0.557	-0.579	-0.379
b2735	ygbI	-0.123	-0.312	-0.116	-0.128	-0.121	-0.052
b0637	ybeB	-0.027	-0.471	0.553	0.027	-0.266	-0.160
b2977	glcG	0.857	0.269	0.011	-0.103	0.101	-0.177
b1743	spy	0.191	0.415	0.196	0.131	0.417	0.095
b4114	eptA	-0.344	-0.748	-0.744	-0.425	-0.561	-0.313
b2314	dedD	0.082	-0.402	-0.373	-0.163	-0.161	-0.041
b0891	lolA	0.129	0.178	0.367	0.114	0.105	0.162
b0031	dapB	0.051	-0.406	-0.096	-0.034	-0.334	-0.075
b0166	dapD	0.192	0.430	0.096	0.237	0.255	0.056
b1118	lolE	0.446	0.785	0.708	0.638	0.567	0.283
b1117	lolD	-0.220	0.000264	0.386	-0.037	0.216	0.248
b0449	mdlB	-0.220	-0.577	-0.338	-0.237	-0.052	0.056
b0448	mdlA	-0.211	-0.658	-0.446	-0.296	-0.163	0.115
b0824	ybiY	-0.429	-0.994	-0.623	-0.449	-0.466	-0.396
b0801	ybiC	0.628	1.168	0.636	0.582	0.710	0.379
b0798	ybiA	-0.233	-0.389	-0.245	-0.137	-0.215	0.067
b2744	surE	0.545	0.741	0.333	0.034	0.324	-0.054
b0802	ybiJ	0.143	0.002	0.079	0.003	0.244	0.078
b0796	ybiH	-0.103	-0.373	-0.289	-0.161	-0.281	-0.101
b0803	ybiI	0.070	-0.093	0.108	0.156	0.163	0.176
b0807	ybiN	-0.042	-0.052	0.070	0.066	0.117	0.045
b0808	ybiO	0.100	-0.400	-0.328	-0.181	-0.411	-0.141
b0806	ybiM	0.140	0.009	-0.002	0.181	0.216	0.012
b1988	nac	-0.073	-0.051	-0.211	-0.127	-0.181	0.010
b2170	setB	-0.390	-0.656	-0.541	-0.338	-0.491	-0.116
b4377	yjjU	-0.065	0.408	-0.085	-0.077	0.073	-0.281
b3503	arsC	-0.117	-0.062	-0.093	0.015	0.067	0.022
b3353	yheT	0.058	-0.012	-0.111	-0.191	-0.151	-0.054
b2883	guaD	0.043	-0.312	0.013	0.223	0.162	0.198
b3104	yhaI	0.054	-0.384	-0.038	-0.139	-0.268	-0.048
b0389	yaiA	0.087	-0.256	-0.017	-0.058	-0.304	-0.106
b3371	frlB	-0.347	-0.461	-0.392	-0.409	-0.324	-0.206
b3374	frlD	-1.102	-1.182	-0.930	-0.897	-0.961	-0.844
b4044	dinF	1.015	0.808	0.398	0.539	0.439	0.009
b3912	cpxR	0.631	1.094	0.690	0.431	0.807	0.238
b1243	oppA	3.231	4.500	4.361	3.866	3.279	3.247
b1245	oppC	0.726	2.047	1.615	0.752	0.909	0.510
b1246	oppD	1.488	2.017	1.875	1.256	1.133	0.702
b4366	bglJ	-0.768	-0.811	-0.733	-0.645	-0.686	-0.462
b1247	oppF	0.826	1.475	1.318	0.780	0.538	0.212
b0104	guaC	0.024	1.709	-0.196	-0.142	-0.218	0.088
b2697	alaS	1.286	2.081	1.565	1.747	1.441	1.161
b3911	cpxA	-0.369	0.302	-0.421	-0.503	-0.105	-0.426
b2508	guaB	0.570	1.065	0.645	0.645	1.006	0.441
b2892	recJ	-0.055	0.149	-0.299	-0.016	0.405	-0.130
b2616	recN	0.452	0.684	0.518	0.501	0.225	0.494
b2565	recO	-0.897	-0.594	-0.516	-0.764	-0.459	-0.703
b2820	recB	-0.213	-0.334	-0.343	-0.316	-0.089	-0.134
b0174	ispU	0.484	0.939	0.289	0.450	0.225	0.237
b3700	recF	-0.172	0.151	2.786	-0.328	-0.104	-0.114
b3652	recG	-0.389	-0.713	-0.708	-0.447	-0.215	-0.276
b2819	recD	0.143	-0.375	-0.252	0.149	0.169	0.088
b1350	recE	-0.360	-0.302	-0.255	-0.287	-0.122	-0.064
b3998	nfi	-0.040	-0.413	-0.421	-0.255	-0.274	-0.205
b2698	recX	0.376	0.429	0.431	0.265	0.401	0.261
b3267	yhdV	-0.046	-0.142	-0.136	-0.038	0.009	-0.092
b0472	recR	-0.233	-0.082	-0.190	-0.126	-0.084	-0.113
b1208	ispE	-0.281	-0.211	-0.218	-0.259	-0.128	-0.407
b2746	ispF	0.054	0.045	0.041	-0.043	0.018	0.061
b4485	ytfR	0.088	0.171	-0.047	-0.089	0.067	-0.055
b1349	recT	0.006	-0.350	-0.478	-0.377	-0.362	-0.233
b1685	ydiH	0.324	0.516	0.528	0.343	0.600	0.612
b1686	ydiI	0.173	0.173	0.200	0.266	0.211	0.294
b1688	ydiK	0.034	0.125	0.163	0.095	0.197	0.209
b1690	ydiM	-0.200	-0.700	-0.409	-0.143	-0.321	-0.196
b1691	ydiN	-0.083	-0.616	-0.251	-0.243	-0.281	0.097
b1695	ydiO	-0.474	-0.475	-0.398	-0.203	-0.353	-0.214
b1303	pspF	-0.548	-0.198	-0.352	-0.493	-0.447	-0.112
b0785	moaE	0.488	0.775	0.344	0.733	0.692	0.243
b0784	moaD	-0.021	0.223	0.029	0.079	0.424	0.100
b0783	moaC	0.069	0.294	-0.125	0.138	0.262	-0.094
b1305	pspB	0.046	0.111	0.166	0.175	-0.034	0.026
b0781	moaA	-0.347	-0.205	-0.551	-0.720	-0.381	-0.670
b0226	dinJ	0.525	0.984	0.737	0.731	0.761	0.722
b1722	ydiY	-2.323	-2.707	-2.223	-2.587	-2.310	-1.947
b1724	ydiZ	1.367	1.870	1.537	1.762	1.387	1.302
b2165	yeiN	-1.618	-1.694	-1.098	-1.343	-1.346	-0.954
b3263	yhdU	0.045	0.333	-0.001	0.097	-0.100	-0.076
b0358	yaiO	-0.460	-0.494	-0.240	-0.195	-0.216	0.050
b1696	ydiP	-2.110	-1.864	-1.712	-1.661	-2.050	-2.078
b1697	ydiQ	-0.033	-0.109	-0.000742	-0.092	-0.040	-0.105
b1698	ydiR	-0.046	-0.340	-0.144	-0.103	-0.062	-0.132
b1699	ydiS	-0.125	-0.115	0.098	0.203	0.439	0.346
b1706	ydiU	-0.009	-0.032	0.044	0.050	0.193	0.104
b1707	ydiV	-0.282	-0.364	-0.332	-0.484	-0.527	-0.292
b0799	dinG	-0.195	-0.590	-0.496	-0.269	-0.313	-0.306
b3398	yrfF	0.135	-0.180	-0.250	-0.036	0.158	0.234
b1085	yceQ	0.572	0.789	0.507	0.352	0.560	0.367
b0391	yaiE	-0.249	-0.302	-0.222	-0.147	-0.282	-0.243
b0231	dinB	-0.172	0.026	-0.163	0.031	-0.009	-0.106
b2507	guaA	0.973	1.419	0.557	0.791	1.004	0.505
b0363	yaiP	-0.456	-0.439	-0.344	-0.241	-0.526	-0.331
b0387	yaiI	-0.085	-0.156	-0.186	-0.044	-0.186	-0.072
b0354	yaiL	0.926	1.262	0.816	0.653	0.783	0.610
b1061	dinI	-0.002	-0.419	-0.072	-0.161	-0.162	-0.054
b3425	glpE	-0.197	-0.619	-0.419	-0.471	-0.601	-0.177
b1063	yceB	0.360	0.140	0.228	0.140	-0.074	0.213
b0364	yaiS	-0.614	-0.762	-0.279	-0.490	-0.636	-0.294
b3006	exbB	-0.171	-0.130	-0.528	-0.430	-0.269	-0.219
b1097	yceG	-0.300	-0.497	-0.495	-0.394	2.747	-0.278
b1087	yceF	0.659	1.017	0.643	0.924	0.665	0.786
b1088	yceD	0.668	1.238	1.098	0.925	1.098	0.718
b1050	yceK	0.780	0.905	0.905	0.826	1.309	0.779
b1057	yceJ	0.045	-0.280	-0.224	-0.094	-0.162	0.017
b1056	yceI	0.374	0.339	0.321	0.431	0.053	0.031
b0380	yaiZ	-0.265	-0.530	-0.333	-0.215	-0.207	-0.304
b1058	yceO	0.069	-0.263	-0.062	-0.061	-0.223	-0.152
b2154	yeiG	0.058	-0.325	-0.202	-0.276	-0.341	-0.228
b4476	gntU	-0.442	-0.478	2.246	0.005	0.089	0.079
b3415	gntT	-0.312	-0.447	-0.714	-0.392	-0.235	0.837
b0973	hyaB	1.304	1.854	1.577	1.841	2.421	1.237
b2311	ubiX	0.031	-0.150	-0.207	0.160	-0.048	-0.104
b0974	hyaC	0.286	0.618	0.516	0.545	0.575	0.262
b4043	lexA	0.130	0.002	0.120	0.159	0.130	-0.040
b0238	gpt	0.218	0.305	-0.002	0.020	0.172	0.512
b2166	yeiC	0.103	-1.051	-0.932	-0.800	-0.870	-0.567
b2907	ubiH	-0.411	-0.665	-0.578	-0.500	-0.457	-0.474
b3438	gntR	-0.073	-0.458	-0.426	-0.400	-0.417	-0.451
b0662	ubiF	-0.919	-1.051	-0.889	-0.738	-0.809	-0.800
b0936	ssuA	-0.220	-0.235	-0.209	-0.338	-0.210	-0.204
b1661	cfa	1.582	1.782	1.854	1.936	1.788	1.449
b3835	ubiB	-0.029	0.101	0.203	0.116	0.179	-0.009
b4040	ubiA	-0.476	-0.493	-0.560	-0.400	-0.538	-0.498
b3030	parE	0.058	0.233	-0.003	0.231	0.234	0.178
b1067	yceH	0.026	0.375	0.258	0.035	0.220	0.030
b0975	hyaD	-0.224	-0.067	0.162	0.205	0.225	-0.077
b3387	dam	0.425	0.888	0.264	0.334	0.168	0.263
b3779	gpp	0.015	-0.253	-0.045	0.002	0.019	0.025
b3271	yhdZ	0.071	0.358	0.338	0.470	0.280	0.294
b3887	dtd	0.490	0.735	0.325	0.242	0.562	0.376
b2836	aas	-0.687	-0.499	-0.475	-0.349	-0.376	-0.323
b2715	ascF	-0.710	3.592	-1.146	-0.611	-0.722	-0.742
b2716	ascB	-0.090	-0.189	-0.172	-0.005	0.006	-0.014
b4171	miaA	2.466	2.757	2.984	2.719	2.792	2.536
b1764	selD	-0.015	0.078	0.048	0.275	0.312	0.062
b2810	csdA	-0.504	-0.378	-0.288	-0.257	-0.133	-0.181
b3270	yhdY	-0.318	-0.508	-0.036	-0.094	0.116	-0.082
b3591	selA	-0.188	-0.368	-0.213	-0.294	-0.123	-0.190
b3590	selB	-1.146	-1.193	-0.944	-1.035	-0.744	-1.029
b1167	ymgC	0.807	1.201	0.206	0.174	0.233	0.219
b1166	ymgB	0.845	1.421	0.389	0.457	0.597	0.758
b1165	ymgA	1.908	2.676	0.671	1.125	0.822	0.814
b1172	ymgG	-0.128	-0.162	-0.052	-0.090	-0.195	-0.136
b4086	alsC	-0.711	-0.795	-0.716	-0.533	-0.487	-0.515
b1195	ymgE	-0.662	-0.559	-0.341	-0.486	-0.347	-0.552
b1171	ymgD	-0.304	-0.400	-0.188	-0.305	-0.216	-0.191
b0758	galT	-0.166	-0.089	-0.233	-0.319	-0.180	-0.460
b1236	galU	0.274	0.767	0.341	0.135	-0.138	-0.009
b1985	yeeO	-1.385	-1.504	-0.869	-1.714	-1.225	-0.920
b3269	yhdX	-0.289	-0.377	-0.429	-0.172	-0.095	-0.241
b2013	yeeE	0.005	0.055	0.340	0.074	-0.204	0.034
b2012	yeeD	0.525	0.632	0.406	0.497	0.205	0.116
b2014	yeeF	-0.097	-0.319	-0.200	-0.211	-0.260	-0.065
b1139	lit	0.332	0.578	0.374	0.151	0.051	0.116
b1301	puuB	-0.224	-0.521	-0.299	-0.369	-0.251	-0.237
b2042	galF	0.636	1.194	0.519	0.432	0.266	0.139
b2016	yeeZ	0.696	0.800	0.650	0.806	0.838	0.423
b0756	galM	0.565	0.806	0.805	0.542	0.833	0.565
b2002	yeeS	-0.490	-0.470	-0.357	-0.472	-0.409	-0.244
b2001	yeeR	-0.232	-0.136	-0.167	-0.121	-0.437	-0.474
b2004	yeeU	-0.308	-0.513	-0.415	-0.320	-0.366	-0.201
b2663	gabP	0.467	1.426	0.273	0.383	0.912	0.464
b1508	hipB	0.124	-0.042	-0.050	-0.006	-0.156	-0.112
b3827	yigM	-0.338	-0.476	-0.434	-0.322	-0.100	0.067
b3783	rho	0.886	0.853	0.383	0.530	0.404	0.452
b2661	gabD	0.132	-0.035	-0.043	-0.065	-0.063	0.006
b1556	essQ	0.062	-0.533	-0.366	-0.084	-0.028	0.036
b3915	fieF	-0.073	0.029	-0.018	-0.005	-0.017	-0.026
b0751	pnuC	0.063	0.207	0.083	0.128	-0.002	0.050
b0106	hofC	-0.093	-0.274	-0.217	-0.133	0.064	-0.174
b3107	yhaL	0.004	-0.136	-0.205	-0.148	-0.073	-0.133
b3110	yhaO	-0.307	-0.659	-0.441	-0.209	-0.175	-0.132
b3103	yhaH	-0.092	0.107	-0.080	0.111	-0.038	-0.056
b0879	macB	-0.037	-0.537	-0.213	0.073	0.062	0.193
b0878	macA	0.033	-0.276	-0.093	-0.038	0.051	0.242
b3106	yhaK	-0.128	-0.030	0.413	0.375	0.320	0.435
b3120	yhaB	-0.048	-0.175	-0.201	-0.116	-0.179	-0.136
b1324	tpx	1.036	1.261	1.186	1.384	1.421	1.433
b0405	queA	0.176	0.495	0.102	0.535	0.746	0.545
b1809	yoaB	0.542	0.835	0.595	0.457	0.280	0.209
b0334	prpD	-0.650	-0.935	-0.388	-0.635	-0.529	-0.470
b0335	prpE	-0.664	-0.569	-0.760	-0.366	-0.434	-0.385
b0333	prpC	-0.128	-0.419	-0.315	-0.056	-0.194	-0.140
b1816	yoaE	0.055	0.344	0.220	0.327	0.704	0.537
b1815	yoaD	-0.333	-0.195	-0.101	0.080	0.207	0.082
b1788	yoaI	0.164	-0.556	-0.224	-0.117	-0.229	-0.095
b1811	yoaH	0.178	0.079	-0.071	-0.031	0.015	0.038
b3918	cdh	0.155	-0.153	0.007	0.081	0.097	-0.007
b2028	ugd	-0.342	-0.569	-0.406	-0.356	-0.434	-0.136
b2761	ygcB	-0.300	-0.650	-0.501	-0.332	-0.370	-0.271
b0330	prpR	-0.459	-0.069	-0.711	-0.546	-0.586	-0.401
b2232	ubiG	-0.136	-0.193	-0.215	-0.207	-0.167	-0.257
b2757	ygcI	-0.028	-0.236	-0.145	-0.071	-0.060	0.036
b2756	ygcH	0.041	0.079	-0.103	-0.056	-0.118	-0.054
b2758	ygcJ	-0.355	-0.391	-0.320	-0.209	-0.266	-0.217
b2760	ygcL	-0.342	-0.584	-0.532	-0.374	-0.269	-0.335
b2767	ygcO	-0.128	-0.395	-0.319	-0.395	-0.344	-0.311
b2766	ygcN	-0.302	-0.579	-0.455	-0.427	-0.417	-0.380
b2488	hyfH	-0.004	-0.329	-0.229	-0.113	0.297	-0.054
b3337	bfd	0.009	0.107	0.118	0.374	0.015	0.235
b0437	clpP	2.155	2.840	1.914	2.019	2.414	1.803
b0881	clpS	0.619	1.779	0.754	0.413	0.954	0.433
b2487	hyfG	-0.247	-0.442	-0.513	-0.095	-0.041	-0.163
b2486	hyfF	-0.731	-1.126	-0.912	-0.786	-0.865	-0.676
b2485	hyfE	0.197	-0.712	-0.257	-0.148	-0.174	0.729
b2484	hyfD	-1.005	-1.220	-1.180	-1.073	-1.457	-1.198
b3336	bfr	0.816	1.611	1.403	1.097	1.301	1.100
b1372	stfR	-0.807	-0.789	-0.513	-0.295	-0.367	-0.222
b0882	clpA	1.361	2.701	1.886	1.509	2.000	1.048
b2491	hyfR	-0.093	-0.711	-0.412	-0.391	-0.254	-0.128
b2592	clpB	1.936	2.476	2.043	2.292	2.399	1.375
b3408	feoA	0.141	0.127	0.060	0.234	0.170	0.158
b3722	bglF	-0.439	-0.781	-0.652	-0.436	-0.353	-0.163
b2879	ssnA	-0.176	-0.563	-0.358	-0.218	-0.381	-0.219
b3839	tatC	-0.005	-0.280	-0.351	-0.073	-0.165	-0.027
b3962	sthA	1.643	2.148	0.775	0.515	0.940	0.521
b1090	plsX	0.802	1.152	0.989	1.206	1.402	1.064
b4076	nrfG	-0.012	-0.629	-0.387	-0.199	-0.386	-0.174
b1413	hrpA	0.018	0.473	2.305	0.307	0.506	0.282
b3018	plsC	-1.218	-1.727	-1.760	-1.831	-1.634	-1.058
b4041	plsB	0.465	0.909	0.202	0.461	0.678	0.426
b2914	rpiA	0.447	0.609	0.724	0.720	0.689	0.506
b3403	pck	1.305	2.499	2.383	1.812	1.420	1.097
b4090	rpiB	-0.109	-0.163	-0.073	0.000747	-0.080	-0.011
b2730	hypE	-0.083	-0.362	-0.131	-0.198	-0.053	-0.022
[truncated: 1,166 more rows]
