# Supplementary material for: The impact of horizontal gene transfer in shaping operons and protein interaction networks – direct evidence of preferential attachment
Source: BMC Evol Biol. 2008 Jan 24;8:23. doi: 10.1186/1471-2148-8-23 (PMC2259305; doi:10.1186/1471-2148-8-23)
Supplement: Additional file 6 — Data_2008_0117.zip. Compressed zip file containing data used in the study [file 1471-2148-8-23-S6.zip › DATA_2008_0117/ECOLI_GEO/GDS2600.soft]

^DATABASE = Geo
!Database_name = Gene Expression Omnibus (GEO)
!Database_institute = NCBI NLM NIH
!Database_web_link = http://www.ncbi.nlm.nih.gov/projects/geo
!Database_email = geo@ncbi.nlm.nih.gov
!Database_ref = Nucleic Acids Res. 2005 Jan 1;33 Database Issue:D562-6
^DATASET = GDS2600
!dataset_title = Stationary phase: time course
!dataset_description = Analysis of stationary phase MG1655 cells at OD600 of 2.4, 2.8, and 3.1.  Cells at OD 3.1 in LB media examined at various time points up to 60 minutes. This is part of a study tracking transcriptional responses to over 30 chemical and physiological perturbations.
!dataset_type = gene expression array-based
!dataset_pubmed_id = 16626502
!dataset_platform = GPL3503
!dataset_platform_organism = Escherichia coli
!dataset_platform_technology_type = spotted DNA/cDNA
!dataset_feature_count = 4405
!dataset_sample_organism = Escherichia coli
!dataset_sample_type = mixed
!dataset_channel_count = 2
!dataset_sample_count = 6
!dataset_value_type = log2 ratio
!dataset_reference_series = GSE4380
!dataset_order = none
!dataset_update_date = Mar 28 2007
^SUBSET = GDS2600_1
!subset_dataset_id = GDS2600
!subset_description = OD600 2.4
!subset_sample_id = GSM99211
!subset_type = protocol
^SUBSET = GDS2600_2
!subset_dataset_id = GDS2600
!subset_description = OD600 2.8
!subset_sample_id = GSM99212
!subset_type = protocol
^SUBSET = GDS2600_3
!subset_dataset_id = GDS2600
!subset_description = OD600 3.1
!subset_sample_id = GSM99213,GSM99214,GSM99215,GSM99216
!subset_type = protocol
^SUBSET = GDS2600_4
!subset_dataset_id = GDS2600
!subset_description = 0 min
!subset_sample_id = GSM99211,GSM99212,GSM99213
!subset_type = time
^SUBSET = GDS2600_5
!subset_dataset_id = GDS2600
!subset_description = 20 min
!subset_sample_id = GSM99214
!subset_type = time
^SUBSET = GDS2600_6
!subset_dataset_id = GDS2600
!subset_description = 40 min
!subset_sample_id = GSM99215
!subset_type = time
^SUBSET = GDS2600_7
!subset_dataset_id = GDS2600
!subset_description = 60 min
!subset_sample_id = GSM99216
!subset_type = time
^DATASET = GDS2600
#ID_REF = Platform reference identifier
#IDENTIFIER = identifier
#GSM99211 = Value for GSM99211: Ecoli_Stationary phase in LB T1; src: Escherichia coli MG1655 genomic DNA; src: Escherichia coli MG1655, Stationary phase in LB OD 2.4
#GSM99212 = Value for GSM99212: Ecoli_Stationary phase in LB T2; src: Escherichia coli MG1655 genomic DNA; src: Escherichia coli MG1655, Stationary phase in LB OD 2.8
#GSM99213 = Value for GSM99213: Ecoli_Stationary phase in LB T3; src: Escherichia coli MG1655 genomic DNA; src: Escherichia coli MG1655,  Stationary phase in LB OD 3.1
#GSM99214 = Value for GSM99214: Ecoli_Stationary phase in LB T4; src: Escherichia coli MG1655 genomic DNA; src: Escherichia coli MG1655, Stationary phase in LB OD 3.1 for 20 min
#GSM99215 = Value for GSM99215: Ecoli_Stationary phase in LB T5; src: Escherichia coli MG1655 genomic DNA; src: Escherichia coli MG1655,  Stationary phase in LB OD 3.1 for 40 min
#GSM99216 = Value for GSM99216: Ecoli_Stationary phase in LB T6; src: Escherichia coli MG1655 genomic DNA; src: Escherichia coli MG1655,  stationary phase in LB, OD 3.1 for 60 min
!dataset_table_begin
ID_REF	IDENTIFIER	GSM99211	GSM99212	GSM99213	GSM99214	GSM99215	GSM99216
1	thrL	-0.076	-0.199	0.053	-0.033	-0.165	-0.133
2	thrA	-1.360	-0.988	-1.327	-1.336	-1.528	-1.352
3	thrB	-0.313	-0.273	-0.463	-0.494	-0.695	-0.354
4	thrC	-0.763	-0.552	-0.719	-0.706	-0.534	-0.632
5	yaaX	null	null	null	null	null	null
6	yaaA	-1.348	-0.964	-0.928	-1.086	-1.189	-1.078
7	yaaJ	-1.307	-1.270	-0.968	-1.180	-1.312	-1.280
8	talB	1.020	1.669	1.154	0.885	0.843	0.451
9	mog	-0.800	-0.490	-0.502	-0.578	-0.581	-0.649
10	yaaH	-2.393	-2.238	-1.881	-2.204	-2.474	-2.165
11	yaaW	-0.935	-1.135	-0.692	-0.869	-0.713	0.831
12	htgA	-0.587	-0.633	-0.436	-0.475	-0.431	-0.306
13	yaaI	-1.062	-0.594	-0.740	-0.603	-0.727	-0.803
14	dnaK	1.222	1.550	1.969	2.024	1.461	1.485
15	dnaJ	-0.150	0.419	0.628	0.360	0.530	0.225
16	insL-1	-2.857	-2.841	-2.557	-2.787	-2.686	-2.307
17	yi82_1	-1.402	-1.351	null	-1.342	-1.288	-0.848
18	mokC	-0.531	-0.397	-0.406	-0.360	-0.421	-0.273
19	nhaA	-0.452	-0.462	-0.257	-0.313	-0.384	-0.248
20	nhaR	-0.629	-0.585	-0.515	-0.302	-0.670	-0.423
21	insB-1	-0.901	-0.516	-0.616	-0.659	-0.515	-0.555
22	insA-1	-0.799	-0.457	-0.473	-0.501	-0.568	-0.436
23	rpsT	0.385	0.566	0.269	0.418	0.536	0.525
24	yaaY	null	null	null	null	null	null
25	ribF	0.480	0.386	0.280	0.660	0.679	0.389
26	ileS	0.173	0.717	0.416	0.236	0.621	0.118
27	lspA	-0.166	-0.123	-0.250	-0.329	-0.278	-0.271
28	fkpB	null	null	null	null	null	null
29	ispH	null	null	null	null	null	null
30	rihC	0.013	0.080	0.035	-0.054	0.079	-0.030
31	dapB	0.051	-0.406	-0.096	-0.034	-0.334	-0.075
32	carA	-0.471	-0.648	-0.841	-0.907	-0.839	-0.670
33	carB	-0.363	-0.732	-0.700	-0.551	null	-0.561
34	caiF	-0.067	-0.060	-0.026	-0.165	-0.048	-0.042
35	caiE	0.154	0.126	0.138	0.363	0.550	0.407
36	caiD	-0.150	-0.644	-0.388	-0.275	-0.359	-0.091
37	caiC	-0.112	-0.296	-0.233	-0.097	-0.170	-0.032
38	caiB	-0.057	-0.997	-0.544	-0.416	-0.446	-0.092
39	caiA	-0.492	-1.224	-0.773	-0.516	-0.588	-0.451
40	caiT	-0.019	-0.721	-0.577	-0.125	-0.175	0.142
41	fixA	0.304	-0.239	-0.065	0.215	0.160	0.289
42	fixB	-0.777	-1.561	-1.296	-1.081	-1.060	-0.877
43	fixC	-1.031	-1.326	-0.847	-0.992	-1.034	-0.735
44	fixX	-0.935	-1.173	-1.020	-1.661	-1.806	-1.116
45	yaaU	-0.539	-1.079	-0.773	-0.647	-0.457	-0.611
46	kefF	-0.613	-1.293	-0.599	-0.905	-0.914	-0.467
47	kefC	-0.755	-0.928	-0.851	-0.798	-0.610	-0.470
48	folA	-0.066	0.084	0.067	-0.135	-0.067	-0.049
49	apaH	-0.067	-0.306	-0.185	-0.113	-0.118	null
50	apaG	0.352	0.159	0.308	0.279	0.413	0.240
51	ksgA	0.496	1.016	0.528	0.353	0.553	0.445
52	pdxA	-0.118	-0.022	-0.224	-0.183	-0.078	-0.229
53	surA	0.520	0.822	0.628	0.701	0.719	0.579
54	imp	null	null	null	null	null	null
55	djlA	-0.649	-0.989	-0.757	-0.698	-0.974	-0.491
56	yabP	-0.525	-1.043	-0.786	-0.727	-0.728	-0.466
57	yabQ	0.021	-0.379	0.050	0.008	-0.265	0.127
58	rluA	0.126	-0.454	-0.091	-0.000124	-0.057	0.148
59	hepA	null	null	null	null	null	null
60	polB	0.058	-0.007	0.031	0.185	0.589	0.325
61	araD	-0.636	-0.655	-0.556	-0.533	-0.345	-0.568
62	araA	-0.987	-0.566	-0.365	-0.405	-0.304	-0.243
63	araB	-0.457	-1.032	-0.450	-0.319	-0.253	-0.268
64	araC	-0.666	-0.538	-0.413	-0.319	-0.657	-0.579
65	yabI	0.078	-0.479	-0.266	-0.129	-0.356	-0.176
66	thiQ	-0.387	-0.108	-0.148	0.023	0.049	0.056
67	thiP	-0.448	-0.675	-0.315	-0.354	-0.245	-0.114
68	tbpA	-0.156	-0.323	0.022	-0.230	-0.161	-0.098
69	sgrR	-0.144	-0.816	-0.443	-0.287	-0.289	-0.051
70	setA	-0.484	-0.512	-0.600	-0.430	-0.481	-0.375
71	leuD	-0.227	-0.842	-0.836	-0.591	-0.682	-0.548
72	leuC	-0.203	-0.217	-0.244	-0.229	-0.243	-0.168
73	leuB	-0.225	-0.226	-0.243	0.005	0.064	-0.046
74	leuA	-0.579	-0.659	-0.462	-0.481	-0.440	-0.219
75	leuL	-0.106	-0.073	-0.161	-0.061	-0.137	-0.109
76	leuO	-0.274	-0.362	-0.107	-0.191	-0.144	-0.021
77	ilvI	-1.679	-1.588	-1.225	-1.239	-1.172	-0.997
78	ilvH	-0.904	-1.034	-0.624	-0.668	-0.405	-0.314
79	fruL	0.274	0.013	0.137	0.038	-0.148	0.080
80	fruR	null	null	null	null	null	null
81	mraZ	0.675	0.797	1.066	1.127	0.938	0.873
82	mraW	0.653	1.153	0.972	0.828	1.080	0.514
83	ftsL	null	null	null	null	null	null
84	ftsI	-0.584	-0.266	-0.064	-0.137	-0.050	0.048
85	murE	-0.108	-0.115	-0.147	0.079	0.356	-0.086
86	murF	-0.403	-0.421	-0.313	-0.464	-0.120	-0.249
87	mraY	null	null	null	null	null	null
88	murD	-0.209	-0.287	-0.436	-0.391	-0.277	-0.315
89	ftsW	null	null	null	null	null	null
90	murG	-0.217	-0.066	-0.118	-0.137	0.099	-0.169
91	murC	-0.398	0.032	-0.286	-0.280	0.138	-0.088
92	ddlB	0.085	0.661	0.204	0.345	0.730	0.288
93	ftsQ	0.630	1.550	0.954	0.596	1.543	0.528
94	ftsA	1.086	1.869	1.204	1.282	1.970	1.001
95	ftsZ	-0.278	0.565	0.282	-0.109	0.214	-0.153
96	lpxC	0.758	0.960	1.093	0.938	1.209	0.873
97	secM	null	null	null	null	null	null
98	secA	0.113	0.304	0.123	0.041	0.279	0.038
99	mutT	-0.533	-0.448	-0.534	-0.154	-0.510	-0.315
100	b0100	null	null	null	null	null	null
101	yacG	-0.113	-0.085	-0.030	-0.137	-0.069	-0.095
102	yacF	-0.038	-0.057	null	-0.196	-0.181	-0.086
103	coaE	0.083	-0.135	-0.059	-0.081	-0.204	-0.021
104	guaC	0.024	1.709	-0.196	-0.142	-0.218	0.088
105	b0105	null	null	null	null	null	null
106	hofC	-0.093	-0.274	-0.217	-0.133	0.064	-0.174
107	hofB	null	null	null	null	null	null
108	ppdD	-0.397	-0.349	-0.214	-0.382	-0.179	-0.127
109	nadC	-0.179	-0.090	-0.179	-0.065	0.005	0.007
110	ampD	0.303	0.640	0.355	0.580	0.554	0.499
111	ampE	0.167	-0.024	0.036	-0.000638	0.091	0.098
112	aroP	0.002	-0.302	-0.182	-0.017	-0.081	-0.015
113	pdhR	-0.219	-0.174	-0.330	-0.372	-0.155	-0.117
114	aceE	1.158	1.977	1.300	1.143	1.295	0.456
115	aceF	0.595	1.199	0.426	0.375	0.537	0.031
116	lpd	1.394	2.306	0.587	0.604	0.890	0.225
117	yacH	-0.232	-0.304	-0.213	-0.068	0.079	0.092
118	acnB	1.162	2.039	null	0.869	1.156	null
119	yacL	0.842	1.465	1.106	0.880	0.914	0.678
120	speD	0.218	0.670	0.618	0.459	0.550	0.685
121	speE	0.778	1.048	1.045	0.996	0.933	1.111
122	yacC	0.324	0.642	0.353	0.263	0.365	null
123	cueO	null	null	null	null	null	null
124	gcd	null	null	null	null	null	null
125	hpt	0.422	0.436	0.201	0.560	0.265	0.468
126	can	-0.737	-0.477	-0.657	-0.861	-0.972	-0.607
127	yadG	0.595	1.236	0.559	0.826	0.667	0.777
128	yadH	-0.314	-0.507	-0.025	-0.516	-0.472	-0.217
129	yadI	-0.006	-0.254	-0.015	-0.140	-0.291	-0.066
130	yadE	-0.198	-0.355	-0.105	-0.210	-0.317	-0.011
131	panD	0.111	-0.473	-0.166	-0.122	-0.692	0.040
132	yadD	-0.164	-0.515	-0.093	-0.173	-0.443	0.187
133	panC	0.199	0.179	0.188	0.212	0.202	0.164
134	panB	-0.758	-0.773	-0.781	-0.762	-0.706	-0.697
135	yadC	-0.428	-0.584	-0.575	-0.464	-0.633	-0.379
136	yadK	0.055	-0.703	-0.218	-0.213	-0.378	0.005
137	yadL	-0.110	-0.401	-0.195	0.000334	-0.200	-0.201
138	yadM	0.236	-0.526	-0.227	-0.149	-0.388	0.016
139	htrE	null	null	null	null	null	null
140	ecpD	-0.081	-0.033	-0.401	-0.178	-0.204	null
141	yadN	-0.115	0.062	-0.083	-0.129	0.011	-0.181
142	folK	-0.253	-0.513	-0.457	-0.369	-0.257	-0.283
143	pcnB	-0.061	-0.165	null	-0.168	null	-0.154
144	yadB	0.051	-0.434	0.004	-0.115	-0.168	-0.042
145	dksA	0.949	0.916	1.114	1.079	0.884	0.957
146	sfsA	0.824	1.008	0.832	0.770	0.476	1.686
147	ligT	0.020	-0.326	-0.104	0.125	-0.004	0.126
148	hrpB	null	null	null	null	null	null
149	mrcB	null	null	null	null	null	null
150	fhuA	-0.324	-0.350	null	-0.055	0.052	0.128
151	fhuC	-0.843	-1.235	-0.887	-0.958	-0.902	-0.820
152	fhuD	-0.129	-0.043	-0.107	null	0.126	-0.088
153	fhuB	-1.116	-1.497	-1.623	-1.085	null	-1.226
154	hemL	0.156	-0.365	-0.288	-0.058	-0.160	-0.118
155	clcA	-0.687	null	-0.687	-0.582	-0.754	-0.656
156	yadR	null	null	null	null	null	null
157	yadS	-0.206	-0.324	-0.354	-0.232	-0.200	-0.322
158	btuF	0.191	-0.061	0.200	0.224	0.124	0.352
159	b0159	null	null	null	null	null	null
160	dgt	0.233	0.375	0.129	0.146	0.106	0.224
161	degP	0.564	1.115	0.278	0.540	0.390	0.371
162	cdaR	-0.031	-0.363	0.134	-0.262	-0.194	-0.105
163	yaeH	null	-0.048	0.201	0.162	0.030	-0.011
164	yaeI	0.023	-0.196	-0.123	0.195	-0.085	-0.013
165	b0165	0.090	-0.163	-0.014	-0.056	-0.294	-0.139
166	dapD	0.192	0.430	0.096	0.237	0.255	0.056
167	glnD	-0.330	-0.582	-0.683	-0.487	-0.632	-0.520
168	map	0.943	1.383	1.046	1.330	0.972	1.117
169	rpsB	1.225	2.142	2.189	2.033	1.984	1.387
170	tsf	1.269	1.559	1.334	1.461	1.629	1.151
171	pyrH	0.471	0.327	0.310	0.219	0.555	0.071
172	frr	0.870	1.072	1.477	1.321	1.179	0.892
173	dxr	-0.101	0.281	0.106	0.309	0.441	0.229
174	ispU	0.484	0.939	0.289	0.450	0.225	0.237
175	geneA	0.121	-0.283	-0.102	-0.119	-0.142	0.018
176	yaeL	1.104	1.544	3.412	0.704	0.799	0.606
177	yaeT	1.859	2.705	1.474	1.614	1.643	1.123
178	hlpA	1.040	1.370	null	0.659	0.773	0.676
179	lpxD	0.962	1.737	0.988	1.005	0.968	0.583
180	fabZ	0.994	1.271	1.233	1.387	1.333	1.248
181	lpxA	0.368	0.578	0.233	0.340	0.515	0.151
182	lpxB	-0.134	-0.344	-0.260	-0.240	-0.126	-0.077
183	rnhB	0.134	-0.167	-0.040	0.000334	-0.004	0.078
184	dnaE	0.123	0.020	-0.181	0.105	0.076	0.088
185	accA	0.021	0.361	0.127	0.000993	-0.043	-0.122
186	ldcC	0.320	0.454	0.574	0.529	0.616	0.340
187	yaeR	0.363	0.408	0.281	0.063	0.108	0.176
188	tilS	0.110	-0.256	-0.198	-0.063	-0.205	-0.008
189	rof	0.246	0.190	0.202	0.271	0.148	0.091
190	yaeQ	0.078	-0.006	0.096	-0.003	0.138	0.158
191	yaeJ	0.353	0.195	0.078	0.209	0.195	0.132
192	nlpE	0.240	0.251	-0.191	-0.022	-0.045	0.144
193	yaeF	-0.044	-0.214	-0.129	-0.040	-0.001	0.141
194	proS	-0.048	0.288	-0.104	0.025	0.307	-0.070
195	yaeB	0.221	0.047	-0.053	0.116	0.030	0.088
196	rcsF	-0.156	0.072	-0.280	-0.321	-0.392	-0.244
197	metQ	0.702	1.026	0.297	0.426	0.016	0.060
198	metI	-0.036	-0.089	-0.311	-0.278	-0.302	-0.329
199	metN	-0.054	0.150	-0.112	-0.083	-0.263	-0.101
200	gmhB	1.511	2.442	2.110	2.088	1.953	null
201	rrsH	null	null	null	null	null	null
202	ileV	null	null	null	null	null	null
203	alaV	null	null	null	null	null	null
204	rrlH	null	null	null	null	null	null
205	rrfH	null	null	null	null	null	null
206	aspU	null	null	null	null	null	null
207	dkgB	0.304	0.275	0.242	0.564	0.599	0.299
208	yafC	0.184	0.022	0.008	0.309	0.090	0.139
209	yafD	0.318	0.374	0.263	0.343	0.275	0.180
210	yafE	-0.121	-0.218	-0.197	0.004	-0.098	-0.019
211	mltD	1.158	null	1.511	1.754	1.137	1.073
212	gloB	0.827	0.984	0.284	0.580	0.121	0.235
213	yafS	0.152	0.043	0.108	-0.010	0.060	0.147
214	rnhA	0.151	0.027	0.073	0.009	-0.017	0.269
215	dnaQ	-0.020	0.357	-0.046	0.053	0.016	0.022
216	aspV	null	null	null	null	null	null
217	yafT	-0.229	-0.751	-0.608	-0.572	-0.631	-0.283
218	yafU	-0.290	-0.222	-0.075	-0.073	-0.131	-0.148
219	yafV	0.100	-0.008	0.288	0.057	0.034	0.219
220	ivy	1.195	1.808	1.052	1.375	0.615	0.390
221	fadE	-0.480	-0.540	-1.002	-0.918	-0.908	-0.817
222	lpcA	0.743	1.322	0.661	0.717	0.612	0.097
223	yafJ	0.140	0.562	-0.038	0.145	0.335	-0.045
224	yafK	0.460	0.560	0.792	0.629	0.220	0.496
225	yafQ	0.599	0.838	0.872	0.833	0.921	0.781
226	dinJ	0.525	0.984	0.737	0.731	0.761	0.722
227	yafL	-0.343	-0.081	-0.417	-0.186	-0.268	-0.229
228	yafM	-0.670	-0.732	0.616	-0.555	-0.770	-0.317
229	fhiA	-0.554	-1.106	-0.716	-0.647	-0.549	-0.514
230	mbhA	-0.050	-0.532	-0.235	-0.024	-0.252	-0.168
231	dinB	-0.172	0.026	-0.163	0.031	-0.009	-0.106
232	yafN	-0.030	0.016	-0.047	-0.197	-0.173	-0.332
233	yafO	-0.138	-0.078	-0.091	-0.068	-0.117	-0.200
234	yafP	-0.104	-0.629	-0.589	-0.391	-0.514	-0.777
235	ykfJ	-0.535	-0.518	-0.337	-0.194	-0.451	-0.326
236	prfH	-0.136	-0.753	-0.419	-0.705	-0.661	-0.388
237	pepD	0.685	1.118	0.677	0.748	0.712	0.611
238	gpt	0.218	0.305	-0.002	0.020	0.172	0.512
239	frsA	-0.083	-0.089	-0.143	-0.146	-0.084	-0.111
240	crl	-0.053	-0.000086	0.044	-0.133	-0.324	null
241	phoE	-0.159	-0.165	-0.253	-0.145	-0.172	-0.133
242	proB	-0.508	-0.679	-0.446	-0.442	-0.636	-0.292
243	proA	0.131	-0.010	-0.054	-0.038	-0.071	0.019
244	thrW	null	null	null	null	null	null
245	ykfI	-0.386	-0.742	-0.468	-0.336	-0.377	-0.360
246	yafW	-0.576	-0.806	-0.684	-0.537	-0.555	-0.395
247	ykfG	-0.454	-0.140	-0.188	-0.496	-0.502	-0.406
248	yafX	-0.577	-0.685	-0.516	-0.499	-0.365	-0.323
249	ykfF	-0.191	-0.461	-0.427	-0.334	-0.373	-0.176
250	ykfB	-1.109	-1.038	-0.510	-0.566	-0.618	-0.497
251	yafY	-1.059	-1.301	-1.125	-1.088	-0.764	-0.710
252	yafZ	-1.476	-1.386	1.466	-1.251	-1.260	-1.025
253	ykfA	-0.639	-0.916	0.778	-0.406	-0.570	-0.520
254	perR	-0.167	null	-0.263	-0.118	-0.164	-0.028
255	insN-1	0.427	0.602	0.404	0.295	0.185	0.314
256	insI-1	-0.079	0.253	0.048	0.053	0.094	0.268
257	insO-1	0.126	-0.398	-0.161	-0.007	-0.006	0.083
258	ykfC	0.039	null	-0.286	-0.191	-0.157	-0.112
259	insH-1	-0.346	-0.571	-0.324	-0.516	-0.503	-0.474
260	mmuP	-0.776	-0.963	null	-0.622	-0.633	-0.499
261	mmuM	-0.103	-0.234	-0.166	-0.211	-0.132	-0.174
262	afuC	-0.674	-0.599	-0.466	-0.180	-0.369	0.165
263	afuB	-0.269	-0.156	-0.241	-0.220	-0.396	-0.177
264	insB-2	-0.663	-0.678	-0.695	-0.581	-0.802	-0.468
265	insA-2	-0.752	-0.655	-0.575	-0.757	-0.734	-0.573
266	yagB	-0.130	-0.124	0.587	-0.037	-0.146	-0.183
267	yagA	-0.821	-0.704	-0.609	-0.484	-0.333	1.265
268	yagE	-0.065	-0.206	-0.135	-0.038	-0.185	-0.130
269	yagF	null	null	null	null	null	null
270	yagG	-0.327	-0.454	-0.398	-0.249	-0.040	-0.233
271	yagH	null	null	null	null	null	null
272	yagI	-0.224	-0.284	-0.202	-0.106	-0.123	-0.108
273	argF	-0.057	-0.687	-0.396	-0.362	-0.320	-0.128
274	insB-3	-0.612	-0.640	-0.635	-0.593	-0.740	-0.495
275	insA-3	-0.550	-0.349	-0.553	-0.452	-0.782	-0.585
276	yagJ	-0.447	-0.362	-0.210	-0.402	-0.460	-0.389
277	yagK	-0.024	-0.038	-0.139	0.137	-0.008	0.070
278	yagL	-0.021	-0.246	-0.318	-0.251	-0.309	-0.132
279	yagM	null	-0.211	-0.282	0.197	-0.136	-0.068
280	yagN	1.119	0.906	0.632	0.644	0.288	0.721
281	intF	0.368	-0.015	0.163	0.083	-0.078	0.211
282	yagP	0.037	-0.156	0.012	-0.025	0.056	-0.022
283	yagQ	-0.340	-0.612	-0.528	-0.230	-0.313	-0.323
284	yagR	-0.936	-1.216	-1.144	-1.112	-0.753	-0.784
285	yagS	-0.197	-0.293	-0.211	-0.124	-0.036	-0.126
286	yagT	0.046	0.328	0.033	0.272	0.421	0.134
287	yagU	-0.050	-0.196	-0.227	-0.236	-0.302	-0.245
288	ykgJ	0.180	-0.020	-0.007	0.212	0.444	0.158
289	yagV	-0.227	-0.351	-0.239	-0.175	-0.076	-0.187
290	yagW	-0.693	-0.476	-0.571	-0.390	-0.264	-0.157
291	yagX	-1.013	-1.372	-0.920	-0.847	-0.589	-0.400
292	yagY	-0.360	-0.417	-0.062	-0.064	-0.285	-0.164
293	yagZ	-0.273	-0.537	-0.490	-0.343	-0.274	-0.370
294	ykgK	-0.917	-1.040	-0.624	-0.665	-0.840	0.092
295	ykgL	0.255	-0.240	-0.091	-0.063	-0.205	-0.126
296	ykgM	0.121	-0.380	-0.110	-0.123	-0.131	-0.127
297	eaeH	-0.491	-0.572	-0.310	-0.224	-0.217	-0.073
298	insE-1	-0.808	-0.506	-0.756	-0.690	-0.725	0.051
299	insF-1	-0.701	-0.854	-0.635	-0.769	-0.738	-0.696
300	ykgA	-0.224	-0.216	-0.121	-0.078	-0.250	-0.111
301	ykgB	-0.493	-0.329	-0.308	-0.099	-0.268	-0.182
302	b0302	0.094	-0.132	-0.086	-0.004	-0.340	-0.098
303	ykgI	0.285	-0.213	-0.022	0.656	-0.075	-0.081
304	ykgC	0.450	0.746	0.238	0.150	0.143	0.079
305	ykgD	0.425	0.057	-0.054	0.068	-0.291	0.041
306	ykgE	0.037	-0.439	-0.230	-0.194	-0.349	-0.064
307	ykgF	-0.386	-0.509	-0.387	-0.200	-0.265	-0.147
308	ykgG	-0.612	-1.033	-0.900	-1.198	-1.311	-0.763
309	b0309	-0.314	-0.389	-0.334	-0.318	-0.361	-0.180
310	ykgH	-0.437	-0.505	-0.292	-0.237	-0.370	-0.336
311	betA	-0.077	-0.162	-0.228	0.007	0.183	null
312	betB	-0.242	0.112	-0.270	-0.309	-0.097	-0.227
313	betI	0.505	0.813	0.217	0.279	0.411	0.254
314	betT	null	null	null	null	null	null
315	yahA	-0.172	-0.533	-0.311	-0.268	-0.262	-0.183
316	yahB	-0.931	-1.022	null	-0.764	-0.933	-0.581
317	yahC	-0.545	-0.814	-0.457	-0.582	-0.688	-0.420
318	yahD	-0.269	-0.511	-0.345	-0.167	-0.447	-0.199
319	yahE	-0.267	-0.733	-0.415	-0.482	-0.453	-0.151
320	yahF	0.093	-0.296	-0.025	0.102	0.190	0.170
321	yahG	-0.550	-0.618	-0.479	-0.459	-0.263	-0.300
322	yahH	null	null	null	null	null	null
323	yahI	-0.581	-0.787	-0.778	-0.291	-0.701	-0.703
324	yahJ	null	null	null	null	null	null
325	yahK	0.335	0.445	0.615	0.569	0.572	0.546
326	yahL	-0.047	-0.163	0.938	-0.198	-0.135	-0.163
327	yahM	-0.082	-0.039	-0.134	null	-0.244	-0.146
328	yahN	-0.323	-0.541	-0.149	-0.190	-0.116	0.021
329	yahO	0.848	1.170	1.424	1.177	0.916	null
330	prpR	-0.459	-0.069	-0.711	-0.546	-0.586	-0.401
331	prpB	-0.031	-0.156	null	-0.157	-0.312	-0.060
332	b0332	null	null	null	null	null	null
333	prpC	-0.128	-0.419	-0.315	-0.056	-0.194	-0.140
334	prpD	-0.650	-0.935	-0.388	-0.635	-0.529	-0.470
335	prpE	-0.664	-0.569	-0.760	-0.366	-0.434	-0.385
336	codB	-0.414	-0.685	-0.861	-0.628	-0.374	-0.596
337	codA	0.011	0.123	-0.090	null	-0.105	-0.009
338	cynR	null	null	null	null	null	null
339	cynT	-0.362	-0.548	-0.228	-0.396	-0.172	-0.334
340	cynS	0.147	-0.195	0.063	0.148	0.316	0.078
341	cynX	-0.348	-0.810	-0.812	-0.487	-0.597	-0.395
342	lacA	-0.028	-0.304	-0.031	-0.107	-0.164	-0.030
343	lacY	0.159	-0.463	-0.380	-0.302	-0.225	-0.287
344	lacZ	-1.356	-1.387	-1.183	-1.121	-0.914	-1.137
345	lacI	-0.258	-0.298	-0.208	-0.240	-0.153	-0.129
346	mhpR	-0.448	-0.483	-0.671	-0.531	-0.704	-0.558
347	mhpA	-0.523	-0.631	null	-0.400	-0.353	-0.485
348	mhpB	-0.465	-0.595	-0.486	-0.416	-0.254	-0.337
349	mhpC	-0.344	-0.747	-0.342	-0.283	-0.289	-0.113
350	mhpD	-0.461	-0.533	-0.497	null	-0.497	-0.589
351	mhpF	-0.207	-0.171	-0.102	0.011	0.069	0.025
352	mhpE	-0.614	-0.646	-0.425	-0.596	-0.201	-0.272
353	mhpT	-0.323	-0.673	-0.514	-0.381	-0.272	-0.214
354	yaiL	0.926	1.262	0.816	0.653	0.783	0.610
355	frmB	-0.020	-0.591	-0.413	-0.412	-0.500	-0.177
356	frmA	0.024	0.073	-0.056	0.145	0.336	0.118
357	frmR	-0.331	-0.152	-0.272	-0.292	-0.254	-0.366
358	yaiO	-0.460	-0.494	-0.240	-0.195	-0.216	0.050
359	yaiX_2	-0.258	-0.327	-0.156	-0.187	-0.313	-0.208
360	insC-1	-0.370	-0.493	-0.408	-0.183	-0.246	-0.245
361	insD-1	-1.183	-1.230	-1.591	-0.958	-0.981	-0.852
362	yaiX_1	-0.606	-0.969	-0.576	-0.758	-0.670	-0.345
363	yaiP	-0.456	-0.439	-0.344	-0.241	-0.526	-0.331
364	yaiS	-0.614	-0.762	-0.279	-0.490	-0.636	-0.294
365	tauA	-0.043	-0.740	-0.398	-0.101	-0.105	0.126
366	tauB	-0.718	-0.982	-0.806	-0.846	-0.845	-0.885
367	tauC	-0.061	-0.871	-1.143	-1.067	-0.904	-0.695
368	tauD	-0.290	-0.805	-0.507	-0.554	-0.347	-0.174
369	hemB	-0.046	-0.167	0.071	0.169	-0.087	0.039
370	ykiB	0.008	-0.317	-0.038	-0.010	0.023	0.129
371	yaiT_1	-0.363	-0.969	-0.373	-0.382	-0.359	0.003
372	insF-2	-0.794	-0.673	null	-0.892	-0.702	-0.608
373	insE-2	-0.802	-0.829	-0.995	-0.843	-0.643	-0.790
374	yaiT_2	-0.161	-0.622	-0.311	-0.234	-0.350	0.009
375	yaiV	null	null	null	null	null	null
376	ampH	-0.141	-0.104	-0.351	0.111	-0.249	-0.151
377	sbmA	-0.967	-0.691	-0.621	-0.538	null	-0.574
378	yaiW	null	null	null	null	null	null
379	yaiY	0.035	-0.017	-0.033	0.127	-0.063	-0.100
380	yaiZ	-0.265	-0.530	-0.333	-0.215	-0.207	-0.304
381	ddlA	-0.062	0.355	0.111	-0.031	-0.043	-0.091
382	yaiB	0.223	-0.254	-0.042	-0.060	-0.037	-0.003
383	phoA	-0.281	-0.916	-0.608	-0.468	-0.789	-0.281
384	psiF	0.741	null	0.637	0.650	0.657	0.781
385	yaiC	-0.317	-0.584	2.759	-0.233	-0.260	-0.267
386	proC	-0.034	-0.075	-0.173	-0.181	-0.265	-0.108
387	yaiI	-0.085	-0.156	-0.186	-0.044	-0.186	-0.072
388	aroL	0.278	-0.491	-0.056	-0.027	-0.169	0.110
389	yaiA	0.087	-0.256	-0.017	-0.058	-0.304	-0.106
390	aroM	-0.534	-1.516	-1.609	-1.204	-1.545	-1.058
391	yaiE	-0.249	-0.302	-0.222	-0.147	-0.282	-0.243
392	ykiA	-0.013	-0.268	-0.089	-0.072	-0.296	-0.246
393	rdgC	-0.155	0.290	-0.242	-0.111	-0.170	-0.326
394	mak	-0.049	0.239	0.146	0.189	0.170	-0.022
395	b0395	-0.166	-0.066	-0.280	-0.115	-0.050	-0.206
396	araJ	-0.088	-0.242	-0.195	0.044	0.086	0.213
397	sbcC	-0.316	-0.142	-0.309	-0.209	0.117	-0.086
398	sbcD	-0.665	-0.396	-0.455	-0.494	-0.292	-0.176
399	phoB	-0.318	-0.361	-0.340	-0.199	-0.217	-0.326
400	phoR	-0.091	-0.269	-0.273	-0.101	-0.182	null
401	brnQ	-0.457	-0.526	-0.509	-0.525	-0.342	-0.374
402	proY	-0.499	-0.852	-0.563	-0.389	-0.356	-0.215
403	malZ	null	null	null	null	null	null
404	yajB	0.230	0.234	0.022	0.229	0.294	0.198
405	queA	0.176	0.495	0.102	0.535	0.746	0.545
406	tgt	0.523	1.052	0.728	0.640	0.517	null
407	yajC	0.861	0.904	0.390	0.621	0.630	null
408	secD	-1.046	-0.551	-0.888	-0.387	-0.760	-0.770
409	secF	-0.348	-0.462	-0.414	-0.116	-0.160	-0.225
410	yajD	-0.009	0.039	0.031	0.068	-0.128	0.104
411	tsx	0.326	0.394	0.343	0.276	0.029	0.016
412	yajI	0.201	0.112	0.096	0.283	0.314	0.165
413	ybaD	0.317	0.230	0.201	0.174	0.323	0.252
414	ribD	0.426	0.046	0.112	0.344	0.395	0.101
415	ribE	0.139	0.244	-0.007	-0.119	0.035	-0.001
416	nusB	0.273	0.962	0.129	0.173	0.222	0.076
417	thiL	0.262	0.262	0.112	0.369	0.370	0.313
418	pgpA	0.421	0.200	0.177	0.342	0.389	0.281
419	yajO	1.221	1.474	1.838	1.592	1.706	1.617
420	dxs	0.196	0.629	-0.099	0.272	0.284	0.098
421	ispA	0.333	0.585	0.238	0.181	null	0.062
422	xseB	0.347	0.567	0.351	0.406	0.557	0.275
423	thiI	0.121	0.244	2.292	0.304	0.333	0.279
424	yajL	-0.070	-0.030	-0.106	0.126	0.049	0.016
425	panE	0.164	0.266	0.308	0.266	0.338	0.365
426	yajQ	0.320	0.377	0.541	0.648	0.378	0.366
427	yajR	-0.335	-0.246	-0.346	-0.167	0.031	-0.028
428	cyoE	0.314	null	0.343	0.223	0.531	0.272
429	cyoD	0.693	0.920	0.583	0.618	0.897	0.486
430	cyoC	0.136	0.811	-0.214	-0.425	0.160	-0.406
431	cyoB	1.073	1.774	0.820	0.908	1.457	0.769
432	cyoA	1.005	2.076	0.931	0.518	0.562	0.637
433	ampG	-0.810	-0.966	-0.629	-0.690	-0.695	-0.390
434	yajG	0.072	0.573	0.190	0.004	null	-0.105
435	bolA	-0.017	0.705	0.273	0.106	0.222	null
436	tig	1.318	2.266	1.398	1.638	1.357	null
437	clpP	2.155	2.840	1.914	2.019	2.414	1.803
438	clpX	1.014	1.856	1.186	1.126	1.268	null
439	lon	0.837	1.216	1.135	1.151	1.596	0.781
440	hupB	0.813	0.770	0.756	0.792	0.788	0.616
441	ppiD	0.125	0.812	0.838	0.343	0.358	0.466
442	ybaV	0.055	-0.017	0.018	0.004	-0.049	-0.038
443	ybaW	0.212	-0.044	0.044	0.134	null	0.138
444	ybaX	0.218	0.256	0.419	0.245	0.121	0.112
445	ybaE	-0.076	-0.322	-0.103	-0.098	0.006	-0.191
446	cof	-0.375	-0.675	-0.556	-0.575	-0.528	-0.408
447	ybaO	-0.070	-0.358	-0.394	-0.347	-0.397	-0.195
448	mdlA	-0.211	-0.658	-0.446	-0.296	-0.163	0.115
449	mdlB	-0.220	-0.577	-0.338	-0.237	-0.052	0.056
450	glnK	0.062	-0.204	null	-0.002	-0.207	-0.041
451	amtB	null	null	null	null	null	null
452	tesB	0.457	0.128	0.173	0.322	0.357	0.391
453	ybaY	0.445	0.885	0.356	0.362	0.485	0.302
454	ybaZ	-0.392	-0.449	-0.201	-0.200	-0.216	-0.199
455	ffs	null	null	null	null	null	null
456	ybaA	-0.447	-0.731	-0.575	-0.483	-0.646	-0.395
457	ylaB	-0.018	0.081	0.007	0.306	0.323	0.307
458	ylaC	0.050	0.172	-0.004	-0.064	-0.087	0.138
459	maa	0.070	-0.097	-0.123	0.156	-0.024	-0.058
460	hha	0.078	0.075	-0.065	-0.060	-0.047	-0.033
461	ybaJ	0.071	-0.101	-0.105	-0.049	0.066	0.027
462	acrB	-0.276	-0.031	-0.268	-0.141	-0.200	-0.141
463	acrA	null	null	null	null	null	null
464	acrR	0.273	0.379	0.320	0.204	0.082	0.223
465	kefA	null	null	null	null	null	null
466	ybaM	0.171	0.193	0.027	0.118	0.166	0.047
467	priC	-0.327	null	-0.160	-0.273	null	-0.231
468	ybaN	-0.472	-0.237	-0.256	-0.228	-0.148	-0.082
469	apt	0.044	0.370	-0.057	0.035	-0.023	0.225
470	dnaX	0.331	0.439	0.394	0.541	0.853	null
471	ybaB	0.543	0.556	0.599	0.548	0.460	0.275
472	recR	-0.233	-0.082	-0.190	-0.126	-0.084	-0.113
473	htpG	1.904	1.818	2.901	2.644	2.259	2.026
474	adk	2.432	2.890	1.834	1.858	1.677	1.393
475	hemH	-0.095	-0.186	-0.180	0.106	0.098	0.011
476	aes	-0.115	-0.654	-0.371	-0.366	-0.575	-0.297
477	gsk	-0.330	-0.119	3.398	-0.354	-0.333	-0.318
478	ybaL	-0.463	-0.325	-0.357	-0.294	-0.165	-0.339
479	fsr	-0.223	-0.916	-0.873	-0.578	-0.643	-0.394
480	ushA	-0.068	0.433	-0.014	-0.135	null	-0.681
481	ybaK	-0.196	0.460	-0.097	null	-0.171	-0.101
482	ybaP	0.022	-0.301	-0.253	-0.113	null	-0.103
483	ybaQ	-0.247	-0.242	-0.138	-0.177	-0.165	null
484	copA	0.115	0.093	0.185	0.014	0.231	-0.022
485	ybaS	0.709	1.402	1.477	1.198	1.072	0.957
486	ybaT	0.490	0.352	0.469	0.585	0.749	0.333
487	cueR	0.408	0.076	0.304	0.155	0.162	0.194
488	ybbJ	0.359	0.077	0.357	0.444	0.379	0.267
489	ybbK	0.979	1.025	1.638	1.324	1.701	1.061
490	ybbL	-0.681	-0.794	-0.527	-0.721	null	-0.583
491	ybbM	0.000643	-0.351	-0.333	-0.148	-0.076	0.022
492	ybbN	-0.074	-0.568	-0.312	-0.417	-0.428	-0.297
493	ybbO	-0.423	-0.460	-0.586	-0.585	-0.510	-0.225
494	tesA	-1.137	-0.895	-0.868	-1.283	-1.345	-0.983
495	ybbA	-0.374	-0.601	-0.409	-0.407	-0.416	-0.312
496	ybbP	-1.316	-1.208	-0.801	-0.813	-0.605	-0.804
497	rhsD	null	null	null	null	null	null
498	ybbC	-0.249	-0.172	-0.229	-0.069	-0.269	-0.185
499	ylbH	-0.618	-1.165	-0.986	-1.068	-0.830	-0.716
500	ybbD	0.056	-0.263	-0.209	-0.033	-0.135	-0.074
501	b0501	-0.021	-0.229	-0.270	-0.270	-0.434	-0.221
502	ylbG	0.046	-0.376	-0.189	-0.071	-0.114	-0.001
503	ybbB	-0.391	-0.522	-0.312	-0.307	-0.249	-0.077
504	ybbS	-0.017	-0.248	-0.292	0.037	0.060	0.021
505	allA	-0.213	-0.260	-0.177	-0.247	-0.317	-0.233
506	allR	0.202	0.102	0.316	0.217	0.172	0.250
507	gcl	-0.440	-0.476	-0.561	-0.482	-0.429	-0.278
508	hyi	-2.558	-2.719	-2.461	-2.457	-2.826	-2.437
509	glxR	-0.317	-0.778	-0.487	-0.414	-0.590	-0.214
510	ybbV	-0.019	-0.158	null	0.142	-0.033	null
511	ybbW	-0.068	-0.989	-0.585	-0.312	-0.172	0.015
512	allB	0.037	-0.439	-0.358	-0.351	-0.347	-0.120
513	ybbY	-0.969	-0.272	-0.247	-0.238	-0.151	-0.017
514	glxK	-1.346	-1.173	-1.013	-0.896	-0.915	-0.457
515	ylbA	0.007	-0.214	-0.234	-0.028	-0.060	-0.126
516	allC	-0.162	-0.405	-0.273	-0.131	-0.237	-0.084
517	allD	-0.195	-0.605	-0.339	-0.233	-0.201	-0.128
518	fdrA	-0.557	-0.885	-0.815	-0.657	-0.660	-0.534
519	ylbE_2	-0.288	-0.530	-0.507	-0.509	-0.565	-0.376
520	ylbF	-0.441	-0.931	-0.664	-0.558	-0.579	-0.479
521	ybcF	-0.197	-0.826	-0.716	-0.693	-0.724	-0.436
522	purK	-0.021	-0.441	-0.239	0.566	null	0.360
523	purE	-0.081	-0.518	-0.294	0.182	0.106	0.087
524	lpxH	-0.064	-0.059	-0.234	-0.212	-0.116	-0.111
525	ppiB	1.141	1.076	0.733	1.038	1.213	1.027
526	cysS	-0.638	-0.557	-0.344	-0.517	-0.528	null
527	ybcI	-0.348	-0.623	-0.454	-0.418	-0.296	-0.184
528	ybcJ	0.094	-0.000127	-0.057	null	-0.032	-0.002
529	folD	0.124	0.271	0.490	0.139	0.277	0.149
530	sfmA	-0.409	-0.725	-0.497	-0.485	-0.539	-0.235
531	sfmC	-0.047	-0.366	-0.202	-0.223	-0.138	0.034
532	sfmD	-1.529	-1.563	2.374	-0.881	-0.884	-0.745
533	sfmH	0.199	-0.531	-0.013	0.026	-0.027	0.198
534	sfmF	0.164	-0.101	0.099	0.085	0.004	-0.014
535	fimZ	-0.304	-0.405	-0.368	-0.159	-0.271	-0.164
536	argU	null	null	null	null	null	null
537	intD	-0.245	-0.091	-0.134	-0.174	-0.224	0.045
538	B0538	-0.161	-0.497	-0.435	-0.242	-0.340	-0.296
539	ybcC	-0.665	-0.438	-0.688	-0.460	-0.394	-0.249
540	insE-3	-0.902	-0.948	-0.854	-0.621	-0.641	null
541	insF-3	-0.904	-0.681	-0.801	-0.975	null	-0.763
542	renD	0.054	-0.163	-0.124	-0.006	null	null
543	emrE	-0.097	-0.545	-0.292	-0.294	-0.431	-0.297
544	ybcK	-0.022	-0.570	-0.418	-0.366	null	-0.183
545	ybcL	0.164	-0.374	-0.209	-0.131	-0.129	-0.173
546	ybcM	0.451	-0.004	-0.012	0.262	0.072	0.414
547	ybcN	0.163	-0.609	-0.233	-0.081	null	-0.048
548	ninE	-0.082	-0.306	-0.212	-0.308	-0.500	-0.219
549	ybcO	-0.038	-0.411	-0.035	-0.075	-0.072	-0.001
550	rusA	-0.161	-0.346	-0.284	-0.220	-0.337	-0.202
551	ybcQ	-0.396	-0.344	-0.168	0.022	-0.138	-0.152
552	insH-2	-1.357	-0.724	-0.991	-0.973	-0.938	-0.910
553	nmpC	0.511	0.612	0.576	0.394	0.258	0.351
554	essD	-0.089	-0.251	-0.143	0.038	-0.169	0.051
555	ybcS	-0.363	-0.381	-0.128	-0.066	-0.339	-0.188
556	rzpD	-0.843	-1.039	-0.856	-0.836	-1.042	-0.677
557	borD	-0.018	0.008	-0.167	-0.176	-0.169	-0.202
558	ybcV	-0.142	-0.315	-0.073	-0.050	-0.087	-0.281
559	ybcW	0.078	-0.372	-0.285	-0.097	-0.218	-0.134
560	nohB	-0.721	-0.463	-0.593	-0.463	-0.386	-0.358
561	tfaD	-0.594	-0.737	-0.628	-0.520	-0.390	-0.364
562	ybcY	-0.557	-0.674	-0.556	-0.520	-0.534	null
563	ylcE	-0.359	-0.638	-0.317	-0.170	null	-0.245
564	appY	0.104	-0.185	-0.048	-0.070	0.023	-0.131
565	ompT	1.088	1.441	0.528	0.279	0.040	-0.072
566	envY	0.092	0.134	0.085	0.069	0.161	0.033
567	ybcH	-0.323	-0.694	-0.547	-0.318	-0.539	-0.273
568	nfrA	-0.085	-0.467	-0.241	0.017	0.204	0.092
569	nfrB	-0.544	-1.079	-0.860	-0.594	-0.433	-0.339
570	cusS	-0.065	-0.333	-0.096	-0.208	-0.102	0.141
571	cusR	-0.112	0.024	-0.078	0.010	0.045	-0.006
572	cusC	-0.397	-0.351	-0.291	-0.219	-0.359	0.008
573	cusF	0.292	-0.251	0.069	0.076	null	0.018
574	cusB	-0.967	-1.689	-1.522	-1.573	-1.119	-1.082
575	cusA	-1.217	-0.879	-1.200	-0.974	-0.812	null
576	pheP	-0.497	-0.354	-0.357	-0.209	-0.076	-0.229
577	ybdG	0.112	0.385	0.267	0.386	0.462	0.301
578	nfnB	-0.148	0.359	0.080	-0.057	-0.086	-0.056
579	ybdF	0.282	-0.162	0.080	0.000225	-0.202	0.026
580	ybdJ	0.147	-0.376	-0.148	-0.078	null	-0.177
581	ybdK	0.238	0.197	0.324	0.494	0.145	0.327
582	insL-2	-1.411	-1.446	-1.633	-1.465	-1.678	-1.314
583	entD	-0.463	-0.562	-0.402	-0.421	-0.450	-0.335
584	fepA	-0.886	-1.119	-1.224	-0.716	-0.765	-0.828
585	fes	-0.294	-0.302	-0.240	-0.348	-0.287	-0.121
586	entF	-0.536	-0.685	-0.425	-0.467	-0.407	-0.324
587	fepE	-0.284	-0.503	-0.397	-0.431	-0.426	-0.303
588	fepC	-0.274	-0.517	-0.409	-0.274	-0.177	-0.423
589	fepG	-0.738	-1.262	-1.115	-1.004	-1.118	-0.720
590	fepD	-0.404	-0.259	-0.104	-0.164	-0.163	-0.270
591	ybdA	-0.049	null	-0.375	-0.300	-0.321	-0.208
592	fepB	-0.844	-1.133	-1.271	-0.862	-1.182	-0.972
593	entC	-0.463	-0.744	-0.766	-0.853	-0.945	-0.608
594	entE	-0.406	-0.586	-0.511	-0.265	-0.318	-0.231
595	entB	-0.280	-0.683	-0.342	-0.210	-0.211	-0.087
596	entA	0.025	-0.863	-0.574	-0.394	-0.402	-0.289
597	ybdB	0.136	-0.390	-0.101	-0.059	0.046	0.008
598	cstA	-0.239	-0.260	-0.035	-0.214	-0.033	-0.196
599	ybdH	-0.115	-0.549	-0.346	-0.380	-0.457	-0.311
600	ybdL	-0.627	-0.986	-0.878	-0.714	-0.713	-0.577
601	ybdM	-0.744	-0.585	-0.376	-0.304	-0.417	-0.219
602	ybdN	-0.445	-0.441	-0.290	-0.211	-0.228	-0.101
603	ybdO	0.069	-0.224	-0.152	-0.123	0.011	-0.049
604	dsbG	0.193	0.139	0.172	0.227	0.030	0.299
605	ahpC	1.557	2.178	1.845	1.738	1.567	null
606	ahpF	-0.226	0.806	0.070	0.056	0.383	-0.183
607	uspG	0.321	0.060	0.208	0.229	0.416	0.188
608	ybdR	-0.258	-0.104	0.056	-0.101	0.250	0.103
609	b0609	-0.044	-0.068	-0.042	-0.080	-0.093	-0.090
610	rnk	0.164	-0.037	-0.072	0.115	0.090	0.118
611	rna	0.406	0.361	0.476	0.495	0.371	0.348
612	citT	0.145	-0.662	-0.308	-0.192	-0.327	-0.113
613	citG	-0.288	-0.434	-0.347	-0.150	-0.293	-0.184
614	citX	-1.181	-1.335	-1.156	-1.252	-1.123	-0.952
615	citF	-0.419	-0.675	-0.601	-0.391	-0.625	-0.437
616	citE	-0.518	-0.638	-0.659	-0.499	-0.601	-0.515
617	citD	0.253	-0.374	-0.248	-0.108	-0.089	0.046
618	citC	-0.042	-0.574	-0.175	-0.198	1.103	0.229
619	citA	-0.666	-0.571	-0.492	-0.519	-0.402	-0.417
620	citB	0.062	-0.254	-0.270	-0.033	0.009	0.112
621	dcuC	-0.718	-1.139	-1.011	-0.781	-0.951	-0.693
622	crcA	-0.203	-0.339	-0.263	-0.111	-0.388	null
623	cspE	0.166	0.001	0.343	0.305	0.302	0.336
624	crcB	-0.204	-0.595	-0.249	-0.198	null	-0.182
625	ybeM_1	-0.095	-0.384	-0.167	-0.049	-0.258	-0.214
626	ybeM_2	-0.442	-0.276	-0.256	-0.074	-0.226	-0.081
627	tatE	0.246	-0.097	0.291	0.176	null	0.194
628	lipA	0.256	-0.042	0.197	0.035	0.201	0.064
629	ybeF	-0.005	-0.625	-0.508	-0.371	-0.483	-0.243
630	lipB	-0.119	-0.467	-0.346	-0.218	-0.441	-0.159
631	ybeD	0.283	-0.085	0.178	0.424	0.332	0.392
632	dacA	0.710	0.723	0.471	0.606	0.330	0.435
633	rlpA	0.170	0.369	0.207	0.060	0.312	0.184
634	mrdB	-0.326	-0.525	-0.324	-0.354	-0.253	null
635	mrdA	-0.724	-0.399	-0.754	-0.617	-0.531	-0.414
636	ybeA	-0.097	-0.627	-0.670	-0.480	-0.652	-0.491
637	ybeB	-0.027	-0.471	0.553	0.027	-0.266	-0.160
638	cobC	-0.507	-1.070	-1.117	-0.897	-0.935	-0.761
639	nadD	-0.061	-0.296	-0.203	-0.215	-0.474	-0.164
640	holA	0.394	-0.047	0.161	0.152	0.091	0.244
641	rlpB	1.209	0.551	0.427	0.275	0.310	0.386
642	leuS	0.826	1.576	1.255	1.290	1.197	0.949
643	ybeL	0.567	0.620	0.973	0.602	0.548	0.465
644	ybeQ	0.300	-0.070	0.052	0.174	0.024	0.206
645	ybeR	-0.310	-0.435	-0.363	-0.385	-0.275	0.009
646	djlB	-0.525	-0.580	-0.405	-0.298	-0.186	-0.075
647	ybeT	null	null	null	null	null	null
648	ybeU	-0.292	-0.662	-0.546	-0.474	-0.529	-0.183
649	djlC	-0.435	-0.603	-0.298	-0.342	-0.283	-0.034
650	hscC	0.043	-0.545	-0.438	-0.259	-0.270	-0.059
651	rihA	0.474	0.739	0.715	0.425	-0.030	0.101
652	gltL	0.131	-0.040	-0.001	-0.136	-0.108	-0.104
653	gltK	-0.334	-0.618	-0.488	-0.268	-0.385	-0.232
654	gltJ	-0.185	-0.548	-0.197	-0.343	-0.177	-0.028
655	gltI	null	null	null	null	null	null
656	insH-3	-1.121	-0.781	-0.261	-0.814	-0.887	-0.824
657	lnt	null	null	null	null	null	null
658	ybeX	0.642	1.069	0.700	0.631	0.860	0.705
659	ybeY	0.407	0.576	0.268	null	0.710	0.282
660	ybeZ	null	null	null	null	null	null
661	miaB	-0.011	0.088	0.007	0.026	0.208	null
662	ubiF	-0.919	-1.051	-0.889	-0.738	-0.809	-0.800
663	b0663	0.038	-0.320	-0.247	-0.125	-0.231	-0.140
664	glnX	null	null	null	null	null	null
665	glnV	null	null	null	null	null	null
666	metU	null	null	null	null	null	null
667	b0667	0.178	-0.409	0.030	0.068	null	0.063
668	glnW	null	null	null	null	null	null
669	b0669	0.028	-0.316	-0.141	-0.167	-0.281	-0.111
670	glnU	null	null	null	null	null	null
671	b0671	0.148	-0.296	-0.056	0.037	null	-0.032
672	leuW	null	null	null	null	null	null
673	metT	null	null	null	null	null	null
674	asnB	-0.436	-0.070	-0.397	-0.427	-0.284	-0.310
675	nagD	-0.920	-1.005	-0.851	-1.132	-1.115	-0.618
676	nagC	0.271	0.827	0.254	0.220	0.421	-0.071
677	nagA	0.570	0.870	0.599	0.611	0.381	0.251
678	nagB	0.328	0.555	0.498	0.473	0.292	0.136
679	nagE	-0.317	-0.430	-0.470	-0.311	-0.174	-0.268
680	glnS	0.906	1.007	0.948	1.077	0.836	0.864
681	ybfM	-0.277	-1.311	-0.968	-0.802	-0.939	-0.428
682	ybfN	-0.309	null	-0.459	-0.307	-0.592	-0.365
683	fur	0.644	0.498	0.482	0.501	0.385	0.448
684	fldA	1.183	1.479	1.264	1.135	0.752	1.016
685	ybfE	0.938	-0.164	0.023	-0.177	-0.302	0.068
686	ybfF	-0.035	-0.232	-0.130	0.023	0.007	0.035
687	seqA	0.791	0.768	0.928	0.681	0.503	0.516
688	pgm	0.203	0.166	0.097	0.361	0.360	0.223
689	ybfP	0.078	-0.439	-0.346	-0.144	-0.114	-0.016
690	ybfG	0.052	-0.500	-0.165	-0.270	-0.348	-0.197
691	ybfH	0.179	-0.016	-0.047	-0.004	-0.230	-0.049
692	potE	-0.769	-1.056	-0.611	-0.709	-0.599	-0.430
693	speF	-0.096	-0.371	-0.287	-0.164	-0.200	-0.280
694	kdpE	-0.493	-0.400	-0.499	-0.249	-0.048	-0.401
695	kdpD	-0.410	-0.256	1.027	-0.223	-0.082	-0.010
696	kdpC	-0.168	-0.532	-0.303	-0.285	-0.280	-0.142
697	kdpB	-0.417	-0.788	-0.672	-0.291	-0.367	-0.417
698	kdpA	-0.848	-1.009	null	-0.683	-0.640	-0.443
699	ybfA	0.138	-0.159	0.169	0.047	0.155	0.030
700	rhsC	null	null	null	null	null	null
701	rhsC_2	-0.543	-0.721	-0.344	-0.546	-0.414	-0.317
702	ybfB	-0.252	-0.680	-0.413	-0.514	-0.579	-0.317
703	ybfO	-1.543	-1.523	-1.707	null	-1.355	-1.376
704	ybfC	0.069	-0.307	-0.032	-0.192	-0.148	-0.109
705	ybfL	-1.082	-1.288	-1.230	-0.866	-0.951	-0.739
706	ybfD	-0.616	-0.991	-0.659	-0.540	-0.708	-0.449
707	ybgA	-0.410	-0.251	-0.316	-0.312	-0.388	-0.231
708	phr	0.476	0.352	0.244	0.309	0.156	0.392
709	ybgH	-1.558	-1.569	-1.123	-1.410	-1.416	-0.843
710	ybgI	-0.608	-0.346	-0.381	-0.503	-0.661	-0.546
711	ybgJ	-0.346	-0.140	0.033	-0.123	-0.072	-0.008
712	ybgK	0.356	0.568	0.484	0.581	0.523	0.543
713	ybgL	0.056	0.405	0.060	0.073	-0.004	-0.088
714	nei	0.029	-0.654	-0.462	-0.149	-0.349	-0.160
715	abrB	-0.349	-0.837	-0.701	-0.711	-0.337	-0.343
716	ybgO	null	-0.235	-0.093	-0.112	-0.090	-0.072
717	ybgP	0.046	-0.169	0.312	0.259	0.284	0.357
718	ybgQ	-0.155	-0.439	-0.343	-0.313	-0.447	-0.343
719	ybgD	-0.253	-0.407	-0.284	-0.221	-0.295	-0.197
720	gltA	1.801	3.360	1.743	1.059	1.403	0.877
721	sdhC	null	null	null	null	null	null
722	sdhD	1.418	1.670	0.394	0.549	0.995	0.375
723	sdhA	0.863	null	0.855	0.332	0.849	0.328
724	sdhB	0.595	null	0.358	0.254	0.013	0.020
725	b0725	-0.093	-0.155	-0.051	0.142	-0.115	null
726	sucA	2.182	3.680	2.065	1.693	2.108	1.148
727	sucB	1.648	2.887	0.860	0.773	1.744	0.359
728	sucC	1.740	1.721	1.779	1.059	1.916	null
729	sucD	1.194	1.875	1.363	1.178	1.558	0.747
730	mngR	0.328	0.415	0.187	0.119	0.129	0.132
731	mngA	-0.569	-1.241	-0.823	-0.591	-0.527	-0.468
732	mngB	null	null	null	null	null	null
733	cydA	1.943	1.956	3.142	3.126	2.590	2.352
734	cydB	0.940	1.103	1.913	1.508	1.063	0.641
735	ybgE	0.214	-0.327	0.044	0.013	-0.283	-0.017
736	ybgC	-0.118	-0.341	-0.082	-0.014	-0.279	0.046
737	tolQ	-0.211	-0.576	-0.367	-0.297	-0.433	-0.164
738	tolR	-0.244	-0.107	-0.298	-0.263	-0.385	-0.488
739	tolA	-0.598	-0.597	-0.633	-0.750	-0.601	-0.510
740	tolB	0.745	1.620	1.299	1.248	1.237	0.830
741	pal	0.594	1.207	0.577	0.604	0.950	0.470
742	ybgF	0.787	1.045	0.629	0.541	0.627	0.446
743	lysT	null	null	null	null	null	null
744	valT	null	null	null	null	null	null
745	lysW	null	null	null	null	null	null
746	valZ	null	null	null	null	null	null
747	lysY	null	null	null	null	null	null
748	lysZ	null	null	null	null	null	null
749	lysQ	null	null	null	null	null	null
750	nadA	0.321	0.245	0.199	0.409	0.279	0.392
751	pnuC	0.063	0.207	0.083	0.128	-0.002	0.050
752	zitB	-0.494	-0.658	-0.519	-0.462	-0.446	-0.267
753	ybgS	0.571	0.849	0.947	0.808	0.725	0.928
754	aroG	0.480	0.860	null	0.528	0.487	0.328
755	gpmA	0.895	0.726	1.073	0.952	0.869	0.778
756	galM	0.565	0.806	0.805	0.542	0.833	0.565
757	galK	0.029	0.315	-0.172	-0.276	-0.160	null
758	galT	-0.166	-0.089	-0.233	-0.319	-0.180	-0.460
759	galE	0.845	1.364	1.104	0.614	0.714	0.757
760	modF	-0.182	-0.436	-0.304	-0.253	-0.181	-0.140
761	modE	-0.615	-0.316	-0.317	-0.246	-0.185	-0.161
762	ybhT	null	null	null	null	null	null
763	modA	-0.297	-0.284	-0.200	-0.153	-0.166	-0.232
764	modB	-0.464	-0.344	-0.318	-0.246	-0.134	-0.084
765	modC	-0.311	-0.441	-0.100	-0.254	-0.340	-0.248
766	ybhA	0.226	0.617	0.145	0.263	0.656	0.067
767	ybhE	0.660	1.407	0.960	0.722	1.631	0.549
768	ybhD	-0.048	-0.352	-0.030	-0.079	-0.147	0.067
769	ybhH	0.035	-0.400	-0.280	0.035	-0.208	-0.171
770	ybhI	null	null	null	null	null	null
771	ybhJ	null	null	null	null	null	null
772	ybhC	-0.025	0.026	0.040	-0.118	-0.130	-0.029
773	ybhB	0.281	-0.053	0.192	0.072	0.003	0.189
774	bioA	-0.561	-1.037	-0.863	-0.894	-0.971	-0.841
775	bioB	-0.545	-1.334	-1.011	-0.728	-0.875	-0.683
776	bioF	-0.280	-0.912	-0.790	-0.584	-0.489	-0.388
777	bioC	-0.638	-0.555	-0.570	-0.376	-0.580	-0.542
778	bioD	-1.778	1.964	null	-1.297	-1.511	-1.258
779	uvrB	-0.026	null	0.188	0.212	0.672	1.125
780	ybhK	0.082	-0.186	-0.060	-0.002	0.034	0.114
781	moaA	-0.347	-0.205	-0.551	-0.720	-0.381	-0.670
782	moaB	0.566	0.701	0.492	0.272	0.673	0.318
783	moaC	0.069	0.294	-0.125	0.138	0.262	-0.094
784	moaD	-0.021	0.223	0.029	0.079	0.424	0.100
785	moaE	0.488	0.775	0.344	0.733	0.692	0.243
786	ybhL	-0.051	0.063	0.185	0.161	0.365	0.152
787	ybhM	0.113	-0.189	-0.205	0.052	-0.151	-0.060
788	ybhN	-0.545	-0.627	-0.597	-0.558	-0.591	-0.529
789	ybhO	-0.736	-0.771	-0.758	-0.534	-0.580	-0.510
790	ybhP	0.009	0.107	0.021	-0.117	-0.104	-0.069
791	ybhQ	0.086	-0.153	-0.356	-0.064	0.050	-0.021
792	ybhR	-0.063	-0.015	-0.159	-0.227	-0.173	-0.116
793	ybhS	-0.136	-0.353	-0.424	-0.194	-0.143	-0.186
794	ybhF	-0.557	-0.800	-0.726	-0.600	-0.513	-0.571
795	ybhG	-0.098	0.227	-0.059	-0.045	0.000617	-0.031
796	ybiH	-0.103	-0.373	-0.289	-0.161	-0.281	-0.101
797	rhlE	-0.141	-0.261	-0.350	-0.152	-0.052	0.025
798	ybiA	-0.233	-0.389	-0.245	-0.137	-0.215	0.067
799	dinG	-0.195	-0.590	-0.496	-0.269	-0.313	-0.306
800	ybiB	null	null	null	null	null	null
801	ybiC	0.628	1.168	0.636	0.582	0.710	0.379
802	ybiJ	0.143	0.002	0.079	0.003	0.244	0.078
803	ybiI	0.070	-0.093	0.108	0.156	0.163	0.176
804	ybiX	null	null	null	null	null	null
805	fiu	-0.293	-0.531	-0.272	-0.220	-0.376	-0.113
806	ybiM	0.140	0.009	-0.002	0.181	0.216	0.012
807	ybiN	-0.042	-0.052	0.070	0.066	0.117	0.045
808	ybiO	0.100	-0.400	-0.328	-0.181	-0.411	-0.141
809	glnQ	0.287	0.548	-0.019	0.020	0.310	0.217
810	glnP	0.528	0.555	0.568	0.233	0.158	0.277
811	glnH	1.398	1.998	1.947	1.325	1.033	1.050
812	dps	1.794	1.905	2.142	1.550	1.869	1.780
813	rhtA	-0.411	-0.282	-0.210	-0.064	-0.260	0.009
814	ompX	0.985	1.586	1.492	1.444	1.621	1.709
815	ybiP	-0.315	-0.358	-0.356	-0.059	-0.266	-0.085
816	yliL	-0.048	-0.044	0.033	-0.048	-0.019	0.034
817	mntR	0.037	-0.194	-0.052	0.039	0.131	0.209
818	ybiR	-0.209	-0.363	-0.251	-0.244	-0.120	-0.043
819	ybiS	null	null	null	null	null	null
820	ybiT	-0.073	-0.152	-0.024	0.084	0.200	0.072
821	ybiU	-0.782	-1.043	-1.049	-1.000	-1.031	-0.896
822	ybiV	-0.277	-0.357	null	-0.290	-0.288	-0.276
823	ybiW	-0.106	-0.405	null	-0.136	0.130	0.066
824	ybiY	-0.429	-0.994	-0.623	-0.449	-0.466	-0.396
825	fsaA	-0.246	-0.574	-0.440	-0.468	-0.700	-0.311
826	moeB	-0.354	-0.446	-0.355	-0.418	-0.342	-0.318
827	moeA	-0.590	-0.245	-0.261	-0.149	null	-0.343
828	iaaA	-0.197	0.794	0.000366	-0.126	0.572	-0.076
829	yliA	-0.023	-0.476	-0.168	-0.186	-0.393	-0.150
830	yliB	0.134	0.062	-0.064	-0.060	0.066	-0.032
831	yliC	0.072	-0.859	-0.505	-0.331	-0.501	-0.194
832	yliD	-0.106	-0.938	-0.843	-0.758	-0.531	-0.414
833	yliE	-0.038	-0.215	-0.162	-0.067	-0.167	-0.145
834	yliF	0.079	-0.120	0.263	0.505	0.444	0.503
835	yliG	0.500	null	0.104	0.103	0.104	0.247
836	yliH	0.068	0.104	0.115	0.463	0.268	0.295
837	yliI	-0.052	0.282	-0.142	-0.138	0.177	0.015
838	yliJ	0.358	0.305	0.278	0.324	3.592	0.184
839	dacC	0.341	1.052	0.564	0.325	null	null
840	deoR	-0.040	-0.368	-0.148	-0.140	-0.136	-0.141
841	ybjG	-0.116	-0.186	-0.131	0.128	0.098	0.223
842	cmr	0.007	0.079	-0.110	0.055	null	0.077
843	ybjH	-0.036	-0.281	-0.018	-0.064	0.034	0.056
844	ybjI	-0.229	-0.344	-0.228	-0.132	-0.174	-0.029
845	ybjJ	-0.135	-0.177	-0.361	-0.311	-0.193	-0.231
846	ybjK	0.043	-0.152	0.055	0.013	0.044	0.163
847	ybjL	-0.012	-0.487	-0.297	-0.127	-0.088	0.049
848	ybjM	-0.023	-0.430	-0.375	-0.198	-0.339	-0.101
849	grxA	0.019	-0.354	-0.164	-0.137	-0.205	-0.100
850	ybjC	0.130	0.087	0.057	0.208	0.051	0.372
851	nfsA	0.308	0.609	0.414	0.368	0.389	0.252
852	rimK	-1.052	-1.427	-1.371	-1.572	-1.447	-1.272
853	ybjN	0.062	0.240	0.099	0.066	-0.051	0.036
854	potF	0.066	-0.318	-0.345	-0.085	-0.185	0.013
855	potG	-0.342	-1.072	-1.025	-0.834	-0.478	-0.501
856	potH	-0.237	-0.354	0.139	-0.174	-0.050	0.055
857	potI	-1.091	-1.159	-0.967	-1.045	-1.205	-0.965
858	ybjO	-0.160	0.066	-0.182	-0.139	-0.268	-0.343
859	rumB	-0.224	-0.475	-0.407	-0.296	-0.246	-0.198
860	artJ	-0.062	-0.026	-0.243	-0.254	-0.203	-0.124
861	artM	0.000730	0.120	-0.111	0.104	0.019	-0.093
862	artQ	-0.499	null	null	-0.492	-0.359	-0.419
863	artI	null	null	null	null	null	null
864	artP	0.973	1.795	1.019	0.799	1.097	0.460
865	ybjP	0.602	0.479	0.793	0.402	0.245	0.284
866	ybjQ	0.389	0.959	0.726	0.506	1.099	0.386
867	ybjR	0.021	0.095	0.175	0.063	0.361	0.226
868	ybjS	0.138	-0.088	-0.146	-0.014	0.210	-0.139
869	ybjT	-0.116	0.241	-0.201	0.256	0.205	-0.067
870	ltaE	0.633	0.448	0.539	0.466	0.646	0.445
871	poxB	0.598	1.338	0.957	1.084	1.399	0.881
872	hcr	-0.359	-0.597	-0.396	-0.434	-0.384	-0.260
873	hcp	0.024	-0.392	-0.343	-0.299	-0.312	-0.309
874	ybjE	-0.454	-0.527	3.383	-0.340	-0.468	-0.127
875	aqpZ	-1.637	-1.781	-1.195	-1.734	-1.848	-1.147
876	ybjD	-0.250	-0.317	-0.379	-0.278	-0.164	-0.417
877	ybjX	0.929	0.864	0.160	0.412	0.193	0.234
878	macA	0.033	-0.276	-0.093	-0.038	0.051	0.242
879	macB	-0.037	-0.537	-0.213	0.073	0.062	0.193
880	cspD	0.739	0.994	0.715	0.884	0.898	0.882
881	clpS	0.619	1.779	0.754	0.413	0.954	0.433
882	clpA	1.361	2.701	1.886	1.509	2.000	1.048
883	serW	null	null	null	null	null	null
884	infA	0.137	0.300	0.154	0.200	0.030	0.301
885	aat	-0.385	null	-0.134	-0.201	-0.125	-0.073
886	cydC	-0.124	-0.289	-0.169	-0.106	-0.193	-0.173
887	cydD	-0.117	-0.411	-0.175	0.052	0.064	-0.074
888	trxB	0.414	0.811	0.035	0.093	0.024	-0.246
889	lrp	null	null	null	null	null	null
890	ftsK	0.236	0.311	0.395	0.240	0.392	0.373
891	lolA	0.129	0.178	0.367	0.114	0.105	0.162
892	ycaJ	-0.056	0.301	0.004	0.009	0.143	0.015
893	serS	1.462	2.168	1.658	1.294	1.621	0.913
894	dmsA	0.049	-0.544	-0.536	-0.201	-0.058	-0.057
895	dmsB	-0.117	-0.249	-0.236	-0.128	-0.190	-0.010
896	dmsC	0.277	0.430	0.043	0.447	0.709	0.435
897	ycaC	1.271	1.641	1.748	1.715	1.485	1.955
898	ycaD	-0.200	-0.886	-0.654	-0.355	-0.218	-0.121
899	ycaM	-1.497	-1.095	-0.726	-0.606	-0.842	-0.624
900	ycaN	-0.046	-0.185	-0.180	0.054	-0.000568	0.111
901	ycaK	-0.274	-0.325	-0.358	-0.307	-0.331	-0.428
902	pflA	0.251	0.428	0.441	0.317	0.258	null
903	pflB	2.868	3.022	3.623	3.356	3.698	3.459
904	focA	1.606	2.525	2.199	2.326	2.065	1.536
905	ycaO	-0.408	-0.276	-0.238	-0.212	-0.276	-0.108
906	ycaP	0.973	1.216	0.717	0.679	0.538	0.403
907	serC	-0.181	0.223	-0.047	0.081	-0.067	-0.003
908	aroA	-0.278	0.819	0.081	0.062	0.277	0.166
909	ycaL	0.085	0.056	0.007	0.133	-0.044	0.111
910	cmk	0.534	0.748	0.441	0.466	0.457	0.173
911	rpsA	2.569	null	2.670	2.552	2.424	null
912	ihfB	null	null	null	null	null	null
913	ycaI	null	null	null	null	null	null
914	msbA	0.116	0.366	0.414	0.569	0.372	0.655
915	lpxK	-0.189	-0.563	null	-0.172	-0.195	-0.186
916	ycaQ	-0.010	-0.267	-0.027	0.054	0.157	0.175
917	ycaR	0.058	0.121	0.009	-0.167	-0.142	-0.084
918	kdsB	0.227	0.144	0.450	0.200	0.059	0.069
919	ycbJ	0.009	-0.020	0.092	0.109	0.044	0.101
920	ycbC	0.344	-0.044	-0.203	-0.048	-0.097	-0.049
921	smtA	-0.256	-0.106	-0.146	-0.229	-0.223	null
922	mukF	-0.006	0.122	0.288	0.291	0.204	0.235
923	mukE	0.410	0.524	0.305	0.209	0.168	0.059
924	mukB	-0.105	-0.121	-0.051	-0.109	0.011	-0.002
925	ycbB	0.136	0.413	-0.078	0.150	0.241	-0.010
926	ycbK	1.927	3.036	2.403	1.886	1.485	1.282
927	ycbL	0.210	0.425	0.172	0.171	-0.101	-0.219
928	aspC	0.054	0.300	0.190	-0.402	-0.515	-0.269
929	ompF	0.403	0.595	0.594	0.558	0.146	0.431
930	asnS	0.861	2.355	0.924	0.836	1.552	0.583
931	pncB	0.507	1.066	0.241	0.530	0.723	0.298
932	pepN	1.083	2.424	0.986	0.601	1.492	0.465
933	ssuB	-0.233	-0.647	-0.254	-0.364	-0.148	-0.120
934	ssuC	-0.246	null	-0.184	-0.213	-0.205	0.012
935	ssuD	-0.147	0.756	-0.103	-0.153	-0.070	-0.102
936	ssuA	-0.220	-0.235	-0.209	-0.338	-0.210	-0.204
937	ssuE	0.089	-0.115	-0.120	-0.108	0.028	0.061
938	ycbQ	null	null	null	null	null	null
939	ycbR	null	null	null	null	null	null
940	ycbS	-0.187	-0.631	-0.444	-0.241	-0.094	-0.118
941	ycbT	-1.004	-1.107	-0.785	-0.800	-0.926	-0.663
942	ycbU	-0.210	-0.438	-0.264	-0.282	-0.358	-0.258
943	ycbV	-0.531	-0.817	-0.582	-0.466	-0.636	-0.374
944	ycbF	-0.618	-0.888	-0.434	-0.539	-0.788	-0.042
945	pyrD	-0.301	-0.343	-0.480	-0.535	-0.573	-0.333
946	ycbW	0.058	0.253	0.191	0.293	0.032	-0.048
947	ycbX	0.146	0.522	0.606	0.741	0.405	0.486
948	ycbY	-0.189	-0.077	-0.239	-0.158	-0.160	-0.008
949	uup	0.121	0.015	-0.202	0.190	0.245	0.020
950	pqiA	0.036	-0.675	-0.573	-0.366	-0.159	0.025
951	pqiB	0.391	0.148	0.200	0.223	0.307	0.223
952	ymbA	0.269	0.668	0.287	0.688	0.376	0.441
953	rmf	1.083	1.768	null	0.805	0.872	null
954	fabA	0.200	0.259	0.595	0.652	0.541	0.805
955	ycbZ	-0.690	-0.598	-0.531	-0.552	-0.735	-0.479
956	ycbG	0.211	-0.007	0.049	0.188	0.129	-0.035
957	ompA	2.848	3.588	3.506	3.050	3.168	null
958	sulA	-0.609	-0.584	-0.479	-0.598	-0.724	-0.546
959	yccR	0.075	-0.401	0.014	-0.022	-0.199	0.015
960	yccS	0.092	0.202	0.351	0.377	0.513	0.360
961	yccF	0.079	-0.028	0.060	0.062	-0.009	0.059
962	helD	-0.467	-0.089	0.021	-0.221	0.081	-0.086
963	mgsA	0.109	0.363	0.314	0.279	0.190	0.034
964	yccT	null	-0.103	0.037	-0.055	-0.071	-0.072
965	yccU	0.290	0.567	0.554	0.673	0.623	0.362
966	yccV	0.298	0.781	0.592	0.575	0.584	0.681
967	yccW	-0.341	-0.157	-0.267	0.014	-0.228	-0.204
968	yccX	0.729	1.398	0.724	0.866	0.749	0.694
969	yccK	0.422	0.557	0.369	0.502	0.353	0.130
970	yccA	0.362	null	0.694	0.626	0.551	null
971	serT	null	null	null	null	null	null
972	hyaA	1.003	1.428	1.870	1.558	2.159	1.476
973	hyaB	1.304	1.854	1.577	1.841	2.421	1.237
974	hyaC	0.286	0.618	0.516	0.545	0.575	0.262
975	hyaD	-0.224	-0.067	0.162	0.205	0.225	-0.077
976	hyaE	0.270	2.139	0.525	0.405	0.697	null
977	hyaF	1.530	1.359	2.102	2.312	2.288	1.764
978	appC	0.552	0.940	0.925	0.893	0.973	0.644
979	appB	0.265	0.141	0.313	0.644	1.060	0.260
980	appA	-0.020	0.093	-0.077	0.210	0.084	-0.073
981	yccC	-0.384	-0.699	-0.494	-0.457	-0.528	-0.346
982	etp	0.028	-0.248	-0.193	-0.113	-0.152	-0.199
983	yccZ	-0.392	-0.137	-0.181	-0.036	-0.057	0.113
984	ymcA	-0.095	-0.441	-0.444	-0.224	-0.300	-0.063
985	ymcB	-0.010	-0.346	-0.476	-0.196	-0.136	-0.228
986	ymcC	-0.206	-0.434	-0.284	-0.030	-0.056	-0.070
987	ymcD	-0.033	3.551	-0.148	-0.177	-0.019	-0.173
988	insB-4	-0.824	-0.552	null	-0.678	-0.699	-0.334
989	cspH	-0.088	-0.440	-0.181	1.290	-0.239	-0.102
990	cspG	null	null	null	null	null	null
991	ymcE	0.102	0.053	-0.095	0.031	-0.050	-0.120
992	yccM	0.190	-0.419	-0.218	-0.236	-0.041	0.006
993	torS	-0.407	-0.767	-0.518	-0.494	-0.214	-0.389
994	torT	-0.184	-0.750	-0.466	-0.310	-0.193	-0.113
995	torR	-0.038	-0.344	-0.163	-0.245	-0.337	-0.074
996	torC	0.117	-0.440	-0.356	0.011	0.040	0.193
997	torA	-0.593	-1.387	-1.115	-0.872	-0.610	-0.355
998	torD	0.148	0.471	0.074	0.219	0.445	0.141
999	cbpM	-0.039	-0.149	-0.102	0.063	-0.063	0.088
1000	cbpA	1.615	1.858	2.140	1.866	1.624	1.355
1001	yccE	0.086	-0.060	-0.021	-0.163	-0.218	-0.074
1002	agp	0.815	1.181	1.260	1.137	0.816	0.366
1003	yccJ	0.228	0.354	0.454	0.540	0.325	0.305
1004	wrbA	1.460	2.206	1.472	1.227	1.708	0.614
1005	B1005	null	0.415	0.904	0.684	0.734	0.508
1006	ycdG	-0.437	-0.112	-0.285	-0.346	-0.137	-0.297
1007	ycdH	-0.077	-0.270	-0.177	-0.157	-0.121	0.183
1008	ycdI	-0.190	-0.498	-0.281	-0.371	-0.186	-0.100
1009	rarA	-0.031	-0.274	-0.323	-0.031	-0.004	-0.082
1010	ycdK	-0.146	-0.338	-0.159	-0.169	-0.255	-0.174
1011	ycdL	-0.248	-0.511	-0.068	-0.219	0.044	-0.119
1012	ycdM	-0.060	-0.165	-0.091	0.033	0.055	0.051
1013	ycdC	0.128	0.094	0.201	0.126	0.272	0.132
1014	putA	null	null	null	null	null	null
1015	putP	0.632	0.838	0.407	0.422	0.608	0.481
1016	ycdN_1	0.052	-0.021	-0.002	0.000831	0.055	-0.063
1017	ycdN_2	0.236	0.051	0.120	0.177	0.314	null
1018	ycdO	0.349	0.156	null	0.477	0.672	0.522
1019	ycdB	null	null	null	null	null	null
1020	phoH	0.653	1.290	0.145	0.279	0.542	0.354
1021	ycdP	0.082	0.055	0.039	0.207	0.190	0.447
1022	ycdQ	1.081	0.069	0.191	0.248	0.496	0.267
1023	ycdR	0.351	0.273	0.234	0.353	0.629	0.468
1024	ycdS	0.222	-0.240	0.047	0.077	0.100	0.256
1025	ycdT	0.169	-0.261	0.119	0.186	0.047	0.277
1026	insF-4	-0.903	-0.778	-0.874	-0.852	-0.682	-0.729
1027	insE-4	-0.380	-0.888	-0.702	-0.682	-0.640	-0.507
1028	ymdE	-0.083	-0.553	-0.261	-0.262	-0.344	-0.086
1029	ycdU	-0.227	-0.751	-0.589	-0.485	-0.639	-0.373
1030	b1030	null	null	null	null	null	null
1031	ycdV	null	null	null	null	null	null
1032	serX	null	null	null	null	null	null
1033	ycdW	0.570	0.770	0.460	0.366	0.104	0.264
1034	ycdX	0.577	0.779	0.502	0.407	0.089	0.343
1035	ycdY	0.249	0.319	0.227	0.118	0.115	0.092
1036	ycdZ	-0.353	-0.421	-0.166	-0.283	-0.161	-0.209
1037	csgG	-0.560	-0.663	-0.476	-0.458	-0.649	-0.298
1038	csgF	0.065	0.070	0.062	0.166	-0.018	0.000278
1039	csgE	0.013	0.707	-0.087	-0.105	-0.161	-0.117
1040	csgD	0.026	-0.008	-0.138	0.066	-0.017	0.043
1041	csgB	-0.078	0.341	-0.279	-0.172	-0.273	-0.024
1042	csgA	-0.497	-0.310	-0.347	-0.260	-0.310	-0.401
1043	csgC	-0.224	-0.273	0.101	-0.087	-0.088	-0.076
1044	ymdA	-0.169	-0.072	-0.090	-0.114	-0.009	-0.050
1045	ymdB	-0.197	-0.009	0.115	-0.140	-0.182	-0.146
1046	ymdC	0.004	0.291	0.184	0.178	0.189	0.092
1047	mdoC	-0.360	-0.481	-0.430	-0.342	-0.406	-0.150
1048	mdoG	1.295	2.112	1.928	2.043	1.323	1.545
1049	mdoH	0.281	0.041	0.202	0.255	0.325	0.311
1050	yceK	0.780	0.905	0.905	0.826	1.309	0.779
1051	msyB	1.811	2.110	2.721	2.500	2.391	2.249
1052	b1052	0.435	0.761	0.490	0.650	0.185	0.244
1053	mdtG	0.610	0.604	0.986	0.998	0.758	0.868
1054	lpxL	0.103	-0.079	0.109	0.402	0.237	0.355
1055	yceA	0.223	0.361	0.114	0.208	-0.003	0.270
1056	yceI	0.374	0.339	0.321	0.431	0.053	0.031
1057	yceJ	0.045	-0.280	-0.224	-0.094	-0.162	0.017
1058	yceO	0.069	-0.263	-0.062	-0.061	-0.223	-0.152
1059	solA	0.192	-0.091	0.009	-0.097	-0.223	-0.221
1060	yceP	0.098	0.221	0.201	0.271	0.716	0.479
1061	dinI	-0.002	-0.419	-0.072	-0.161	-0.162	-0.054
1062	pyrC	0.037	-0.032	-0.356	-0.273	null	-0.328
1063	yceB	0.360	0.140	0.228	0.140	-0.074	0.213
1064	grxB	2.420	3.020	2.970	3.071	2.356	2.058
1065	mdtH	0.132	0.064	0.287	0.286	0.157	0.324
1066	rimJ	0.327	0.566	0.641	0.361	0.355	0.281
1067	yceH	0.026	0.375	0.258	0.035	0.220	0.030
1068	mviM	-0.820	-0.688	-0.589	-0.582	-0.488	-0.511
1069	mviN	-0.531	-0.737	-0.378	-0.320	-0.287	-0.100
1070	flgN	-0.181	-0.138	-0.072	-0.071	-0.151	-0.044
1071	flgM	0.044	-0.099	0.078	0.070	-0.077	0.053
1072	flgA	-0.183	-0.114	0.057	0.013	0.081	-0.028
1073	flgB	-0.119	-0.212	-0.087	-0.118	-0.060	0.053
1074	flgC	-0.139	-0.222	0.022	-0.158	-0.089	-0.002
1075	flgD	-0.712	-0.608	-0.608	-0.657	-0.613	-0.301
1076	flgE	0.086	-0.680	-0.326	-0.157	-0.174	0.035
1077	flgF	-0.059	-0.628	-0.399	-0.345	-0.378	-0.187
1078	flgG	-0.114	-0.909	-0.629	-0.470	-0.276	-0.267
1079	flgH	0.000258	-0.588	-0.380	-0.422	-0.386	-0.191
1080	flgI	-0.552	-0.952	-0.711	-0.604	-0.571	0.686
1081	flgJ	-1.022	-1.495	-1.092	-1.021	-1.042	-0.929
1082	flgK	-0.127	-0.728	-0.386	-0.320	-0.399	-0.138
1083	flgL	-0.135	-0.749	-0.403	-0.207	-0.268	-0.137
1084	rne	null	null	null	null	null	null
1085	yceQ	0.572	0.789	0.507	0.352	0.560	0.367
1086	rluC	-0.055	-0.258	-0.331	-0.353	null	-0.216
1087	yceF	0.659	1.017	0.643	0.924	0.665	0.786
1088	yceD	0.668	1.238	1.098	0.925	1.098	0.718
1089	rpmF	0.833	0.833	0.732	0.951	0.916	0.767
1090	plsX	0.802	1.152	0.989	1.206	1.402	1.064
1091	fabH	0.681	1.490	1.098	0.756	1.178	0.478
1092	fabD	0.572	1.273	0.355	0.513	0.825	0.233
1093	fabG	1.489	2.436	1.959	1.692	null	1.169
1094	acpP	1.463	1.604	1.650	1.578	1.916	1.699
1095	fabF	0.725	1.486	0.739	0.618	0.752	0.516
1096	pabC	null	null	null	null	null	null
1097	yceG	-0.300	-0.497	-0.495	-0.394	2.747	-0.278
1098	tmk	-0.213	-0.135	-0.302	-0.259	-0.330	-0.089
1099	holB	0.001	0.244	0.039	0.162	0.213	0.230
1100	ycfH	0.081	0.073	0.062	0.161	0.706	0.119
1101	ptsG	0.312	0.112	0.240	0.294	0.100	0.138
1102	fhuE	-1.276	-1.875	-1.666	-1.146	-1.191	-0.938
1103	hinT	0.710	1.575	0.760	0.646	0.525	0.390
1104	ycfL	0.548	0.581	0.471	0.462	0.478	0.287
1105	ycfM	0.574	0.581	0.618	0.323	0.394	0.361
1106	ycfN	-1.162	-0.576	null	-1.046	-0.739	-0.708
1107	nagZ	0.360	0.478	0.284	0.183	0.304	0.219
1108	ycfP	0.746	0.825	0.681	0.848	0.680	0.484
1109	ndh	-0.537	0.124	-0.231	0.001	0.141	-0.240
1110	ycfJ	-0.093	-0.405	-0.277	-0.340	-0.217	-0.079
1111	ycfQ	-0.028	-0.396	-0.238	-0.156	-0.366	-0.152
1112	ycfR	0.147	0.114	0.261	0.134	0.327	0.340
1113	ycfS	-0.015	-0.430	-0.194	-0.162	-0.086	0.103
1114	mfd	-0.304	-0.005	-0.201	-0.119	0.211	-0.061
1115	ycfT	0.049	-0.473	-0.429	-0.174	-0.165	0.013
1116	lolC	0.075	0.445	0.230	0.083	null	0.135
1117	lolD	-0.220	0.000264	0.386	-0.037	0.216	0.248
1118	lolE	0.446	0.785	0.708	0.638	0.567	0.283
1119	nagK	0.681	1.606	0.844	0.641	1.022	0.307
1120	cobB	0.539	1.042	0.404	0.327	null	0.276
1121	ycfZ	-0.218	-0.446	0.921	-0.356	-0.414	-0.400
1122	ymfA	-0.286	-0.087	-0.022	-0.280	-0.236	-0.175
1123	potD	0.680	1.970	1.118	0.691	1.523	0.434
1124	potC	0.518	0.879	0.620	0.768	0.788	0.856
1125	potB	-0.501	-0.206	-0.317	-0.337	-0.330	-0.208
1126	potA	-0.408	0.288	-0.007	0.049	0.060	-0.079
1127	pepT	0.604	0.582	1.024	1.167	0.688	0.742
1128	ycfD	-0.036	null	0.011	0.011	0.259	0.009
1129	phoQ	0.678	0.790	0.424	0.512	0.565	0.545
1130	phoP	0.324	0.462	0.408	0.244	0.058	0.307
1131	purB	0.005	0.507	0.222	0.558	0.809	0.510
1132	hflD	0.124	0.412	0.116	0.025	0.296	0.062
1133	trmU	0.215	0.548	0.438	0.634	0.904	0.532
1134	ymfB	0.379	-0.064	0.144	0.221	0.230	0.141
1135	ymfC	0.324	0.210	0.574	0.343	0.265	0.317
1136	icd	1.831	2.962	2.195	1.772	1.554	1.050
1137	ymfD	-0.233	-0.480	-0.289	-0.437	-0.531	-0.309
1138	ymfE	0.004	-0.013	-0.108	-0.404	-0.839	-0.475
1139	lit	0.332	0.578	0.374	0.151	0.051	0.116
1140	intE	-1.318	-1.224	-1.131	-1.414	-1.219	-0.942
1141	ymfG	-0.083	-0.228	-0.144	-0.141	-0.217	-0.143
1142	ymfH	0.082	-0.382	-0.120	-0.123	-0.231	-0.100
1143	ymfI	-0.016	-0.112	-0.067	-0.067	-0.232	-0.128
1144	ymfJ	0.087	-0.179	-0.005	0.002	-0.210	0.023
1145	ymfK	0.136	0.337	0.159	0.057	null	-0.035
1146	ymfT	0.083	-0.546	-0.077	-0.090	-0.149	0.073
1147	ymfL	0.017	-0.299	0.078	0.094	-0.257	-0.095
1148	ymfM	-0.120	-0.261	-0.145	-0.165	-0.202	-0.198
1149	ymfN	-0.224	-0.539	-0.381	-0.317	-0.305	-0.219
1150	ymfR	-0.090	-0.240	-0.042	-0.074	-0.174	-0.034
1151	ymfO	-0.291	-0.534	-0.521	-0.456	-0.489	-0.345
1152	ymfP	-0.849	-0.929	-0.550	-0.920	-0.646	-0.360
1153	ymfQ	-0.323	-0.340	-0.251	-0.266	-0.297	-0.223
1154	ycfK	-0.567	-0.621	-0.155	-0.450	-0.469	-0.291
1155	ymfS	-0.363	-0.828	-0.531	-0.445	-0.602	-0.360
1156	tfaE	-1.265	-1.530	-0.999	-1.101	-1.413	-0.925
1157	stfE	-1.034	-0.789	-0.787	-0.691	-0.782	-0.694
1158	pin	-0.672	-0.495	3.260	-0.520	-0.328	-0.303
1159	mcrA	-0.271	-0.203	null	-0.444	-0.567	-0.497
1160	elbA	null	null	null	null	null	null
1161	ycgX	0.005	-0.409	-0.251	-0.184	-0.343	-0.207
1162	ycgE	0.350	0.008	0.044	0.226	0.007	0.357
1163	ycgF	0.759	0.870	0.335	0.376	0.338	0.664
1164	ycgZ	1.587	2.287	null	0.893	1.206	1.479
1165	ymgA	1.908	2.676	0.671	1.125	0.822	0.814
1166	ymgB	0.845	1.421	0.389	0.457	0.597	0.758
1167	ymgC	0.807	1.201	0.206	0.174	0.233	0.219
1168	ycgG	-1.315	-2.152	-2.079	-1.821	-1.935	-1.700
1169	ycgH_1	-0.868	-0.881	-0.326	-0.802	-0.764	-0.505
1170	ycgH_2	-0.201	-0.370	-0.268	-0.253	-0.349	-0.119
1171	ymgD	-0.304	-0.400	-0.188	-0.305	-0.216	-0.191
1172	ymgG	-0.128	-0.162	-0.052	-0.090	-0.195	-0.136
1173	ycgI	-0.609	-0.548	-0.419	-0.461	-0.492	-0.241
1174	minE	0.240	0.461	0.227	-0.004	-0.026	0.090
1175	minD	0.781	0.991	0.763	0.678	0.517	0.411
1176	minC	1.004	1.704	1.103	0.736	0.683	0.537
1177	ycgJ	-0.149	0.051	-0.085	-0.178	0.010	-0.224
1178	ycgK	0.238	0.351	null	0.419	0.199	0.151
1179	ycgL	0.248	0.379	0.369	0.387	0.106	0.207
1180	ycgM	0.337	-0.236	-0.093	0.110	0.005	0.085
1181	ycgN	-0.174	-0.458	-0.307	-0.352	-0.324	0.014
1182	hlyE	null	null	null	null	null	null
1183	umuD	-0.272	-0.192	-0.184	-0.229	-0.099	-0.101
1184	umuC	-0.258	-0.379	-0.030	-0.162	-0.073	-0.063
1185	dsbB	-0.311	-0.337	3.292	-0.339	-0.403	-0.167
1186	nhaB	-1.200	-1.364	null	-1.168	-1.228	-0.859
1187	fadR	-0.224	0.038	-0.191	-0.036	-0.182	0.322
1188	ycgB	0.612	0.991	0.928	0.682	0.771	0.431
1189	dadA	0.374	0.188	-0.114	0.038	0.012	-0.080
1190	dadX	0.054	0.521	-0.295	-0.355	-0.161	-0.314
1191	cvrA	-0.328	-0.834	-0.642	-0.461	-0.370	-0.139
1192	ldcA	-0.558	-0.612	-0.768	-0.813	-0.815	-0.717
1193	emtA	-0.399	-0.562	-0.641	-0.547	-0.687	-0.579
1194	ycgR	0.093	-0.367	-0.306	-0.141	-0.141	0.047
1195	ymgE	-0.662	-0.559	-0.341	-0.486	-0.347	-0.552
1196	ycgY	null	null	null	null	null	null
1197	treA	1.189	1.688	1.177	1.357	0.923	0.848
1198	dhaH	-0.240	-0.525	-0.803	-0.479	-0.758	-0.586
1199	dhaL	0.033	0.049	-0.191	0.082	0.107	-0.029
1200	dhaK	-0.254	-0.212	-0.130	-0.127	-0.170	-0.229
1201	dhaR	-0.985	-0.896	-1.305	-0.995	-0.855	-1.022
1202	ycgV	-0.037	-0.285	-0.141	-0.158	-0.160	-0.153
1203	ychF	0.444	0.861	0.188	0.259	0.371	0.228
1204	pth	0.577	0.161	0.255	0.537	0.349	0.478
1205	ychH	0.149	0.172	0.672	0.329	0.232	0.165
1206	ychM	-0.707	-1.077	-0.941	-0.738	-0.778	-0.784
1207	prsA	null	null	null	null	null	null
1208	ispE	-0.281	-0.211	-0.218	-0.259	-0.128	-0.407
1209	lolB	null	null	null	null	null	null
1210	hemA	0.339	0.399	-0.056	0.174	0.114	0.023
1211	prfA	0.073	-0.540	-0.242	-0.006	-0.308	0.153
1212	prmC	-0.013	-0.371	-0.183	-0.255	-0.201	null
1213	ychQ	-0.195	-0.312	-0.100	-0.247	-0.255	-0.165
1214	ychA	0.142	0.169	0.169	null	null	0.022
1215	kdsA	0.871	1.349	0.791	0.736	0.629	0.545
1216	chaA	-0.593	-0.379	-0.280	-0.308	-0.267	-0.145
1217	chaB	0.139	0.255	null	0.120	0.172	0.115
1218	chaC	0.134	0.066	0.016	0.196	0.293	0.330
1219	ychN	0.136	-0.118	0.060	0.108	0.012	0.067
1220	ychP	-0.189	-0.228	-0.263	-0.097	-0.133	-0.140
1221	narL	0.998	1.001	0.571	0.688	0.653	0.444
1222	narX	0.182	0.232	-0.054	0.047	0.298	null
1223	narK	-0.615	-1.416	-1.028	-0.702	-0.938	-0.531
1224	narG	-0.633	-0.549	-0.736	-0.523	-0.309	-0.453
1225	narH	-0.770	null	-0.827	-0.759	-0.522	null
1226	narJ	-0.321	-0.902	-0.427	-0.652	-0.536	-0.334
1227	narI	-0.432	-0.716	-0.683	-0.712	-0.688	-0.384
1228	ychS	-0.174	-0.369	-0.232	-0.247	-0.390	-0.299
1229	tpr	-0.004	-0.209	-0.065	-0.053	-0.057	-0.059
1230	tyrV	null	null	null	null	null	null
1231	tyrT	null	null	null	null	null	null
1232	purU	0.724	0.889	0.198	0.284	0.033	0.166
1233	ychJ	0.276	0.295	0.091	0.097	-0.046	0.097
1234	rssA	-0.762	-0.860	-0.846	-0.909	-1.015	-0.632
1235	rssB	0.451	0.855	0.434	0.374	0.162	0.378
1236	galU	0.274	0.767	0.341	0.135	-0.138	-0.009
1237	hns	0.726	0.663	0.618	1.640	0.394	0.414
1238	tdk	0.102	0.085	-0.300	-0.071	-0.171	null
1239	ychG_2	-0.318	-0.290	-0.313	-0.131	-0.232	-0.223
1240	ychG_1	0.182	-0.037	0.349	0.500	0.305	0.299
1241	adhE	3.648	4.064	4.250	4.084	3.791	2.989
1242	ychE	null	null	null	null	null	null
1243	oppA	3.231	4.500	4.361	3.866	3.279	3.247
1244	oppB	1.599	2.206	1.872	1.501	0.883	0.944
1245	oppC	0.726	2.047	1.615	0.752	0.909	0.510
1246	oppD	1.488	2.017	1.875	1.256	1.133	0.702
1247	oppF	0.826	1.475	1.318	0.780	0.538	0.212
1248	yciU	0.236	0.184	0.123	0.149	0.050	-0.005
1249	cls	-0.118	0.062	-0.130	-0.084	-0.085	-0.054
1250	kch	0.320	-0.231	0.072	0.181	-0.038	0.170
1251	yciI	0.487	1.102	0.714	0.654	0.205	0.183
1252	tonB	0.057	-0.441	-0.307	-0.240	-0.190	-0.010
1253	yciA	-0.011	0.032	-0.006	0.233	0.047	0.042
1254	yciB	0.045	-0.070	null	0.058	-0.087	0.027
1255	yciC	-0.024	0.066	-0.002	0.258	0.032	0.260
1256	ompW	0.296	0.128	0.452	0.212	0.151	0.229
1257	yciE	-0.116	-0.149	-0.130	-0.158	-0.476	-0.637
1258	yciF	0.270	0.366	0.221	0.047	0.213	0.174
1259	yciG	0.592	null	0.626	0.753	0.561	0.617
1260	trpA	0.126	0.070	-0.167	-0.364	-0.447	-0.295
1261	trpB	0.675	0.994	0.294	0.086	0.105	0.001
1262	trpC	0.663	0.871	0.239	0.086	0.022	-0.019
1263	trpD	0.135	-0.134	-0.364	-0.241	-0.205	-0.102
1264	trpE	-0.426	-0.947	-1.216	-1.109	-1.466	-0.886
1265	trpL	0.108	-0.370	-0.309	-0.114	-0.277	-0.140
1266	yciV	0.258	-0.149	-0.380	-0.315	-0.148	-0.369
1267	yciO	0.611	0.810	0.683	0.810	1.076	null
1268	yciQ	-1.103	-0.905	-0.282	-0.657	-0.657	-0.482
1269	rluB	-0.558	-0.498	-0.483	-0.393	-0.595	-0.525
1270	btuR	-0.029	0.038	-0.102	0.064	0.078	0.023
1271	yciK	0.040	0.082	-0.053	0.021	-0.095	-0.058
1272	sohB	0.844	0.878	0.782	1.009	1.015	1.057
1273	yciN	0.574	0.759	0.401	0.469	0.499	0.277
1274	topA	0.501	1.346	0.966	0.886	1.349	0.741
1275	cysB	-0.347	0.049	-0.329	-0.436	-0.532	-0.342
1276	acnA	1.971	3.889	2.483	2.083	3.575	1.292
1277	ribA	0.249	0.571	0.538	0.107	0.295	0.161
1278	pgpB	0.357	0.360	0.115	0.427	0.482	0.266
1279	yciS	0.042	-0.058	0.097	0.150	-0.145	0.038
1280	yciM	0.203	0.108	0.122	0.279	0.044	0.178
1281	pyrF	-0.077	0.120	-0.123	0.208	-0.220	-0.199
1282	yciH	0.269	0.223	0.396	0.650	0.311	0.475
1283	osmB	0.731	1.142	1.207	1.042	1.158	1.008
1284	yciT	0.144	-0.084	0.087	-0.060	-0.020	0.170
1285	gmr	0.523	1.058	0.456	0.772	0.663	0.678
1286	rnb	0.583	0.783	0.485	0.463	0.197	0.311
1287	yciW	-0.202	0.188	0.029	0.239	-0.111	0.047
1288	fabI	0.795	1.151	null	1.029	0.775	0.323
1289	ycjD	-0.024	0.027	-0.043	0.167	-0.123	-0.164
1290	sapF	-0.082	-0.079	0.092	0.055	0.027	0.162
1291	sapD	0.135	0.215	0.170	0.203	0.368	0.257
1292	sapC	-0.391	-0.399	-0.368	-0.474	null	-0.275
1293	sapB	-0.707	-0.543	-0.703	-0.497	-0.583	-0.513
1294	sapA	-0.644	-0.380	null	-0.537	-0.583	-0.415
1295	ymjA	0.165	-0.008	-0.003	0.041	0.066	0.075
1296	puuP	-0.616	-0.752	-0.487	-0.472	-0.467	-0.381
1297	puuA	-0.592	-0.611	-0.782	-0.800	-0.758	-0.545
1298	puuD	-0.123	-0.008	-0.219	-0.011	-0.122	-0.098
1299	puuR	0.106	0.101	0.022	0.032	0.005	-0.011
1300	puuC	-0.080	-0.489	-0.529	-0.360	-0.119	-0.192
1301	puuB	-0.224	-0.521	-0.299	-0.369	-0.251	-0.237
1302	puuE	-0.175	-0.487	-0.432	-0.330	-0.417	-0.275
1303	pspF	-0.548	-0.198	-0.352	-0.493	-0.447	-0.112
1304	pspA	0.873	0.836	1.129	1.075	0.689	0.493
1305	pspB	0.046	0.111	0.166	0.175	-0.034	0.026
1306	pspC	0.090	-0.342	-0.097	-0.183	-0.269	-0.050
1307	pspD	0.054	-0.220	-0.087	-0.142	-0.179	-0.159
1308	pspE	0.106	-0.472	-0.084	-0.102	-0.445	-0.123
1309	ycjM	-0.014	-0.860	-0.617	-0.268	-0.394	-0.078
1310	ycjN	-0.263	null	-0.202	0.010	-0.275	-0.099
1311	ycjO	-0.435	-0.400	-0.190	0.002	-0.117	-0.082
1312	ycjP	-0.273	-0.402	-0.281	-0.138	-0.260	0.169
1313	ycjQ	0.089	-0.519	-0.436	-0.395	-0.392	-0.288
1314	ycjR	-0.051	-0.070	-0.236	0.100	0.059	-0.139
1315	ycjS	-0.652	-0.951	-0.932	-0.830	null	-0.797
1316	ycjT	-1.189	-1.474	-1.274	-0.872	-1.173	-0.978
1317	ycjU	-0.068	-0.034	-0.046	0.027	-0.055	-0.047
1318	ycjV	-0.053	-0.701	-0.603	-0.318	-0.277	-0.032
1319	ompG	-0.217	-0.276	-0.256	-0.152	-0.312	null
1320	ycjW	0.377	-0.296	0.016	0.361	0.340	0.242
1321	ycjX	0.125	-0.346	-0.049	0.200	-0.092	-0.064
1322	ycjF	0.445	null	0.423	0.866	0.815	0.379
1323	tyrR	0.823	1.230	0.578	0.918	1.311	0.803
1324	tpx	1.036	1.261	1.186	1.384	1.421	1.433
1325	ycjG	1.310	1.545	1.282	1.600	1.845	1.245
1326	mpaA	0.722	0.497	0.729	0.697	0.519	0.571
1327	ycjY	0.448	0.330	0.381	0.362	0.892	0.435
1328	ycjZ	0.395	0.166	0.413	0.458	0.616	0.622
1329	mppA	1.201	2.029	null	0.829	1.281	0.589
1330	ynaI	0.293	0.184	-0.049	0.469	0.524	0.369
1331	insH-4	-1.068	-0.640	-0.984	-0.767	-0.925	-0.918
1332	ynaJ	0.202	-0.034	0.071	0.198	-0.092	-0.100
1333	uspE	1.803	2.550	2.264	1.882	2.350	1.880
1334	fnr	0.785	1.281	1.477	1.346	1.110	0.858
1335	ogt	0.244	-0.168	0.285	0.395	0.404	0.296
1336	abgT	0.233	-0.052	-0.031	0.387	0.354	0.226
1337	abgB	0.391	0.108	0.177	0.197	0.377	0.048
1338	abgA	0.273	null	0.172	0.303	0.380	0.272
1339	abgR	0.323	0.196	0.312	0.200	0.097	0.208
1340	ydaL	-0.087	-0.123	-0.048	-0.082	-0.168	-0.220
1341	ydaM	1.184	1.482	0.782	0.813	0.763	0.531
1342	ydaN	0.102	-0.132	0.023	0.102	-0.000750	-0.000647
1343	dbpA	null	null	null	null	null	null
1344	ydaO	-0.155	-0.153	-0.267	-0.160	-0.110	-0.115
1345	intR	-0.356	-0.781	-0.635	-0.482	-0.611	-0.286
1346	ydaQ	-0.247	-0.135	-0.134	-0.082	-0.175	-0.063
1347	ydaC	-0.281	-0.401	-0.418	-0.324	-0.520	-0.410
1348	lar	-0.093	-0.691	-0.224	-0.312	-0.438	-0.188
1349	recT	0.006	-0.350	-0.478	-0.377	-0.362	-0.233
1350	recE	-0.360	-0.302	-0.255	-0.287	-0.122	-0.064
1351	racC	-0.061	-0.171	-0.074	-0.212	-0.137	-0.213
1352	kil	-0.010	0.107	-0.069	0.271	-0.174	-0.122
1353	sieB	-0.234	-0.176	null	-0.223	-0.255	-0.033
1354	B1354	-0.216	-0.315	-0.214	0.003	-0.187	-0.062
1355	ydaG	-0.212	-0.112	-0.035	0.012	-0.265	-0.157
1356	racR	-0.224	-0.078	-0.118	-0.062	-0.271	0.153
1357	ydaS	0.245	-0.261	-0.062	-0.069	-0.040	0.016
1358	ydaT	-0.355	-0.522	-0.665	-0.596	-0.715	-0.776
1359	ydaU	-0.993	-0.762	-0.881	-0.669	-0.984	-0.557
1360	ydaV	-0.170	0.040	-0.115	0.091	0.193	0.005
1361	ydaW	-0.464	-0.636	null	-0.421	-0.707	-0.405
1362	rzpR	-1.008	-0.829	-0.807	-0.872	-1.147	-0.794
1363	trkG	-0.569	-0.565	-0.520	-0.542	-0.466	-0.074
1364	b1364	-0.620	-0.697	-0.392	null	-0.643	-0.337
1365	ynaK	-1.492	-1.683	-1.606	-1.775	-1.827	-1.396
1366	ydaY	-0.248	-0.504	null	-0.279	-0.504	-0.151
1367	b1367	-0.209	-0.521	-0.472	-0.382	-0.398	-0.305
1368	ynaA	0.084	-0.555	-0.166	-0.120	-0.095	0.005
1369	lomR_1	-0.035	-0.248	-0.272	-0.037	-0.188	-0.004
1370	insH-5	-1.186	-0.722	-1.166	-1.050	-0.941	-1.037
1371	lomR_2	-0.829	-0.774	-0.776	-0.960	-0.923	-0.793
1372	stfR	-0.807	-0.789	-0.513	-0.295	-0.367	-0.222
1373	tfaR	-0.525	-0.758	-0.537	-0.381	-0.551	-0.373
1374	pinR	-0.415	-0.340	-0.341	-0.348	-0.315	-0.106
1375	ynaE	0.000258	-0.243	-0.223	-0.285	-0.315	-0.020
1376	uspF	0.698	0.804	1.198	1.181	0.698	0.773
1377	ompN	-0.227	-0.572	-0.174	-0.103	-0.138	-0.161
1378	ydbK	null	0.768	0.729	0.647	0.738	0.084
1379	hslJ	-0.024	0.054	-0.024	-0.164	-0.158	-0.090
1380	ldhA	-0.107	-0.269	-0.231	-0.064	-0.156	-0.105
1381	ydbH	0.021	0.430	-0.166	0.114	-0.082	-0.020
1382	ynbE	-0.062	-0.205	-0.032	0.115	-0.357	-0.127
1383	ydbL	0.011	0.173	-0.053	0.110	-0.140	0.008
1384	feaR	-0.382	-0.595	null	-0.361	-0.268	-0.108
1385	feaB	-0.695	-0.263	-0.403	-0.171	-0.198	-0.111
1386	tynA	-0.737	-0.746	-0.679	-0.397	-0.290	-0.256
1387	maoC	-0.403	null	-0.562	-0.283	-0.497	-0.213
1388	paaA	-0.460	-0.424	-0.681	-0.363	-0.637	-0.424
1389	paaB	0.010	-0.242	-0.286	-0.056	-0.208	-0.116
1390	paaC	-0.169	-0.160	-0.254	-0.040	-0.172	-0.037
1391	paaD	-0.433	-0.513	null	-0.287	-0.428	-0.420
1392	paaE	0.012	-0.562	-0.201	-0.169	-0.076	0.065
1393	paaF	-0.229	-0.375	-0.360	-0.262	-0.249	-0.133
1394	paaG	null	null	null	null	null	null
1395	paaH	null	null	null	null	null	null
1396	paaI	0.036	-0.345	-0.046	0.076	-0.054	-0.032
1397	paaJ	-0.370	-1.008	-0.948	-0.681	-0.669	-0.523
1398	paaK	-0.525	-0.547	-0.459	-0.269	-0.454	-0.185
1399	paaX	0.254	0.237	0.320	0.225	0.033	0.049
1400	paaY	-0.167	-0.442	-0.327	-0.226	-0.508	-0.236
1401	ydbA_1	-0.231	-0.527	-0.526	-0.356	-0.491	-0.277
1402	insD-2	-1.344	-1.434	-1.460	-1.124	-1.284	-1.246
1403	insC-2	-0.416	-0.198	-0.333	-0.190	-0.274	-0.204
1404	insI-2	-0.219	0.122	-0.052	-0.044	0.119	0.042
1405	ydbA_2	-0.104	-0.216	-0.240	-0.174	-0.193	-0.126
1406	ydbC	-0.084	-0.091	-0.277	-0.136	-0.043	-0.144
1407	ydbD	-0.101	-0.452	-0.243	-0.179	-0.194	-0.112
1408	ynbA	-0.260	-0.415	-0.219	-0.071	-0.317	-0.201
1409	ynbB	-0.389	-0.644	-0.399	-0.445	-0.535	-0.283
1410	ynbC	-0.231	-0.628	null	-0.156	-0.334	-0.041
1411	ynbD	-0.293	-0.607	-0.084	-0.330	-0.218	-0.032
1412	azoR	0.088	-0.016	-0.129	-0.012	-0.071	0.182
1413	hrpA	0.018	0.473	2.305	0.307	0.506	0.282
1414	ydcF	1.029	1.753	0.871	1.129	1.264	0.934
1415	aldA	1.188	2.319	1.207	0.682	1.113	0.285
1416	gapC_2	0.104	0.589	0.016	-0.035	-0.319	0.005
1417	gapC_1	0.490	0.674	0.311	0.086	-0.238	-0.032
1418	cybB	0.019	0.080	0.046	0.129	0.184	0.081
1419	ydcA	-0.103	-0.091	-0.194	-0.163	-0.197	-0.235
1420	mokB	0.240	0.324	0.055	0.409	0.225	0.068
1421	trg	-0.395	-0.360	-0.219	-0.073	0.045	0.056
1422	ydcI	0.874	1.578	0.230	0.291	0.242	0.547
1423	ydcJ	null	null	null	null	null	null
1424	mdoD	null	null	null	null	null	null
1425	b1425	0.070	0.011	0.126	0.082	0.026	-0.089
1426	ydcH	0.062	-0.198	-0.055	-0.119	-0.300	-0.146
1427	rimL	0.205	0.022	0.024	0.021	-0.309	0.098
1428	ydcK	0.642	0.722	0.604	0.807	0.698	0.713
1429	tehA	-0.098	-0.612	-0.264	-0.342	-0.416	-0.055
1430	tehB	-0.013	-0.169	-0.078	-0.144	-0.310	0.048
1431	ydcL	-0.897	-0.722	-0.652	-0.666	-0.842	-0.452
1432	ydcM	null	null	null	null	null	null
1433	ydcO	-0.734	-0.787	-0.655	-0.505	-0.494	-0.320
1434	ydcN	-0.434	-0.568	-0.343	-0.454	-0.495	-0.299
1435	ydcP	-0.042	0.015	-0.166	0.048	0.074	0.173
1436	yncJ	-0.030	null	-0.130	-0.056	-0.271	-0.048
1437	B1437	-0.253	null	-0.281	-0.127	-0.494	-0.204
1438	ydcQ	-0.174	-0.190	-0.161	-0.087	-0.295	-0.009
1439	ydcR	0.529	0.645	0.650	0.510	0.633	0.674
1440	ydcS	0.923	1.145	1.191	0.742	0.480	0.514
1441	ydcT	0.151	-0.025	-0.004	-0.163	-0.104	-0.017
1442	ydcU	-0.035	-0.212	-0.092	-0.015	0.066	-0.072
1443	ydcV	0.755	1.052	1.060	0.691	0.572	0.200
1444	ydcW	0.695	1.081	0.951	0.434	0.541	0.180
1445	ydcX	0.198	0.837	0.183	0.173	0.245	0.011
1446	ydcY	0.224	0.497	0.377	0.353	0.306	0.266
1447	ydcZ	-0.223	-0.273	-0.352	-0.238	-0.318	-0.146
1448	yncA	-0.014	-0.264	0.026	0.003	-0.173	-0.082
1449	yncB	1.049	1.582	1.473	1.512	3.225	0.923
1450	yncC	0.302	-0.318	0.137	0.111	-0.036	0.002
1451	yncD	null	null	null	null	null	null
1452	yncE	-0.265	-0.752	-0.572	-0.374	-0.553	-0.056
1453	ansP	-0.493	-1.400	-1.071	-0.706	-0.794	-0.503
1454	yncG	0.060	null	-0.053	-0.041	-0.182	-0.029
1455	yncH	-0.002	-0.241	-0.079	-0.134	-0.281	-0.099
1456	rhsE	-1.539	-1.544	-1.441	-1.129	-0.881	-0.975
1457	ydcD	-0.143	-0.378	-0.137	-0.092	-0.334	null
1458	yncI	-0.266	-0.365	-0.215	-0.061	-0.275	-0.113
1459	yncM	null	null	null	null	null	null
1460	ydcC	-1.230	-1.347	-1.169	-0.823	null	-0.698
1461	ydcE	-1.117	-1.455	-1.048	-1.095	-1.561	-0.812
1462	yddH	-1.848	-2.155	-2.132	-2.223	-2.321	-1.869
1463	nhoA	0.636	0.094	1.367	1.303	1.193	1.028
1464	yddE	0.154	-0.180	-0.049	0.093	-0.037	0.049
1465	narV	-1.410	-0.997	-1.467	-1.357	-1.550	-1.357
1466	narW	-0.366	-0.182	-0.252	-0.238	-0.104	0.010
1467	narY	-0.170	0.142	-0.289	-0.224	0.035	null
1468	narZ	-0.273	0.166	-0.278	-0.238	-0.144	-0.330
1469	narU	-0.233	-0.263	-0.360	-0.093	-0.307	null
1470	yddJ	0.074	-0.374	-0.160	-0.263	-0.289	-0.154
1471	yddK	null	null	null	null	null	null
1472	yddL	null	null	null	null	null	null
1473	yddG	-0.040	-0.476	-0.210	-0.172	-0.133	0.040
1474	fdnG	0.030	-0.192	0.125	-0.023	-0.002	-0.023
1475	fdnH	-0.004	-0.058	-0.037	-0.008	0.101	0.122
1476	fdnI	-0.054	-0.214	-0.191	-0.199	-0.259	0.024
1477	yddM	0.103	0.047	0.065	0.075	0.180	0.020
1478	adhP	0.311	0.477	0.493	0.618	1.068	0.518
1479	sfcA	1.072	1.884	1.118	0.817	1.118	0.677
1480	sra	1.317	1.315	1.571	1.279	1.906	1.384
1481	bdm	null	null	null	null	null	null
1482	osmC	0.384	0.467	0.592	0.404	0.204	0.478
1483	ddpF	0.123	0.092	0.279	0.301	0.168	0.157
1484	ddpD	0.014	-0.877	-0.604	-0.494	-0.537	-0.262
1485	ddpC	-0.135	-0.628	-0.621	-0.314	-0.317	-0.160
1486	ddpB	-0.203	-0.766	-0.613	-0.374	-0.469	-0.302
1487	ddpA	-0.244	0.337	-0.323	-0.376	-0.315	-0.202
1488	ddpX	-0.137	-0.184	null	-0.215	-0.431	-0.178
1489	dos	-0.174	-0.344	-0.322	0.079	-0.129	-0.030
1490	yddV	0.083	-0.048	0.067	0.183	0.174	0.262
1491	yddW	1.167	1.748	0.896	0.981	1.408	0.818
1492	gadC	1.264	2.075	2.428	2.583	2.262	1.955
1493	gadB	1.047	1.637	2.098	1.559	2.313	1.460
1494	pqqL	null	null	null	null	null	null
1495	yddB	-0.437	-0.350	-0.274	0.011	-0.120	0.059
1496	yddA	-0.325	-0.521	-0.444	-0.243	-0.381	-0.198
1497	ydeM	-1.874	-2.079	-1.390	-1.399	-1.572	-1.069
1498	ydeN	0.020	-0.395	-0.216	-0.274	-0.434	-0.231
1499	ydeO	-0.090	-0.317	-0.252	-0.092	-0.247	null
1500	b1500	0.070	-0.039	0.077	0.143	-0.022	0.002
1501	ydeP	null	null	null	null	null	null
1502	ydeQ	-0.108	-0.329	-0.137	0.000607	-0.060	-0.192
1503	ydeR	-0.108	-0.227	-0.264	-0.185	-0.204	-0.088
1504	ydeS	-0.063	-0.250	-0.244	-0.208	1.305	-0.188
1505	ydeT	-0.298	-0.869	-0.539	-0.431	-0.354	-0.210
1506	yneL	0.010	-0.139	-0.004	-0.068	-0.174	-0.091
1507	hipA	-0.007	-0.080	0.002	0.132	0.146	null
1508	hipB	0.124	-0.042	-0.050	-0.006	-0.156	-0.112
1509	ydeU	-0.092	-0.621	-0.341	-0.173	-0.127	0.054
1510	ydeK	-0.130	-0.328	-0.325	-0.289	-0.103	-0.023
1511	lsrK	0.378	1.282	0.968	0.644	0.721	0.126
1512	lsrR	0.415	1.638	null	0.800	0.641	0.284
1513	lsrA	0.497	0.986	1.106	0.776	0.747	0.345
1514	lsrC	-0.162	0.127	0.438	0.080	0.130	-0.013
1515	lsrD	0.645	1.657	null	1.001	1.053	0.475
1516	lsrB	1.066	2.218	2.226	1.315	0.942	0.358
1517	lsrF	0.488	1.054	1.209	0.756	0.732	0.248
1518	lsrG	0.402	0.954	null	0.848	0.531	0.097
1519	tam	1.045	1.638	1.015	0.915	1.545	0.516
1520	yneE	null	null	null	null	null	null
1521	uxaB	0.144	-0.103	0.057	-0.002	0.158	0.001
1522	yneF	null	null	null	null	null	null
1523	yneG	0.061	-0.344	-0.202	-0.239	-0.109	-0.100
1524	yneH	-0.258	-0.798	-0.709	-0.419	-0.639	-0.295
1525	yneI	-0.981	-1.620	-1.653	-1.338	-1.412	-1.327
1526	yneJ	0.098	-0.143	-0.057	0.040	-0.022	0.075
1527	yneK	-0.300	-0.361	-0.316	-0.111	-0.359	-0.193
1528	ydeA	-0.575	-1.084	-0.597	-0.627	-0.569	-0.254
1529	marC	-0.382	-0.293	-0.367	-0.277	-0.377	null
1530	marR	0.114	0.032	-0.050	0.072	-0.125	0.010
1531	marA	0.065	-0.378	-0.065	-0.119	-0.413	0.009
1532	marB	0.029	-0.148	-0.137	0.011	-0.141	0.051
1533	eamA	0.053	-0.010	-0.139	0.146	-0.044	0.080
1534	ydeE	-0.023	0.016	-0.030	0.195	0.104	null
1535	ydeH	0.320	-0.365	-0.055	0.042	0.036	0.172
1536	ydeI	null	null	null	null	null	null
1537	ydeJ	null	null	null	null	null	null
1538	dcp	0.803	1.817	1.002	0.739	0.965	0.302
1539	ydfG	0.770	1.002	0.635	0.764	0.651	0.632
1540	ydfH	0.224	-0.157	0.005	0.068	-0.315	-0.041
1541	ydfZ	0.037	-0.240	-0.141	-0.062	-0.116	0.008
1542	ydfI	-0.636	-0.626	-0.499	-0.425	-0.608	-0.401
1543	ydfJ	-0.669	-0.878	-0.712	-0.465	-0.463	-0.477
1544	ydfK	0.098	-0.449	-0.199	-0.151	-0.243	-0.125
1545	pinQ	-0.024	-0.309	-0.317	-0.184	-0.231	-0.044
1546	tfaQ	-0.452	-0.928	null	-0.647	-0.714	-0.478
1547	stfQ	-0.715	-1.009	-0.827	-0.640	-0.826	-0.705
1548	nohA	-0.377	-0.320	3.523	-0.089	-0.047	0.152
1549	ydfO	0.012	-0.253	-0.214	0.004	-0.143	-0.035
1550	gnsB	0.698	0.043	0.181	0.298	-0.003	0.078
1551	ynfN	-0.053	-0.256	-0.230	-0.162	-0.181	-0.208
1552	cspI	-0.093	-0.068	-0.163	0.131	-0.120	-0.144
1553	ydfP	-0.104	-0.195	0.007	-0.098	-0.113	0.041
1554	ydfQ	-0.257	-0.414	-0.130	0.008	-0.227	-0.110
1555	ydfR	-0.173	-0.382	-0.311	-0.163	-0.315	-0.172
1556	essQ	0.062	-0.533	-0.366	-0.084	-0.028	0.036
1557	cspB	0.014	-0.134	-0.006	0.062	-0.000568	0.053
1558	cspF	0.072	-0.514	-0.186	-0.206	-0.362	-0.127
1559	ydfT	0.078	-0.325	-0.184	-0.219	-0.346	0.098
1560	ydfU	-0.188	-0.573	-0.572	-0.334	-0.290	-0.267
1561	rem	0.054	-0.492	-0.360	-0.283	-0.530	-0.211
1562	hokD	0.406	3.721	0.048	0.011	0.036	0.004
1563	relE	0.171	0.455	0.703	0.574	0.676	0.605
1564	relB	0.525	0.843	0.628	0.664	0.798	0.507
1565	ydfV	0.282	0.816	0.711	0.486	0.366	0.357
1566	flxA	0.033	-0.341	-0.114	-0.112	-0.303	-0.124
1567	ydfW	0.114	-0.250	-0.023	-0.248	-0.209	-0.162
1568	ydfX	0.006	-0.250	-0.164	0.088	-0.145	-0.100
1569	dicC	-0.093	null	0.095	0.122	null	0.004
1570	dicA	0.275	2.558	null	0.049	0.072	0.423
1571	ydfA	-0.177	-0.340	-0.189	-0.167	-0.307	-0.262
1572	ydfB	-0.165	-0.062	-0.163	-0.048	-0.204	-0.098
1573	ydfC	-0.150	-0.624	-0.271	-0.408	-0.358	-0.405
1574	dicF	null	null	null	null	null	null
1575	dicB	0.003	-0.028	-0.440	null	-0.469	-0.122
1576	ydfD	0.459	-0.212	-0.131	-0.001	-0.292	-0.080
1577	ydfE	-0.728	-1.011	-0.618	-0.676	-0.858	-0.380
1578	insD-7	-1.989	-1.838	-1.833	-1.658	-1.463	-1.596
1579	intQ	-0.575	-0.451	-0.546	-0.423	-0.284	-0.078
1580	rspB	0.008	-0.463	-0.406	-0.322	-0.495	-0.300
1581	rspA	-0.137	-0.510	-0.012	0.007	-0.064	-0.031
1582	ynfA	-0.268	-0.293	0.099	-0.108	-0.183	-0.005
1583	ynfB	0.933	0.651	0.724	0.675	0.370	0.601
1584	speG	0.496	0.368	0.240	0.068	-0.007	0.199
1585	ynfC	0.194	0.071	0.178	0.079	-0.005	0.087
1586	ynfD	0.504	0.188	0.395	0.513	0.693	0.353
1587	ynfE	null	null	null	null	null	null
1588	ynfF	null	null	null	null	null	null
1589	ynfG	0.057	-0.408	-0.344	-0.285	-0.298	-0.065
1590	ynfH	-0.544	-0.614	-0.483	-0.415	-0.479	-0.348
1591	dmsD	-1.044	-0.851	-0.618	-0.452	-0.727	-0.468
1592	clcB	-1.243	-0.798	-0.348	-0.271	-0.273	-0.047
1593	ynfK	0.079	-0.305	-0.106	-0.323	-0.188	-0.172
1594	dgsA	-0.014	-0.142	0.020	-0.159	0.053	0.005
1595	ynfL	null	null	null	null	null	null
1596	ynfM	-0.345	-0.930	-0.610	-0.316	-0.394	0.230
1597	asr	0.407	0.203	0.510	0.409	0.264	0.234
1598	ydgD	0.616	0.964	0.900	0.626	0.676	0.531
1599	mdtI	-0.165	-0.255	-0.142	-0.014	-0.147	-0.114
1600	mdtJ	0.053	-0.159	0.035	-0.137	0.003	0.198
1601	ydgG	-0.501	-0.637	-0.410	-0.231	-0.538	-0.319
1602	pntB	0.039	-0.106	0.019	-0.061	0.014	-0.049
1603	pntA	null	null	0.404	0.283	null	-0.020
1604	ydgH	0.953	1.576	0.849	0.870	0.590	0.335
1605	ydgI	-0.798	-0.969	-0.627	-0.784	-0.972	-0.546
1606	folM	-1.220	-0.897	-0.891	-0.869	-1.178	-0.673
1607	ydgC	-0.087	0.036	-0.176	0.008	-0.254	0.195
1608	rstA	-0.067	-0.236	-0.155	-0.195	-0.250	-0.049
1609	rstB	-0.261	-0.736	-0.486	-0.394	-0.467	-0.088
1610	tus	-0.147	0.097	-0.183	-0.179	-0.302	0.032
1611	fumC	null	null	null	null	null	null
1612	fumA	0.211	null	0.290	-0.035	0.056	-0.180
1613	manA	1.259	1.375	0.956	1.113	0.954	0.784
1614	ydgA	2.062	2.636	2.157	1.865	2.166	1.753
1615	uidC	-0.407	-0.550	-0.551	-0.309	-0.465	-0.421
1616	uidB	-0.094	-0.668	-0.267	-0.164	-0.114	-0.176
1617	uidA	-0.079	-0.150	0.163	-0.147	0.379	0.290
1618	uidR	-0.189	-0.259	-0.088	0.063	-0.236	-0.093
1619	hdhA	null	null	null	null	null	null
1620	malI	0.523	0.800	0.416	0.590	0.590	0.682
1621	malX	0.200	-0.534	-0.101	0.107	-0.086	0.158
1622	malY	0.316	0.632	0.668	0.318	0.494	0.548
1623	add	0.273	0.573	0.288	-0.076	-0.214	null
1624	ydgJ	-0.001	0.262	-0.000043	0.103	-0.145	-0.060
1625	ydgT	0.256	-0.485	-0.084	0.018	-0.008	0.042
1626	ydgK	0.295	-0.033	0.110	0.076	-0.124	0.053
1627	rsxA	0.029	-0.544	-0.289	-0.281	-0.193	-0.237
1628	rsxB	0.251	-0.203	-0.190	-0.228	-0.191	-0.066
1629	rsxC	-0.095	-0.246	-0.365	-0.094	-0.060	0.002
1630	rsxD	-0.147	-0.689	null	-0.350	-0.450	-0.196
1631	rsxG	-0.009	-0.082	-0.172	-0.062	-0.246	-0.107
1632	rsxE	0.003	-0.269	-0.223	-0.217	-0.299	-0.099
1633	nth	-0.163	-0.219	-0.273	-0.147	-0.234	-0.041
1634	tppB	0.108	0.544	0.629	0.592	0.258	0.488
1635	gst	1.245	1.877	1.533	1.574	1.529	1.226
1636	pdxY	0.331	0.590	0.301	0.221	0.367	0.236
1637	tyrS	-0.493	-0.132	-0.442	-0.399	-0.319	-0.290
1638	pdxH	0.084	0.187	-0.023	-0.016	null	0.048
1639	ydhA	0.176	-0.110	0.140	0.062	0.214	0.109
1640	ydhH	-0.016	0.345	-0.004	-0.013	0.148	-0.092
1641	slyB	0.690	1.430	1.289	1.052	1.167	0.805
1642	slyA	0.659	0.607	0.753	0.611	0.614	0.493
1643	ydhI	0.197	0.210	0.244	0.164	0.126	0.268
1644	ydhJ	0.103	-0.220	-0.190	-0.201	-0.238	-0.100
1645	ydhK	-0.276	-0.453	-0.511	-0.313	-0.064	-0.228
1646	sodC	1.432	null	1.910	1.614	2.161	1.247
1647	ydhF	null	0.972	0.969	0.795	0.741	0.418
1648	ydhL	0.022	0.002	0.125	0.267	-0.007	null
1649	ydhM	0.186	-0.098	-0.065	0.003	-0.172	-0.030
1650	nemA	0.097	0.083	-0.206	-0.078	-0.055	-0.115
1651	gloA	0.264	0.371	0.367	0.600	0.235	0.295
1652	rnt	0.287	-0.003	-0.060	null	0.144	0.088
1653	lhr	-0.557	-0.527	-0.582	-0.496	-0.455	-0.352
1654	ydhD	null	0.193	0.404	0.281	0.231	0.177
1655	ydhO	0.456	0.563	0.323	0.564	0.266	0.598
1656	sodB	2.139	2.199	2.555	2.165	2.260	2.234
1657	ydhP	null	-0.946	-0.777	-0.837	-0.671	-0.480
1658	purR	0.130	0.016	-0.101	0.359	0.145	0.160
1659	ydhB	0.192	-0.125	-0.097	-0.065	0.128	-0.005
1660	ydhC	-0.161	-0.442	-0.194	-0.166	-0.163	0.158
1661	cfa	1.582	1.782	1.854	1.936	1.788	1.449
1662	ribC	null	null	null	null	null	null
1663	mdtK	0.126	0.015	-0.068	0.250	0.122	0.099
1664	ydhQ	2.170	3.236	2.586	2.108	2.694	1.781
1665	valV	null	null	null	null	null	null
1666	valW	null	null	null	null	null	null
1667	ydhR	0.137	0.171	0.259	0.029	0.247	0.230
1668	ydhS	0.818	1.329	0.480	0.326	0.341	0.271
1669	ydhT	-0.242	-0.286	-0.411	-0.371	-0.392	-0.294
1670	ydhU	-0.379	-0.927	-0.981	-0.779	-0.950	-0.974
1671	ydhX	-0.303	-0.593	-0.485	-0.334	-0.416	-0.106
1672	ydhW	-0.003	-0.473	-0.294	-0.388	-0.455	-0.288
1673	ydhV	-0.250	-0.546	-0.425	-0.185	-0.243	-0.162
1674	ydhY	null	null	-0.191	-0.081	-0.170	-0.011
1675	ydhZ	0.006	0.073	0.141	0.264	0.093	0.245
1676	pykF	0.483	0.566	0.966	0.873	1.079	0.801
1677	lpp	0.153	null	0.564	0.326	0.367	0.314
1678	ynhG	1.596	2.191	2.179	2.225	2.272	1.429
1679	sufE	1.092	1.749	1.384	1.682	1.257	1.159
1680	sufS	0.500	0.655	0.173	0.490	0.637	0.329
1681	sufD	0.832	1.635	0.927	0.627	0.962	0.168
1682	sufC	1.201	1.902	1.358	1.476	1.458	1.177
1683	sufB	null	null	1.224	1.036	1.275	0.423
1684	sufA	0.359	1.105	0.476	0.734	0.780	0.384
1685	ydiH	0.324	0.516	0.528	0.343	0.600	0.612
1686	ydiI	0.173	0.173	0.200	0.266	0.211	0.294
1687	ydiJ	0.046	0.486	0.073	null	0.446	0.255
1688	ydiK	0.034	0.125	0.163	0.095	0.197	0.209
1689	ydiL	0.390	0.054	-0.044	0.080	-0.048	-0.080
1690	ydiM	-0.200	-0.700	-0.409	-0.143	-0.321	-0.196
1691	ydiN	-0.083	-0.616	-0.251	-0.243	-0.281	0.097
1692	ydiB	-0.280	-0.361	-0.355	-0.296	-0.226	-0.160
1693	aroD	-0.243	-0.261	-0.312	-0.247	-0.392	-0.187
1694	ydiF	-0.814	-1.234	-1.254	-0.934	-1.046	-0.828
1695	ydiO	-0.474	-0.475	-0.398	-0.203	-0.353	-0.214
1696	ydiP	-2.110	-1.864	-1.712	-1.661	-2.050	-2.078
1697	ydiQ	-0.033	-0.109	-0.000742	-0.092	-0.040	-0.105
1698	ydiR	-0.046	-0.340	-0.144	-0.103	-0.062	-0.132
1699	ydiS	-0.125	-0.115	0.098	0.203	0.439	0.346
1700	ydiT	null	null	-0.199	-0.182	-0.240	-0.094
1701	ydiD	-0.236	-0.768	-0.532	-0.316	-0.593	-0.247
1702	pps	0.116	0.474	0.348	0.232	0.445	-0.188
1703	ydiA	0.281	0.335	0.141	0.211	0.071	0.218
1704	aroH	0.152	0.339	0.034	-0.132	0.034	0.019
1705	ydiE	0.008	-0.058	-0.152	-0.188	-0.222	-0.052
1706	ydiU	-0.009	-0.032	0.044	0.050	0.193	0.104
1707	ydiV	-0.282	-0.364	-0.332	-0.484	-0.527	-0.292
1708	nlpC	0.256	0.017	0.182	0.059	0.023	0.077
1709	btuD	-0.007	-0.193	null	-0.007	-0.044	-0.003
1710	btuE	0.465	1.008	0.334	0.736	0.627	0.626
1711	btuC	-0.425	-0.181	-0.278	-0.193	-0.040	-0.204
1712	ihfA	1.108	1.065	1.358	1.225	1.601	1.298
1713	pheT	0.557	null	0.546	0.510	0.902	null
1714	pheS	-0.232	0.223	-0.150	-0.090	0.023	-0.135
1715	pheM	-0.051	-0.023	0.056	-0.056	-0.056	-0.044
1716	rplT	0.776	0.583	0.498	0.778	1.112	0.676
1717	rpmI	0.543	0.946	2.882	0.287	0.578	0.443
1718	infC	2.265	2.266	2.127	2.279	2.090	2.040
1719	thrS	null	null	null	null	null	null
1720	arpB_1	-0.288	-0.263	-0.255	-0.301	-0.365	-0.109
1721	arpB_2	-1.750	1.777	-1.649	-1.543	-1.875	-0.786
1722	ydiY	-2.323	-2.707	-2.223	-2.587	-2.310	-1.947
1723	pfkB	0.965	1.406	1.093	null	0.976	0.755
1724	ydiZ	1.367	1.870	1.537	1.762	1.387	1.302
1725	yniA	0.744	0.945	0.941	0.961	1.194	1.145
1726	yniB	0.917	1.404	0.783	0.500	0.678	0.666
1727	yniC	0.448	0.110	-0.053	-0.014	-0.169	-0.036
1728	ydjM	-0.042	-0.319	-0.226	1.457	-0.252	-0.463
1729	ydjN	0.067	-0.369	-0.095	-0.104	-0.189	null
1730	ydjO	0.151	-0.153	-0.051	-0.090	0.051	null
1731	cedA	-1.258	-1.039	-0.991	-1.009	-1.193	-1.094
1732	katE	2.023	2.802	2.125	1.703	2.518	1.250
1733	chbG	-1.000	-1.053	-1.164	-0.972	-1.098	-0.951
1734	chbF	-1.109	-0.816	-0.862	-0.817	-0.996	-0.807
1735	chbR	-0.149	0.209	-0.196	-0.251	-0.233	-0.084
1736	chbA	-0.172	-0.016	-0.183	-0.026	-0.138	-0.125
1737	chbC	-1.400	-1.403	null	-1.198	-1.254	-1.009
1738	chbB	-0.404	-0.243	-0.192	-0.224	-0.287	-0.244
1739	osmE	0.904	1.085	1.436	1.140	1.291	1.050
1740	nadE	0.350	0.539	0.395	0.442	0.453	0.345
1741	ydjQ	null	null	0.060	-0.029	-0.072	0.097
1742	ydjR	-1.577	-1.923	-1.455	-1.844	-1.568	-1.295
1743	spy	0.191	0.415	0.196	0.131	0.417	0.095
1744	astE	-0.350	-0.228	-0.478	-0.415	-0.362	-0.307
1745	astB	0.085	-0.382	-0.744	-0.663	-0.541	-0.364
1746	astD	-0.235	-0.444	-0.412	-0.312	-0.391	-0.311
1747	astA	-0.213	0.051	-0.339	-0.217	-0.085	-0.175
1748	astC	-0.170	0.536	-0.190	-0.010	0.138	0.005
1749	xthA	0.229	0.008	0.183	0.329	0.502	0.287
1750	ydjX	null	null	-0.172	-0.125	-0.100	-0.078
1751	ydjY	-0.241	-0.239	-0.245	-0.176	-0.182	0.039
1752	ydjZ	-0.231	-0.134	-0.165	-0.287	-0.251	-0.115
1753	ynjA	-0.243	-0.565	null	-0.384	-0.456	-0.418
1754	ynjB	-0.248	-0.279	-0.286	-0.365	-0.132	-0.263
1755	ynjC	0.581	-1.417	-1.217	-1.168	-1.245	-1.132
1756	ynjD	0.052	-0.188	-0.123	-0.008	-0.174	-0.041
1757	ynjE	-0.121	-0.395	-0.137	-0.303	-0.169	0.014
1758	ynjF	0.230	-0.722	-0.570	-0.545	-0.407	-0.486
1759	nudG	-0.123	-0.301	-0.310	-0.050	-0.125	-0.071
1760	ynjH	0.265	0.133	0.027	0.086	0.173	-0.109
1761	gdhA	0.126	0.595	0.015	-0.061	0.175	-0.047
1762	ynjI	0.305	0.128	0.339	0.191	0.431	0.506
1763	topB	-0.134	null	-0.067	0.009	-0.101	0.130
1764	selD	-0.015	0.078	0.048	0.275	0.312	0.062
1765	ydjA	-0.626	-0.499	-0.548	-0.594	-0.608	-0.874
1766	sppA	-0.950	-0.866	-0.748	-0.667	-0.876	-0.621
1767	ansA	-0.175	0.305	0.205	0.412	0.355	0.308
1768	pncA	-0.205	-0.205	-0.371	-0.168	-0.253	-0.241
1769	ydjE	-1.195	-1.897	-1.340	-1.221	-1.358	-0.820
1770	ydjF	null	null	null	null	null	null
1771	ydjG	-0.053	-0.365	-0.147	-0.057	-0.058	0.098
1772	ydjH	-0.363	-0.049	-0.223	-0.118	-0.183	-0.025
1773	ydjI	-0.153	-0.391	-0.302	-0.203	-0.326	-0.161
1774	ydjJ	-0.171	-0.618	-0.542	-0.477	-0.610	-0.403
1775	ydjK	-0.480	null	-0.717	-0.631	-0.747	-0.392
1776	ydjL	-0.399	-0.625	-0.288	-0.286	-0.266	-0.048
1777	yeaC	null	null	null	null	null	null
1778	yeaA	null	1.103	0.498	0.480	0.405	0.144
1779	gapA	1.479	1.764	null	1.891	1.905	2.039
1780	yeaD	0.253	0.413	0.137	0.078	0.168	0.274
1781	yeaE	0.231	-0.093	-0.084	0.182	3.559	-0.139
1782	mipA	null	2.271	1.741	1.605	1.446	0.827
1783	yeaG	2.725	3.693	3.408	3.215	3.102	2.563
1784	yeaH	0.977	1.846	1.318	1.116	1.183	0.554
1785	yeaI	-0.107	-0.252	-0.006	-0.028	-0.147	-0.014
1786	yeaJ	0.328	0.470	0.330	0.122	0.338	0.372
1787	yeaK	0.053	-0.047	-0.018	-0.008	-0.086	-0.078
1788	yoaI	0.164	-0.556	-0.224	-0.117	-0.229	-0.095
1789	yeaL	-0.397	-0.616	-0.466	-0.408	-0.427	-0.278
1790	yeaM	-0.099	-0.222	-0.269	-0.252	-0.220	-0.120
1791	yeaN	-0.041	0.017	0.224	0.181	0.388	0.338
1792	yeaO	0.144	0.121	0.195	0.127	0.006	0.121
1793	yoaF	0.026	0.150	0.167	0.240	0.044	0.132
1794	yeaP	0.413	0.378	0.287	0.296	0.150	0.097
1795	yeaQ	0.073	-0.029	0.145	0.018	0.007	0.054
1796	yoaG	0.063	-0.162	-0.037	-0.155	-0.108	-0.016
1797	yeaR	-0.239	-0.337	-0.159	-0.080	-0.148	0.316
1798	yeaS	-0.412	-0.588	-0.316	-0.403	-0.476	-0.148
1799	yeaT	-0.316	-0.293	-0.288	-0.353	-0.236	-0.392
1800	yeaU	-0.032	0.257	0.150	-0.039	-0.027	0.141
1801	yeaV	-0.145	-0.679	-0.488	-0.196	-0.197	-0.055
1802	yeaW	-0.289	-0.328	-0.270	-0.157	-0.004	-0.035
1803	yeaX	-0.199	-0.413	-0.069	-0.113	-0.114	0.002
1804	rnd	0.035	0.612	-0.243	-0.075	-0.052	0.040
1805	fadD	-0.077	-0.458	-0.348	-0.265	-0.112	0.939
1806	yeaY	0.046	0.284	0.143	0.144	0.372	0.107
1807	yeaZ	-0.660	-0.452	null	-0.593	-0.524	-0.247
1808	yoaA	null	null	null	null	null	null
1809	yoaB	0.542	0.835	0.595	0.457	0.280	0.209
1810	yoaC	0.797	1.405	0.823	1.344	1.068	1.089
1811	yoaH	0.178	0.079	-0.071	-0.031	0.015	0.038
1812	pabB	0.217	0.266	0.308	0.649	0.332	0.260
1813	yeaB	0.037	0.254	-0.006	0.174	0.264	0.201
1814	sdaA	0.278	0.528	0.459	0.422	0.381	0.403
1815	yoaD	-0.333	-0.195	-0.101	0.080	0.207	0.082
1816	yoaE	0.055	0.344	0.220	0.327	0.704	0.537
1817	manX	0.465	1.141	null	0.269	0.705	0.083
1818	manY	0.402	0.515	0.215	0.318	0.479	0.214
1819	manZ	-0.064	0.118	0.009	-0.050	-0.096	-0.509
1820	yobD	-0.203	-0.519	-0.511	-0.347	-0.519	-0.288
1821	yebN	-0.594	-1.715	-1.620	-1.431	-1.302	-1.058
1822	rrmA	-0.381	-1.065	-0.777	-0.595	-0.830	-0.415
1823	cspC	0.094	0.392	0.270	0.207	0.138	0.161
1824	yobF	0.124	-0.223	-0.038	0.084	-0.177	0.029
1825	yebO	0.067	-0.257	0.010	-0.161	-0.192	0.080
1826	yobG	-0.095	-0.220	-0.062	-0.081	-0.173	0.023
1827	kdgR	0.236	0.133	0.210	-0.018	-0.260	-0.036
1828	yebQ	0.468	0.962	null	0.762	1.059	0.915
1829	htpX	0.501	1.050	0.563	0.514	0.454	0.320
1830	prc	0.286	0.249	0.068	0.196	-0.069	0.122
1831	proQ	0.192	-0.202	0.042	-0.008	-0.105	-0.009
1832	yebR	0.378	0.548	0.250	0.102	0.148	0.394
1833	yebS	0.061	0.045	-0.003	-0.099	0.195	0.133
1834	yebT	-0.273	-0.171	null	-0.174	0.047	-0.022
1835	yebU	-0.158	-0.204	-0.169	0.081	-0.009	0.137
1836	yebV	0.199	0.146	0.162	0.029	0.140	0.105
1837	yebW	0.105	0.142	0.006	0.268	0.184	0.211
1838	pphA	null	-0.002	0.014	0.011	-0.010	0.022
1839	yebY	-0.035	0.049	0.078	0.006	0.082	0.039
1840	yebZ	0.230	0.490	0.087	0.004	-0.060	-0.183
1841	yobA	1.445	1.905	0.938	0.722	null	0.350
1842	holE	0.117	0.152	null	0.123	null	-0.036
1843	yobB	0.177	0.199	0.225	0.240	0.366	0.466
1844	exoX	0.200	-0.104	0.107	0.108	-0.127	0.102
1845	ptrB	0.257	0.552	0.364	0.377	0.086	0.227
1846	yebE	0.384	0.322	0.222	0.124	0.301	0.132
1847	yebF	0.541	0.525	0.686	0.460	0.315	0.437
1848	yebG	0.148	-0.087	0.250	0.261	0.239	0.290
1849	purT	-0.085	null	null	0.217	0.477	0.073
1850	eda	-0.412	-0.383	-0.624	-0.635	-0.623	-0.344
1851	edd	-0.329	-0.534	-0.435	-0.280	-0.568	-0.387
1852	zwf	1.274	2.373	1.314	1.021	1.036	0.350
1853	yebK	0.159	-0.179	0.123	0.008	-0.067	0.007
1854	pykA	0.299	0.741	0.211	0.190	-0.032	0.066
1855	lpxM	0.282	-0.290	-0.130	-0.077	0.010	0.043
1856	yebA	0.177	0.418	0.432	0.281	0.149	0.166
1857	znuA	0.096	-0.053	0.031	-0.043	-0.300	0.127
1858	znuC	0.035	-0.657	-0.131	-0.247	-0.246	0.114
1859	znuB	-0.306	-0.226	-0.269	-0.231	-0.302	-0.195
1860	ruvB	0.070	-0.015	0.133	0.027	0.158	0.334
1861	ruvA	0.390	0.166	0.193	0.300	0.342	0.188
1862	yebB	-0.372	-0.523	1.114	-0.296	-0.408	-0.365
1863	ruvC	-1.031	-1.304	-1.015	-1.043	-1.080	-0.737
1864	yebC	0.607	1.179	0.716	0.760	1.078	0.445
1865	nudB	0.262	1.075	0.332	0.327	0.881	-0.011
1866	aspS	1.115	1.883	1.308	1.324	1.868	0.811
1867	yecD	0.164	0.576	0.201	0.279	0.304	0.214
1868	yecE	0.232	0.295	0.124	-0.036	0.059	-0.065
1869	yecN	0.171	0.256	0.092	0.165	0.087	0.387
1870	yecO	0.227	0.605	0.077	0.243	0.238	0.300
1871	yecP	-0.004	0.066	0.077	0.060	0.174	0.243
1872	torZ	-0.279	-0.823	-0.647	-0.435	-0.505	-0.377
1873	torY	0.085	-0.492	-0.208	-0.263	-0.265	-0.164
1874	cutC	0.659	0.197	0.229	0.499	0.500	0.158
1875	yecM	0.015	-0.218	-0.223	-0.279	-0.358	-0.144
1876	argS	0.857	1.915	1.370	1.427	1.269	0.638
1877	yecT	0.006	-0.461	-0.352	-0.322	-0.483	0.164
1878	flhE	-0.415	-1.325	-0.910	-0.905	-1.236	-0.727
1879	flhA	-0.826	-0.713	-0.627	-0.458	-0.425	-0.441
1880	flhB	-0.129	-0.452	-0.257	-0.112	-0.011	0.055
1881	cheZ	-0.305	-0.208	null	0.048	0.034	-0.065
1882	cheY	-0.242	-0.607	-0.263	-0.438	-0.472	-0.205
1883	cheB	-0.940	-0.668	-0.868	-0.640	-0.546	-0.558
1884	cheR	-0.139	1.462	-0.321	-0.192	-0.297	-0.193
1885	tap	-0.658	-0.523	-0.654	-0.411	-0.250	-0.451
1886	tar	-0.089	null	-0.291	-0.248	-0.412	-0.205
1887	cheW	0.022	0.002	-0.293	null	-0.020	0.185
1888	cheA	-0.267	null	-0.506	-0.203	-0.261	-0.344
1889	motB	-0.144	-0.089	0.025	0.071	0.222	0.142
1890	motA	-0.796	3.721	-0.972	-0.792	-0.728	-0.615
1891	flhC	-0.335	null	-0.552	-0.537	-0.719	-0.555
1892	flhD	0.204	0.135	-0.035	0.095	0.122	-0.016
1893	insB-5	-0.609	-0.743	-0.582	-0.473	-0.761	-0.389
1894	insA-5	-0.351	-0.439	0.099	-0.463	-0.598	-0.374
1895	yecG	0.167	-0.164	0.211	0.205	0.075	0.227
1896	otsA	1.570	1.940	null	1.659	1.890	1.412
1897	otsB	1.290	1.911	1.802	1.785	1.478	1.084
1898	B1898	-0.005	-0.269	-0.125	-0.180	-0.270	-0.117
1899	B1899	-0.062	-0.428	-0.231	-0.197	-0.250	0.007
1900	araG	-1.252	-1.809	-1.659	-1.560	-1.455	-1.231
1901	araF	-0.047	-0.206	-0.238	-0.262	-0.420	-0.246
1902	yecI	0.150	1.475	0.250	0.113	0.137	0.186
1903	B1903	0.050	-0.307	-0.108	-0.177	-0.343	-0.029
1904	yecR	0.111	-0.427	-0.062	-0.162	-0.103	0.010
1905	ftn	1.312	1.157	1.842	1.059	0.743	0.631
1906	yecH	0.114	0.106	0.111	0.041	null	0.180
1907	tyrP	-0.370	-0.945	-0.623	-0.471	-0.319	-0.381
1908	yecA	-0.128	0.428	null	0.237	0.194	0.005
1909	leuZ	null	null	null	null	null	null
1910	cysT	null	null	null	null	null	null
1911	glyW	null	null	null	null	null	null
1912	pgsA	0.158	-0.263	-0.096	-0.034	-0.111	0.011
1913	uvrC	-0.273	0.235	-0.211	-0.090	-0.128	-0.178
1914	uvrY	0.083	0.194	-0.089	-0.107	0.029	-0.295
1915	yecF	0.205	0.240	0.024	0.040	-0.023	0.006
1916	sdiA	0.062	-0.015	0.025	-0.092	-0.073	-0.000320
1917	yecC	-0.169	0.043	-0.189	-0.183	-0.056	0.015
1918	yecS	0.070	-0.089	-0.149	-0.132	-0.238	-0.196
1919	yedO	0.410	0.306	0.063	0.276	0.497	0.233
1920	fliY	1.525	2.092	1.656	1.555	1.265	null
1921	fliZ	0.317	0.520	0.222	0.364	0.301	0.449
1922	fliA	0.161	null	-0.114	-0.077	-0.021	-0.042
1923	fliC	-0.002	0.175	-0.197	null	0.123	0.136
1924	fliD	-1.015	-0.959	3.383	-0.825	-0.828	-0.628
1925	fliS	0.153	-0.074	0.111	0.062	0.205	-0.115
1926	fliT	0.028	-0.111	null	-0.008	-0.057	0.059
1927	amyA	1.543	2.400	1.824	1.657	1.677	1.543
1928	yedD	0.000370	0.256	0.147	0.114	0.287	0.125
1929	yedE	-0.526	-0.177	-0.327	-0.394	-0.238	-0.334
1930	yedF	0.082	-0.212	-0.029	-0.122	-0.324	-0.104
1931	yedK	-0.002	-0.317	-0.342	-0.129	-0.154	0.007
1932	yedL	0.075	-0.451	-0.300	-0.290	-0.398	-0.106
1933	yedN_2	0.066	-0.393	0.055	-0.157	-0.078	0.254
1934	yedN_1	0.006	-0.230	0.026	-0.156	-0.202	-0.089
1935	yedM	0.084	-0.283	-0.160	-0.172	-0.156	-0.093
1936	intG	0.047	-0.522	-0.160	-0.171	-0.368	-0.072
1937	fliE	-0.343	-0.562	-0.564	-0.531	null	-0.474
1938	fliF	0.003	-0.292	-0.038	0.097	0.211	0.088
1939	fliG	-0.172	-0.394	-0.297	-0.082	-0.152	-0.108
1940	fliH	-0.344	-0.493	-0.344	-0.396	-0.209	-0.039
1941	fliI	-0.567	-0.618	-0.263	-0.102	-0.182	-0.310
1942	fliJ	-0.276	-0.641	-0.416	-0.413	-0.515	-0.305
1943	fliK	-0.893	-0.881	null	-0.707	-0.600	-0.531
1944	fliL	-0.128	-0.187	-0.036	-0.003	0.088	-0.142
1945	fliM	-0.644	-1.163	null	-0.645	-0.481	null
1946	fliN	-0.004	-0.158	-0.014	0.160	0.068	0.028
1947	fliO	-0.275	-0.475	-0.173	-0.146	-0.218	0.008
1948	fliP	-0.460	-0.508	-0.316	-0.185	-0.209	-0.164
1949	fliQ	-0.199	-0.439	-0.212	-0.204	-0.086	-0.112
1950	fliR	-0.331	-0.295	-0.216	0.003	-0.126	0.029
1951	rcsA	-0.036	-0.158	-0.084	-0.035	0.038	0.091
1952	dsrB	0.124	-0.215	0.142	0.100	0.055	0.141
1953	yodD	0.278	0.416	0.255	0.177	null	0.309
1954	dsrA	null	null	null	null	null	null
1955	yedP	0.041	0.231	0.044	0.349	0.378	0.377
1956	yedQ	0.534	0.988	0.614	0.623	0.648	0.539
1957	yodC	0.075	0.832	0.616	0.657	0.749	0.597
1958	yedI	0.558	1.603	0.915	0.853	1.206	0.620
1959	yedA	-0.710	-0.221	-0.307	-0.512	-0.143	-0.269
1960	vsr	-0.296	-0.078	-0.060	0.086	0.202	0.014
1961	dcm	0.413	0.384	2.207	0.514	0.483	0.416
1962	yedJ	0.022	0.127	-0.094	-0.013	0.140	0.016
1963	yedR	-0.076	0.155	-0.151	-0.056	0.018	-0.033
1964	yedS_1	-0.077	0.611	-0.390	-0.255	-0.320	-0.065
1965	yedS_2	-0.037	-0.330	-0.169	-0.180	-0.298	-0.116
1966	yedS_3	0.419	0.259	0.547	0.388	0.224	0.485
1967	hchA	1.883	2.074	3.056	2.722	2.297	2.573
1968	yedV	0.448	0.451	0.541	0.356	0.224	0.460
1969	yedW	0.085	-0.042	0.002	-0.059	-0.183	0.042
1970	yedX	0.036	-0.529	-0.257	-0.268	-0.317	-0.047
1971	yedY	-0.166	-0.072	-0.067	-0.034	-0.145	-0.097
1972	yedZ	-0.038	-0.575	-0.288	-0.412	-0.236	0.008
1973	yodA	-0.078	0.146	-0.144	-0.158	-0.202	-0.147
1974	yodB	-0.468	-0.342	-0.299	-0.618	-0.505	-0.131
1975	serU	null	null	null	null	null	null
1976	yeeI	0.125	0.426	0.088	-0.045	-0.048	-0.049
1977	asnT	null	null	null	null	null	null
1978	yeeJ	null	null	null	null	null	null
1979	yeeL_2	-0.049	-0.097	-0.017	-0.138	-0.136	-0.054
1980	yeeL_1	-0.232	0.108	-0.131	-0.006	-0.015	0.032
1981	shiA	0.011	-0.247	-0.131	0.003	-0.066	0.157
1982	amn	0.640	0.702	0.342	0.271	null	0.207
1983	yeeN	-1.167	null	-0.999	-1.385	-1.347	-0.801
1984	asnW	null	null	null	null	null	null
1985	yeeO	-1.385	-1.504	-0.869	-1.714	-1.225	-0.920
1986	asnU	null	null	null	null	null	null
1987	cbl	-0.034	-0.285	-0.206	-0.286	null	-0.165
1988	nac	-0.073	-0.051	-0.211	-0.127	-0.181	0.010
1989	asnV	null	null	null	null	null	null
1990	erfK	-0.073	-0.006	0.077	-0.012	-0.237	-0.056
1991	cobT	-1.624	-1.192	-1.554	-1.705	-1.800	-1.808
1992	cobS	-0.547	-0.646	-0.392	-0.343	null	-0.354
1993	cobU	-0.669	-1.419	-0.832	-0.958	-0.999	-0.324
1994	insH-6	-0.993	-0.362	-0.721	-0.567	-0.692	-0.684
1995	yoeA_1	-0.297	-0.793	-0.732	-0.709	-0.702	-0.381
1996	insD-3	-1.191	-1.450	-1.608	-1.068	-1.209	-1.058
1997	insC-3	-0.209	-0.466	-0.322	-0.320	-0.414	-0.231
1998	yoeA_2	-0.924	-1.228	-0.917	-1.034	-1.091	-0.963
1999	yeeP	-1.514	-1.600	-1.375	-1.654	-1.481	-0.721
2000	flu	0.872	1.082	1.441	1.222	1.059	0.715
2001	yeeR	-0.232	-0.136	-0.167	-0.121	-0.437	-0.474
2002	yeeS	-0.490	-0.470	-0.357	-0.472	-0.409	-0.244
2003	yeeT	null	null	null	null	null	null
2004	yeeU	-0.308	-0.513	-0.415	-0.320	-0.366	-0.201
2005	yeeV	null	null	null	null	null	null
2006	yeeW	-0.318	-0.299	-0.165	-0.143	-0.434	-0.141
2007	yeeX	0.511	0.658	0.611	0.580	0.220	0.164
2008	yeeA	0.038	0.207	0.293	0.446	0.071	null
2009	sbmC	0.372	0.662	0.845	1.024	0.896	1.123
2010	dacD	-0.020	0.245	0.209	0.330	0.303	0.371
2011	sbcB	0.225	0.617	0.497	0.402	0.260	0.276
2012	yeeD	0.525	0.632	0.406	0.497	0.205	0.116
2013	yeeE	0.005	0.055	0.340	0.074	-0.204	0.034
2014	yeeF	-0.097	-0.319	-0.200	-0.211	-0.260	-0.065
2015	yeeY	0.015	-0.108	-0.020	0.034	0.163	0.129
2016	yeeZ	0.696	0.800	0.650	0.806	0.838	0.423
2017	yefM	0.324	0.517	0.329	0.342	0.274	0.208
2018	hisL	null	null	null	null	null	null
2019	hisG	-0.613	-0.889	-1.021	-0.984	-1.001	-0.785
2020	hisD	-0.148	-0.697	-0.352	-0.442	-0.677	-0.400
2021	hisC	0.043	-0.081	-0.147	-0.080	-0.041	-0.105
2022	hisB	0.104	-0.514	-0.312	-0.205	-0.492	-0.129
2023	hisH	-0.282	-1.381	-1.426	-1.155	-1.243	-1.052
2024	hisA	-0.730	-0.510	-0.370	-0.487	-0.350	-0.201
2025	hisF	-0.329	-0.167	-0.347	-0.215	-0.139	-0.140
2026	hisI	-0.363	-0.099	-0.281	-0.427	-0.421	-0.137
2027	cld	0.355	0.553	null	0.318	0.177	0.344
2028	ugd	-0.342	-0.569	-0.406	-0.356	-0.434	-0.136
2029	gnd	0.946	1.463	0.845	0.884	0.410	0.489
2030	insH-7	-0.913	-0.602	-0.939	-0.672	-0.919	-0.821
2031	wbbL_1	0.392	0.401	0.621	0.159	-0.021	0.263
2032	wbbK	0.104	-0.046	1.339	-0.078	-0.254	-0.107
2033	wbbJ	-0.122	-0.215	-0.210	-0.270	-0.415	-0.210
2034	wbbI	0.164	0.383	0.082	-0.157	-0.298	0.075
2035	wbbH	-0.037	0.059	1.298	0.015	-0.193	null
2036	glf	null	null	null	null	null	null
2037	rfbX	0.299	0.011	0.174	-0.043	-0.126	0.091
2038	rfbC	0.088	0.024	-0.059	0.142	-0.039	0.039
2039	rfbA	0.558	0.708	0.401	0.520	0.343	0.404
2040	rfbD	0.448	0.777	0.416	0.353	0.244	0.337
2041	rfbB	0.463	0.560	0.642	0.409	0.522	0.584
2042	galF	0.636	1.194	0.519	0.432	0.266	0.139
2043	wcaM	-0.899	-1.056	-0.793	-0.627	-0.788	-0.424
2044	wcaL	0.071	-0.502	-0.314	-0.121	0.136	0.105
2045	wcaK	-0.057	-0.163	-0.139	0.021	0.054	0.188
2046	wzxC	-0.915	-1.237	-1.065	-0.946	-0.860	-0.698
2047	wcaJ	-2.451	-2.006	-1.334	-1.351	-1.665	-1.233
2048	cpsG	-0.384	-0.482	-0.487	-0.323	-0.375	-0.304
2049	cpsB	-0.266	null	-0.618	-0.536	-0.396	-0.325
2050	wcaI	-0.363	-0.511	-0.413	-0.367	-0.321	-0.284
2051	nudD	-0.665	-1.025	-0.718	-0.807	-0.594	-0.454
2052	fcl	0.144	-0.608	-0.639	-0.392	-0.370	-0.415
2053	gmd	null	null	null	null	null	null
2054	wcaF	-1.498	-1.182	-0.961	null	-1.365	-0.936
2055	wcaE	-1.045	-1.462	-1.217	-1.379	-1.390	-1.130
2056	wcaD	-0.087	-0.531	-0.407	-0.303	-0.421	-0.174
2057	wcaC	-0.087	-0.337	-0.099	-0.206	0.040	-0.155
2058	wcaB	-0.443	-0.299	-0.193	-0.212	-0.146	-0.183
2059	wcaA	-0.177	-0.752	-0.521	-0.443	-0.460	-0.227
2060	wzc	-0.070	-0.494	-0.435	0.018	-0.192	-0.227
2061	wzb	0.223	-0.180	0.079	-0.111	0.070	0.134
2062	wza	0.385	-0.797	-0.596	-0.359	-0.451	-0.245
2063	yegH	-0.366	-0.628	-0.726	-0.403	null	-0.539
2064	asmA	-0.387	-0.279	-0.092	0.067	-0.126	-0.028
2065	dcd	-0.014	-0.404	-0.232	-0.279	-0.268	-0.079
2066	udk	0.169	0.032	0.146	0.154	0.284	0.312
2067	yegE	null	null	null	null	null	null
2068	alkA	-0.116	-0.248	-0.160	-0.020	null	0.006
2069	yegD	-0.285	-0.099	-0.117	0.273	0.338	0.203
2070	yegI	-0.265	-0.351	-0.198	-0.192	-0.344	-0.169
2071	yegJ	-0.293	-0.265	-0.357	-0.237	-0.336	-0.292
2072	yegK	-0.991	-1.371	0.229	-0.954	-1.104	-1.101
2073	yegL	-0.552	-0.529	-0.509	-0.432	-0.551	-0.460
2074	mdtA	-0.504	-0.889	-0.571	-0.419	-0.353	-0.324
2075	mdtB	-0.305	-0.474	-0.309	-0.175	-0.004	-0.141
2076	mdtC	-0.368	-0.526	-0.245	-0.106	-0.237	-0.219
2077	mdtD	-0.402	-0.604	-0.440	-0.073	null	-0.137
2078	baeS	-0.022	-0.154	-0.016	-0.021	0.106	-0.095
2079	baeR	0.240	null	0.360	0.294	0.077	null
2080	yegP	0.675	0.814	1.087	0.952	0.573	0.672
2081	yegQ	0.298	0.187	0.266	0.499	0.737	0.447
2082	ogrK	0.008	-0.165	-0.059	-0.242	-0.328	-0.084
2083	yegZ	-0.025	-0.335	0.034	-0.248	-0.179	-0.147
2084	b2084	-0.040	-0.224	-0.052	-0.089	-0.099	-0.038
2085	yegR	null	null	null	null	null	null
2086	yegS	0.596	0.870	0.508	0.701	0.485	0.554
2087	gatR_1	-0.094	-0.132	-0.092	-0.186	-0.169	null
2088	gatR	-0.778	-1.006	-0.806	-0.705	-0.664	-0.698
2089	insF-5	-0.551	-0.756	-0.763	-0.825	-0.995	-0.684
2090	gatR_2	0.691	0.721	0.445	0.436	0.262	0.112
2091	gatD	2.392	3.144	2.673	2.012	1.279	0.692
2092	gatC	2.408	2.904	3.371	2.537	1.717	1.146
2093	gatB	0.703	1.142	1.512	1.278	1.060	0.776
2094	gatA	1.816	2.479	2.265	1.712	1.571	0.801
2095	gatZ	3.630	4.400	4.087	3.620	3.456	2.651
2096	gatY	2.361	3.480	3.046	2.472	2.365	1.660
2097	fbaB	2.127	2.697	2.896	2.427	2.373	1.695
2098	yegT	0.210	0.528	0.359	0.351	0.503	0.288
2099	yegU	0.080	-0.107	-0.040	0.203	0.281	-0.016
2100	yegV	-0.665	-0.651	-0.809	-0.511	-0.704	-0.528
2101	yegW	-0.153	-0.238	-0.047	-0.228	-0.313	-0.255
2102	yegX	-0.238	-0.434	-0.595	-0.295	-0.406	-0.442
2103	thiD	-0.143	-0.514	-0.505	-0.389	null	-0.469
2104	thiM	-0.742	-0.828	-0.442	-0.553	-0.514	-0.239
2105	yohL	-0.091	-0.181	-0.371	-0.142	-0.253	-0.395
2106	yohM	-0.565	-0.669	-0.649	-0.506	null	-0.643
2107	yohN	0.729	1.550	0.673	0.550	0.250	0.384
2108	yehA	null	null	null	null	null	null
2109	yehB	-0.912	-0.919	1.739	-0.684	-0.706	-0.639
2110	yehC	-0.677	-0.502	-0.582	-0.654	-0.696	-0.178
2111	yehD	null	null	null	null	null	null
2112	yehE	0.073	-0.318	-0.154	0.065	-0.214	-0.117
2113	mrp	0.430	0.865	0.722	0.604	0.475	0.204
2114	metG	0.309	1.566	0.723	0.461	null	0.226
2115	molR_1	-0.663	-0.722	-0.564	-0.550	-0.463	-0.181
2116	molR_2	-0.498	-0.847	-0.508	-0.470	-0.146	-0.158
2117	molR_3	-0.776	-0.679	-0.574	-0.551	-0.427	-0.304
2118	yehI	-0.607	-1.168	-0.868	-0.690	-0.624	-0.367
2119	yehL	-0.444	-0.498	-0.333	-0.117	-0.159	-0.043
2120	yehM	-0.226	-0.642	-0.400	-0.084	0.141	0.024
2121	yehP	-0.172	-0.369	-0.172	-0.119	-0.241	-0.127
2122	yehQ	-0.767	-1.144	-0.976	-0.880	-0.592	-0.471
2123	yehR	-0.231	-0.312	-0.217	-0.191	-0.359	-0.225
2124	yehS	-0.378	-0.598	-0.434	-0.372	-0.475	-0.310
2125	yehT	-0.217	-0.204	-0.224	-0.050	-0.188	0.007
2126	yehU	0.047	-0.056	0.015	0.177	0.018	-0.043
2127	mlrA	0.000258	0.331	-0.020	0.020	-0.104	-0.325
2128	yehW	-0.536	-0.615	-0.480	-0.414	-0.379	-0.400
2129	yehX	-0.186	-0.165	-0.122	-0.179	-0.078	-0.165
2130	yehY	-0.716	-0.778	-0.498	-0.632	-0.520	-0.704
2131	yehZ	0.723	1.154	0.908	0.717	0.905	0.573
2132	bglX	-0.546	-0.354	-0.490	-0.601	-0.436	-0.464
2133	dld	0.640	1.412	0.619	0.329	0.472	0.160
2134	pbpG	0.143	-0.075	0.126	0.109	-0.271	0.260
2135	yohC	-1.076	-0.898	-0.481	-0.800	-0.380	-0.611
2136	yohD	-0.710	-0.316	-0.560	-0.635	-0.352	-0.735
2137	yohF	0.392	0.543	0.532	0.493	3.418	0.361
2138	yohG	-0.022	0.157	0.075	0.242	0.340	0.207
2139	yohH	-0.389	-0.352	-0.365	-0.141	-0.502	-0.321
2140	dusC	-0.458	-0.757	-0.632	-0.439	-0.502	-0.464
2141	yohJ	-0.316	-0.476	null	-0.358	-0.534	-0.435
2142	yohK	-0.435	-0.345	-0.397	-0.374	null	-0.348
2143	cdd	-0.110	-0.239	-0.406	-0.194	-0.206	-0.339
2144	sanA	-0.141	-0.103	-0.101	0.071	0.079	0.063
2145	yeiS	0.007	-0.197	0.076	-0.009	-0.141	-0.109
2146	yeiT	1.246	0.592	1.148	0.296	-0.229	-0.343
2147	yeiA	0.404	-0.185	0.205	0.122	-0.060	-0.090
2148	mglC	-0.382	-0.471	null	-0.450	-0.421	-0.233
2149	mglA	0.241	0.541	-0.109	-0.093	0.183	0.077
2150	mglB	0.882	1.638	null	-0.028	0.081	0.052
2151	galS	-0.606	-0.992	-0.986	-1.187	-0.845	-0.546
2152	yeiB	-0.035	-0.376	-0.287	-0.276	-0.395	-0.166
2153	folE	0.810	1.082	0.241	0.471	0.187	0.101
2154	yeiG	0.058	-0.325	-0.202	-0.276	-0.341	-0.228
2155	cirA	-0.312	-0.462	-0.346	-0.158	0.037	0.185
2156	lysP	0.165	-0.021	-0.137	0.188	0.246	0.165
2157	yeiE	-0.094	-0.355	-0.156	-0.133	-0.026	0.002
2158	yeiH	-0.445	-0.330	-0.279	-0.095	-0.261	-0.183
2159	nfo	-0.153	0.350	0.402	0.282	0.451	0.224
2160	yeiI	0.134	0.249	0.078	0.218	0.263	0.005
2161	yeiJ	-0.351	-0.507	-0.380	-0.233	-0.342	-0.155
2162	rihB	null	null	null	null	null	null
2163	yeiL	-0.007	-0.233	-0.306	-0.106	-0.132	-0.180
2164	yeiM	-0.410	-0.714	-0.521	-0.392	-0.373	-0.155
2165	yeiN	-1.618	-1.694	-1.098	-1.343	-1.346	-0.954
2166	yeiC	0.103	-1.051	-0.932	-0.800	-0.870	-0.567
2167	fruA	-0.378	-0.109	-0.241	-0.340	0.271	-0.018
2168	fruK	-0.248	0.039	0.024	-0.005	0.040	-0.019
2169	fruB	0.029	0.066	-0.038	0.150	0.350	0.042
2170	setB	-0.390	-0.656	-0.541	-0.338	-0.491	-0.116
2171	yeiP	0.020	-0.033	-0.139	-0.075	-0.174	-0.013
2172	yeiQ	0.019	0.258	-0.193	-0.283	-0.260	-0.261
2173	yeiR	-0.328	-0.351	-0.378	-0.392	-0.368	-0.241
2174	yeiU	-0.066	-0.345	-0.192	-0.278	-0.263	-0.107
2175	spr	0.582	0.558	0.143	0.409	0.032	0.223
2176	rtn	-1.078	-1.206	-0.838	-0.782	-1.109	-0.736
2177	yejA	-0.016	-0.040	-0.062	-0.050	-0.154	-0.200
2178	yejB	-0.303	-0.445	-0.334	-0.157	-0.140	-0.056
2179	yejE	-0.032	-0.791	-0.529	0.812	-0.529	-0.162
2180	yejF	-0.099	-0.336	-0.187	-0.193	-0.164	-0.033
2181	yejG	0.135	-0.057	-0.008	-0.058	-0.010	-0.013
2182	bcr	-0.559	0.835	-0.550	-0.605	-0.673	-0.485
2183	rsuA	-0.398	-0.197	-0.438	-0.265	-0.462	-0.252
2184	yejH	-0.793	-1.248	-1.034	-0.881	-0.759	-0.562
2185	rplY	0.607	0.712	0.655	0.521	0.828	0.698
2186	yejK	-0.363	-0.084	-0.256	-0.131	-0.252	-0.265
2187	yejL	0.158	0.337	-0.017	0.194	0.202	0.022
2188	yejM	-0.573	-0.310	-0.665	-0.558	-0.700	-0.567
2189	proL	null	null	null	null	null	null
2190	yejO	-0.636	-0.761	-0.819	-0.620	-0.685	-0.373
2191	b2191	-0.136	0.005	null	-0.281	-0.247	-0.313
2192	insH-8	-1.064	-0.452	-0.857	-0.803	-0.757	-0.951
2193	narP	0.219	0.091	0.196	0.139	-0.011	0.010
2194	ccmH	-0.708	-1.210	-1.024	-0.891	-0.958	-0.719
2195	ccmG	-0.118	0.440	-0.115	-0.165	-0.200	-0.024
2196	ccmF	-0.721	-0.936	-0.863	-0.605	-0.507	-0.422
2197	ccmE	0.276	-0.212	-0.137	-0.248	0.026	-0.147
2198	ccmD	0.001	-0.368	-0.277	-0.105	-0.125	-0.094
2199	ccmC	-0.143	-0.222	-0.324	null	-0.087	-0.182
2200	ccmB	-0.001	-0.453	-0.065	-0.078	-0.010	-0.044
2201	ccmA	-0.125	-0.345	-0.188	-0.129	0.050	0.030
2202	napC	0.089	-0.077	0.383	0.033	0.063	0.053
2203	napB	0.215	-0.190	-0.010	-0.157	-0.093	-0.011
2204	napH	0.075	-0.329	-0.152	0.141	-0.025	0.075
2205	napG	0.011	-0.549	-0.144	-0.217	-0.138	0.023
2206	napA	-0.191	-0.707	-0.379	-0.114	-0.230	-0.030
2207	napD	-0.571	-0.797	-0.219	-0.419	-0.470	-0.263
2208	napF	0.101	-0.394	-0.129	-0.181	-0.209	-0.100
2209	eco	0.942	0.991	0.942	0.453	0.496	0.565
2210	mqo	-0.220	-0.520	-0.452	-0.370	-0.387	-0.304
2211	yojI	-0.418	-0.877	-0.612	-0.405	-0.419	-0.237
2212	alkB	-0.181	-0.147	-0.257	0.110	0.018	-0.016
2213	ada	-0.684	-0.550	-0.622	-0.542	-0.428	-0.466
2214	yojL	0.049	-0.111	-0.013	0.154	0.226	0.134
2215	ompC	2.513	2.378	3.315	2.993	2.946	3.030
2216	rcsD	-0.210	-0.015	-0.196	-0.399	-0.448	-0.213
2217	rcsB	-0.223	0.041	0.008	-0.467	-0.409	-0.246
2218	rcsC	-0.312	-0.027	0.003	0.217	0.189	0.301
2219	atoS	-0.569	-0.749	-0.448	-0.271	-0.414	-0.319
2220	atoC	-0.087	-0.352	-0.364	-0.364	-0.423	-0.163
2221	atoD	0.085	-0.451	-0.262	-0.068	0.050	0.064
2222	atoA	-0.246	-0.766	-0.788	-0.741	-0.803	-0.661
2223	atoE	-0.504	-0.772	-0.518	-0.375	-0.327	-0.316
2224	atoB	-0.668	-1.110	-0.852	-0.625	-0.716	-0.589
2225	yfaP	-0.340	-0.609	-0.355	-0.253	-0.484	-0.129
2226	yfaQ	-0.347	-0.930	-0.579	-0.449	-0.343	-0.333
2227	yfaS_2	-0.682	-0.831	-0.563	-0.552	-0.710	-0.528
2228	yfaS_1	-1.048	-1.652	-1.338	-1.137	-0.926	-0.729
2229	yfaT	-0.174	-0.298	-0.298	-0.057	-0.207	-0.204
2230	yfaA	-0.013	-0.495	-0.284	null	0.043	-0.020
2231	gyrA	1.883	2.761	2.285	null	1.726	2.027
2232	ubiG	-0.136	-0.193	-0.215	-0.207	-0.167	-0.257
2233	yfaL	-0.560	-0.871	0.303	-0.466	-0.621	-0.284
2234	nrdA	0.118	0.599	-0.068	-0.117	-0.035	-0.079
2235	nrdB	-0.128	0.311	-0.282	-0.303	-0.306	-0.376
2236	yfaE	0.167	0.175	0.061	-0.044	0.143	-0.090
2237	inaA	-1.141	-0.383	-0.394	-1.199	-0.601	-0.654
2238	yfaH	-0.963	-0.706	-0.366	-0.590	-0.701	-0.598
2239	glpQ	-1.429	-1.581	-1.320	-1.816	-1.436	-1.221
2240	glpT	-0.479	-0.995	-0.836	-0.560	-0.607	-0.501
2241	glpA	-0.570	-0.970	-0.705	-0.454	-0.422	-0.386
2242	glpB	-0.462	-0.787	-0.501	-0.235	-0.507	-0.466
2243	glpC	-0.402	-0.687	-0.496	-0.135	-0.363	-0.239
2244	yfaD	-0.062	-0.041	-0.028	0.070	0.058	0.130
2245	yfaU	-0.767	-0.721	-0.758	-0.702	-0.854	-0.868
2246	yfaV	-1.127	-1.570	-1.404	-1.402	-1.283	-1.169
2247	yfaW	-0.126	-0.437	-0.222	-0.077	-0.092	-0.042
2248	yfaX	-1.456	-1.417	-0.959	-1.076	-1.020	-0.710
2249	yfaY	0.035	0.405	null	0.123	0.257	-0.035
2250	yfaZ	-0.390	-0.819	-0.392	-0.329	-0.433	-0.193
2251	yfaO	-0.762	-1.114	-1.035	-1.076	-1.052	-0.785
2252	ais	null	null	null	null	null	null
2253	yfbE	-0.157	-0.015	-0.160	0.074	-0.149	0.068
2254	yfbF	-0.729	-0.940	-0.563	-0.790	-0.798	-0.527
2255	yfbG	-1.211	-1.135	-1.114	-0.973	-1.031	-1.024
2256	yfbH	0.064	-0.180	-0.046	0.091	0.101	0.115
2257	arnT	-0.363	-0.671	-0.430	-0.383	-0.225	-0.088
2258	yfbJ	0.052	-0.077	0.049	0.053	-0.106	-0.044
2259	pmrD	0.181	null	0.141	0.062	-0.005	0.060
2260	menE	-0.295	-0.428	-0.409	-0.369	-0.242	-0.142
2261	menC	-0.294	-0.719	-0.604	-0.387	-0.518	-0.410
2262	menB	0.061	-0.133	-0.151	0.034	0.029	-0.259
2263	yfbB	-0.086	-0.328	-0.335	-0.283	-0.256	-0.420
2264	menD	-0.648	-0.890	-0.851	-0.811	-0.690	null
2265	menF	0.198	0.030	0.124	-0.028	-0.115	0.046
2266	elaB	0.625	0.621	0.490	0.595	0.458	0.276
2267	elaA	0.316	0.202	0.172	0.224	0.059	0.111
2268	elaC	0.061	-0.187	0.023	0.980	-0.028	0.036
2269	elaD	0.213	-0.248	-0.028	-0.035	-0.000169	0.101
2270	yfbK	-1.574	-2.301	-1.616	-1.763	-1.361	-1.101
2271	yfbL	0.069	-0.474	-0.120	-0.101	-0.314	-0.025
2272	yfbM	-0.237	-0.138	0.016	0.061	-0.099	0.005
2273	yfbN	-0.283	-0.503	-0.249	-0.305	-0.406	-0.156
2274	yfbO	-0.280	-0.473	-0.129	0.010	-0.120	-0.022
2275	yfbP	-1.125	-1.289	-1.065	-1.022	-1.214	-0.894
2276	nuoN	0.090	0.158	-0.004	-0.064	0.116	-0.056
2277	nuoM	-0.059	0.099	0.104	-0.080	0.055	-0.119
2278	nuoL	-0.126	0.091	-0.098	-0.229	0.077	-0.168
2279	nuoK	0.211	0.196	-0.026	0.035	0.176	-0.041
2280	nuoJ	0.588	0.932	0.633	0.462	0.698	0.459
2281	nuoI	0.400	0.512	0.454	0.152	0.677	0.314
2282	nuoH	0.472	1.048	0.593	0.190	0.618	0.118
2283	nuoG	0.533	0.720	1.135	0.401	0.857	null
2284	nuoF	0.571	0.870	0.510	0.262	0.459	0.283
2285	nuoE	0.640	1.388	0.532	0.474	0.525	0.163
2286	nuoC	1.015	2.105	0.837	0.732	1.035	0.221
2287	nuoB	0.585	0.565	0.685	0.177	0.553	0.038
2288	nuoA	0.653	1.540	0.680	0.712	0.469	null
2289	lrhA	0.142	0.021	0.070	0.147	0.049	0.071
2290	yfbQ	-0.779	-0.656	-0.811	-1.014	-1.246	-0.816
2291	yfbR	-0.101	1.054	-0.046	-0.122	-0.265	-0.163
2292	yfbS	-0.613	-1.090	-0.868	-0.499	-0.608	-0.326
2293	yfbT	-0.349	-0.284	-0.358	-0.128	-0.031	-0.194
2294	yfbU	0.187	0.217	0.101	null	0.080	null
2295	yfbV	0.270	0.474	0.230	0.381	0.391	0.385
2296	ackA	0.005	0.292	0.166	0.162	0.238	0.296
2297	pta	0.633	1.588	1.098	0.706	1.602	0.544
2298	yfcC	-0.559	-0.719	-0.390	-0.402	-0.326	-0.277
2299	yfcD	0.391	0.687	0.239	0.598	0.318	0.189
2300	yfcE	0.179	0.252	0.046	0.167	0.111	-0.023
2301	yfcF	0.224	0.043	-0.126	0.084	0.192	0.155
2302	yfcG	0.285	0.322	0.197	0.272	0.254	-0.010
2303	folX	0.331	0.457	0.588	0.246	0.287	0.162
2304	yfcH	0.111	0.099	0.011	-0.012	0.126	0.010
2305	yfcI	-0.096	-0.567	-0.465	-0.347	-0.502	-0.217
2306	hisP	0.166	0.322	-0.016	0.050	0.026	-0.001
2307	hisM	0.139	-0.315	-0.236	0.028	-0.157	-0.000128
2308	hisQ	-0.101	-0.184	-0.375	-0.178	-0.456	-0.231
2309	hisJ	0.099	0.457	-0.052	-0.046	-0.308	-0.414
2310	argT	0.488	1.307	0.275	0.133	0.434	0.370
2311	ubiX	0.031	-0.150	-0.207	0.160	-0.048	-0.104
2312	purF	0.081	0.395	0.789	1.043	0.666	0.363
2313	cvpA	-0.033	-0.113	0.038	0.366	0.248	0.093
2314	dedD	0.082	-0.402	-0.373	-0.163	-0.161	-0.041
2315	folC	-0.072	0.043	0.097	-0.210	0.067	-0.146
2316	accD	0.188	0.428	0.008	0.115	0.256	0.190
2317	dedA	null	null	null	null	null	null
2318	truA	null	null	null	null	null	null
2319	usg	null	null	null	null	null	null
2320	pdxB	0.143	0.689	0.232	0.079	0.194	0.075
2321	flk	0.107	null	0.002	-0.006	0.214	0.046
2322	yfcJ	null	null	null	null	null	null
2323	fabB	1.327	1.802	1.403	0.978	1.212	0.869
2324	trmC	0.075	-0.173	-0.055	0.040	0.039	0.181
2325	yfcL	-0.341	-0.485	-0.494	-0.412	-0.487	-0.377
2326	yfcM	-0.145	-0.151	-0.208	-0.128	-0.029	-0.135
2327	yfcA	-0.016	-0.089	-0.143	-0.158	-0.189	-0.073
2328	mepA	0.097	-0.112	0.009	0.055	0.075	0.024
2329	aroC	-0.126	0.048	-0.139	-0.162	null	-0.078
2330	prmB	-0.150	0.012	0.044	-0.112	-0.104	-0.056
2331	yfcN	0.017	-0.147	0.017	-0.233	-0.266	-0.135
2332	yfcO	0.010	-0.113	-0.168	-0.134	-0.330	0.037
2333	yfcP	-0.549	-0.791	-0.561	-0.518	-0.354	-0.114
2334	yfcQ	-0.502	-0.905	-0.637	-0.621	-0.783	-0.324
2335	yfcR	-1.730	-0.923	-0.180	-0.653	-0.782	-0.364
2336	yfcS	-0.559	-0.344	-0.294	-0.040	-0.453	-0.119
2337	yfcT	-0.827	-0.740	-0.280	-0.207	-0.356	-0.235
2338	yfcU	-0.577	-0.949	-0.494	-0.554	-0.611	-0.340
2339	yfcV	null	null	null	null	null	null
2340	sixA	-0.561	-0.616	null	-0.293	-0.903	-0.357
2341	yfcX	-0.196	0.036	-0.099	-0.036	-0.383	-0.057
2342	yfcY	-1.675	-1.400	-1.541	-1.929	-1.615	-1.156
2343	yfcZ	0.153	0.128	0.089	0.223	0.149	0.199
2344	fadL	0.261	null	-0.038	-0.025	null	0.316
2345	yfdF	-0.073	-0.360	-0.259	null	-0.311	0.339
2346	vacJ	-0.016	-0.296	-0.151	-0.161	-0.352	-0.170
2347	yfdC	-0.389	-0.037	-0.316	-0.285	-0.449	-0.410
2348	argW	null	null	null	null	null	null
2349	intS	-0.521	-0.441	-0.134	-0.459	-0.458	null
2350	yfdG	0.126	0.172	0.003	0.206	0.119	0.076
2351	yfdH	0.101	0.290	0.170	0.256	0.043	0.257
2352	yfdI	-0.112	-0.182	-0.219	null	-0.335	-0.147
2353	tfaS	-0.436	-0.615	-0.367	-0.309	-0.469	-0.193
2354	yfdK	-0.428	-0.524	-0.375	0.063	-0.438	-0.185
2355	yfdL	-0.367	-0.829	-0.474	-0.352	-0.631	-0.158
2356	yfdM	-0.000331	-0.246	-0.167	-0.089	-0.266	-0.094
2357	yfdN	-0.467	-1.016	-0.685	-0.790	-0.919	-0.760
2358	yfdO	0.002	-0.386	-0.125	-0.030	-0.101	-0.012
2359	yfdP	null	null	null	null	null	null
2360	yfdQ	-0.185	-0.604	-0.469	-0.360	-0.387	-0.155
2361	yfdR	-0.109	-0.593	-0.155	-0.489	-0.371	-0.234
2362	yfdS	null	null	null	null	null	null
2363	yfdT	-0.007	-0.202	-0.006	-0.189	-0.261	-0.159
2364	dsdC	-0.986	-1.134	-0.785	-0.838	-0.866	-0.686
2365	dsdX	null	null	null	null	null	null
2366	dsdA	-0.545	-0.258	0.938	-0.303	-0.592	-0.137
2367	emrY	-0.304	-0.067	-0.321	-0.010	-0.107	0.296
2368	emrK	-0.065	-0.266	-0.210	-0.213	-0.100	-0.069
2369	evgA	0.430	0.306	0.120	0.067	0.064	0.158
2370	evgS	0.104	null	-0.103	-0.197	-0.379	-0.052
2371	yfdE	-1.671	-1.565	-1.121	-1.038	-1.308	-0.977
2372	yfdV	-0.148	-0.215	-0.223	-0.111	-0.284	-0.165
2373	oxc	-1.187	-1.370	-1.223	-1.099	-1.128	-0.864
2374	frc	-0.516	-0.616	-0.323	-0.420	-0.485	-0.227
2375	yfdX	-0.243	-0.438	-0.187	0.039	-0.274	-0.091
2376	ypdI	null	null	null	null	null	null
2377	yfdY	-0.254	-0.332	-0.243	0.000936	-0.195	-0.181
2378	ddg	-0.161	-0.412	-0.245	null	0.298	0.019
2379	yfdZ	-0.166	-0.265	-0.233	-0.073	-0.037	-0.161
2380	ypdA	-0.736	-0.996	-0.784	-0.659	-0.748	-0.586
2381	ypdB	-0.037	-0.203	-0.101	0.035	-0.201	-0.040
2382	ypdC	-0.874	-1.056	-0.627	-0.669	-0.713	-0.781
2383	ypdD	null	null	null	null	null	null
2384	ypdE	-0.045	-0.289	-0.123	-0.102	-0.049	-0.000212
2385	ypdF	-0.071	-0.454	-0.251	-0.167	-0.064	-0.069
2386	ypdG	-0.232	-0.456	-0.410	-0.459	-0.496	-0.321
2387	ypdH	0.663	0.015	-0.089	-0.003	0.022	0.074
2388	glk	0.124	0.676	0.346	0.275	0.259	0.212
2389	yfeO	0.233	0.366	0.600	0.333	0.454	0.462
2390	ypeC	0.066	-0.314	-0.115	-0.058	-0.130	-0.046
2391	b2391	-0.097	-0.342	-0.307	-0.208	-0.212	-0.174
2392	mntH	-0.067	-0.188	-0.351	-0.146	-0.028	0.034
2393	nupC	0.200	3.882	0.186	0.167	0.072	0.282
2394	insL-3	-3.075	-2.848	-2.396	-2.542	-2.625	-2.346
2395	yfeA	-0.471	-1.238	-1.124	-0.920	-0.828	-0.570
2396	alaX	null	null	null	null	null	null
2397	alaW	null	null	null	null	null	null
2398	yfeC	0.297	-0.362	0.036	0.058	-0.124	0.067
2399	yfeD	0.107	0.071	-0.049	0.024	-0.078	-0.042
2400	gltX	1.453	2.445	2.132	1.497	1.658	1.209
2401	valU	null	null	null	null	null	null
2402	valX	null	null	null	null	null	null
2403	valY	null	null	null	null	null	null
2404	lysV	null	null	null	null	null	null
2405	xapR	-0.675	-0.760	-0.601	-0.622	-0.728	-0.521
2406	xapB	-0.310	0.097	-0.133	0.090	0.155	0.093
2407	xapA	-0.037	-0.225	-0.107	-0.084	-0.219	-0.089
2408	yfeN	0.058	-0.274	-0.110	-0.108	-0.104	0.037
2409	yfeR	-0.317	-0.537	-0.633	-0.326	-0.297	-0.438
2410	yfeH	-0.448	-0.471	-0.533	-0.418	-0.206	-0.333
2411	ligA	-0.193	0.185	-0.027	0.009	0.198	0.178
2412	zipA	0.090	0.530	0.346	0.219	0.281	0.199
2413	cysZ	0.960	1.068	0.968	0.843	0.792	0.557
2414	cysK	1.540	1.882	1.557	1.161	1.179	0.742
2415	ptsH	0.598	2.116	1.272	1.066	0.965	0.946
2416	ptsI	2.166	2.861	2.825	2.461	2.578	2.184
2417	crr	0.548	3.488	0.812	0.529	0.656	0.707
2418	pdxK	-0.451	-0.643	-0.544	-0.621	-0.643	-0.449
2419	yfeK	-0.035	0.090	-0.069	0.212	-0.060	0.085
2420	yfeS	-1.051	-1.263	-0.899	-1.170	-1.198	-0.836
2421	cysM	-0.394	-0.486	-0.542	-0.655	-0.647	-0.367
2422	cysA	0.503	0.595	null	0.533	0.315	0.307
2423	cysW	-0.259	-0.238	-0.367	-0.383	-0.512	-0.187
2424	cysU	-0.578	-0.772	-0.372	-0.501	-0.500	-0.459
2425	cysP	0.230	0.792	0.524	0.475	0.513	0.341
2426	ucpA	0.562	0.467	0.894	0.460	0.456	0.343
2427	yfeT	0.012	-0.176	0.836	-0.018	-0.305	-0.172
2428	yfeU	-0.106	-0.387	-0.292	-0.133	-0.329	-0.178
2429	murP	-0.135	-0.455	-0.373	-0.406	-0.436	-0.226
2430	yfeW	-0.190	-0.410	-0.135	-0.171	-0.087	0.020
2431	yfeX	null	null	null	null	null	null
2432	yfeY	0.079	0.042	-0.089	0.103	0.149	-0.013
2433	yfeZ	-0.002	-0.218	-0.203	null	-0.259	-0.204
2434	ypeA	0.154	0.111	0.017	0.244	0.056	0.041
2435	amiA	0.085	0.214	2.704	0.098	-0.074	0.214
2436	hemF	-0.348	null	-0.431	-0.329	-0.474	null
2437	yfeG	-0.085	-0.278	null	-0.158	0.015	0.021
2438	yffI	null	null	null	null	null	null
2439	eutL	-1.483	-1.747	-1.541	-1.321	-1.552	-1.292
2440	eutC	-0.505	-0.861	-0.640	-0.638	-0.777	-0.583
2441	eutB	0.163	0.524	0.153	0.472	0.376	0.186
2442	intZ	-0.293	-0.056	-0.172	0.069	-0.026	-0.112
2443	yffL	0.219	-0.138	0.002	0.018	-0.065	0.156
2444	yffM	null	null	null	null	null	null
2445	yffN	-0.019	-0.302	-0.137	-0.245	-0.177	-0.048
2446	yffO	null	null	null	null	null	null
2447	yffP	-0.901	-1.849	-1.538	-1.542	-1.515	-1.257
2448	yffQ	0.060	-0.264	-0.038	-0.110	-0.257	-0.126
2449	yffR	0.025	-0.119	-0.095	-0.195	-0.209	-0.125
2450	yffS	0.962	1.450	0.607	0.542	0.641	0.416
2451	eutA	-1.728	-1.895	-1.706	-1.799	-1.692	-1.518
2452	eutH	-0.303	-0.207	-0.455	-0.366	-0.306	-0.171
2453	eutG	-0.288	-0.286	-0.404	-0.305	-0.154	-0.140
2454	eutJ	-0.978	-1.084	-0.411	-0.858	-0.905	null
2455	eutE	null	null	null	null	null	null
2456	cchB	-0.150	-0.199	-0.156	0.027	-0.183	-0.211
2457	cchA	0.087	-0.279	-0.085	null	0.042	null
2458	eutI	null	null	null	null	null	null
2459	eutT	0.073	-0.192	-0.032	0.142	0.059	0.123
2460	eutQ	-0.240	-0.409	-0.339	null	-0.235	-0.169
2461	eutP	0.030	-0.192	-0.172	0.088	-0.089	0.173
2462	ypfE	-0.824	-0.943	-0.551	-0.727	-0.785	-0.674
2463	maeB	0.801	1.217	0.995	0.660	0.758	0.500
2464	talA	1.577	1.622	2.139	1.815	1.983	2.036
2465	tktB	1.557	2.196	2.236	2.199	2.460	1.787
2466	ypfG	0.314	-0.479	-0.228	0.053	-0.094	0.104
2467	yffH	0.378	0.652	0.692	0.505	0.189	0.459
2468	aegA	-1.260	-1.374	-0.892	-0.755	-0.913	-0.923
2469	narQ	-1.061	-1.250	-1.027	-0.844	-0.914	-0.804
2470	acrD	-1.202	-0.893	-0.752	-0.673	-0.442	-0.506
2471	yffB	-0.057	-0.425	-0.249	-0.194	-0.305	-0.184
2472	dapE	-0.407	-0.793	-0.532	-0.355	-0.479	-0.248
2473	ypfH	-0.173	-0.622	-0.290	-0.403	-0.411	-0.325
2474	ypfI	-0.246	-0.762	-0.655	-0.443	-0.339	-0.435
2475	ypfJ	0.354	0.747	0.691	0.712	0.782	0.320
2476	purC	0.152	-0.203	0.005	0.608	null	0.211
2477	nlpB	null	null	null	null	null	null
2478	dapA	0.338	0.975	0.433	0.437	0.179	0.040
2479	gcvR	0.730	null	0.781	0.447	0.317	0.015
2480	bcp	0.415	0.223	0.308	0.548	0.515	0.438
2481	hyfA	-0.986	-1.147	-1.243	-1.313	-1.118	-0.804
2482	hyfB	-0.241	-0.610	-0.811	-0.502	-0.610	-0.597
2483	hyfC	null	null	null	null	null	null
2484	hyfD	-1.005	-1.220	-1.180	-1.073	-1.457	-1.198
2485	hyfE	0.197	-0.712	-0.257	-0.148	-0.174	0.729
2486	hyfF	-0.731	-1.126	-0.912	-0.786	-0.865	-0.676
2487	hyfG	-0.247	-0.442	-0.513	-0.095	-0.041	-0.163
2488	hyfH	-0.004	-0.329	-0.229	-0.113	0.297	-0.054
2489	hyfI	-0.123	-0.156	-0.144	-0.076	-0.072	-0.019
2490	hyfJ	-0.410	-0.696	-0.610	-0.373	-0.454	0.172
2491	hyfR	-0.093	-0.711	-0.412	-0.391	-0.254	-0.128
2492	focB	null	null	null	null	null	null
2493	yfgO	-0.342	-1.128	-1.032	-0.719	-0.555	-0.477
2494	yfgC	0.463	0.379	0.405	0.257	0.334	0.288
2495	yfgD	0.349	0.129	0.101	0.215	0.280	0.227
2496	hda	0.164	0.320	-0.037	-0.060	-0.016	0.051
2497	uraA	-0.304	-0.765	-0.564	-0.336	-0.227	-0.041
2498	upp	0.887	1.282	0.677	0.609	0.234	0.175
2499	purM	null	null	null	null	null	null
2500	purN	null	null	null	null	null	null
2501	ppk	0.193	0.132	0.314	0.255	0.072	0.194
2502	ppx	0.073	0.373	-0.060	-0.004	-0.165	-0.138
2503	yfgF	-0.091	-0.534	-0.342	-0.106	-0.168	-0.031
2504	yfgG	0.016	0.055	0.019	0.148	0.068	0.106
2505	yfgH	-0.044	-0.558	-0.188	0.018	-0.022	-0.045
2506	yfgI	0.160	0.119	-0.105	-0.021	-0.001	-0.116
2507	guaA	0.973	1.419	0.557	0.791	1.004	0.505
2508	guaB	0.570	1.065	0.645	0.645	1.006	0.441
2509	xseA	0.131	null	-0.041	0.000596	0.252	null
2510	yfgJ	0.211	-0.087	-0.092	null	-0.007	null
2511	der	0.538	1.285	0.422	0.468	0.969	0.381
2512	yfgL	0.282	0.563	0.250	0.181	0.512	0.216
2513	yfgM	0.309	0.648	0.232	0.279	0.217	0.006
2514	hisS	0.517	1.125	0.572	0.273	0.522	0.256
2515	ispG	0.704	1.048	0.570	null	0.903	0.546
2516	yfgA	0.838	1.092	1.079	0.892	0.951	0.703
2517	yfgB	0.201	0.691	0.216	0.224	0.327	0.183
2518	ndk	-0.049	0.326	-0.049	0.086	0.076	0.030
2519	pbpC	-0.132	-0.550	-0.648	-0.267	-0.150	-0.140
2520	yfhM	null	null	null	null	null	null
2521	sseA	0.593	0.763	0.615	0.719	0.342	0.224
2522	sseB	-0.125	-0.049	null	-0.190	-0.127	-0.072
2523	pepB	null	null	null	null	null	null
2524	yfhJ	0.236	0.301	null	0.071	-0.088	-0.094
2525	fdx	-0.190	-0.248	-0.108	-0.144	-0.000750	null
2526	hscA	-0.015	-0.331	-0.119	-0.209	-0.055	-0.032
2527	hscB	0.204	-0.344	-0.079	-0.154	-0.149	-0.044
2528	iscA	0.325	0.229	0.312	0.236	0.167	0.354
2529	iscU	0.233	0.377	0.064	0.027	0.260	0.109
2530	iscS	0.332	0.625	0.262	0.500	0.448	0.204
2531	iscR	0.160	0.262	0.331	0.118	0.039	0.043
2532	yfhQ	0.196	0.134	0.172	0.212	0.355	0.226
2533	suhB	-0.343	-0.429	-0.525	-0.411	-0.460	-0.282
2534	yfhR	-0.810	-0.810	-0.806	-0.553	-0.882	-0.671
2535	csiE	0.881	1.312	1.497	1.313	1.387	1.043
2536	hcaT	-0.804	-0.864	-0.771	-0.898	-0.801	-0.727
2537	hcaR	-0.061	0.426	-0.186	-0.244	-0.409	-0.388
2538	hcaE	-0.117	0.051	-0.256	-0.148	-0.129	-0.114
2539	hcaF	-0.066	-0.124	-0.114	-0.139	-0.157	-0.116
2540	hcaC	-0.142	-0.572	-0.442	-0.444	-0.439	-0.351
2541	hcaB	-0.328	-0.530	-0.673	-0.492	-0.455	-0.303
2542	hcaD	-0.005	-0.725	-0.230	-0.185	-0.121	-0.018
2543	yphA	0.090	-0.134	0.159	-0.018	-0.126	0.154
2544	yphB	-0.143	-0.542	-0.446	-0.253	-0.435	-0.134
2545	yphC	-0.206	-0.579	-0.350	-0.189	-0.338	-0.226
2546	yphD	-0.325	-0.534	-0.526	-0.396	-0.489	-0.403
2547	yphE	null	null	null	null	null	null
2548	yphF	-0.078	-0.599	-0.525	-0.346	-0.420	-0.137
2549	yphG	-1.098	-1.482	-1.306	-1.086	-1.025	-1.018
2550	yphH	0.342	0.475	null	0.059	0.155	0.014
2551	glyA	0.797	1.040	0.897	0.746	0.856	0.541
2552	hmp	0.309	-0.000620	0.057	-0.069	-0.127	0.006
2553	glnB	0.209	0.316	0.257	0.244	0.033	0.142
2554	yfhA	-0.171	-0.282	-0.497	-0.202	-0.374	-0.437
2555	yfhG	0.126	0.109	-0.082	-0.030	0.070	-0.015
2556	yfhK	-0.493	-0.651	-0.581	-0.555	-0.293	-0.189
2557	purL	-0.327	-0.485	-0.244	0.332	0.595	0.351
2558	yfhD	-0.567	-0.976	-0.850	-0.763	-0.718	-0.427
2559	tadA	-0.327	-0.635	-0.480	-0.497	-0.405	-0.427
2560	yfhB	0.056	-0.184	-0.032	0.085	0.126	0.262
2561	yfhH	-0.167	-0.499	-0.572	-0.448	-0.609	-0.493
2562	yfhL	0.035	-0.224	-0.050	-0.034	-0.051	0.006
2563	acpS	-0.010	-0.283	-0.151	-0.332	-0.199	-0.184
2564	pdxJ	-0.196	0.048	-0.254	0.040	-0.196	-0.195
2565	recO	-0.897	-0.594	-0.516	-0.764	-0.459	-0.703
2566	era	0.429	0.794	0.209	0.365	0.706	0.173
2567	rnc	0.258	1.466	0.132	0.091	0.156	0.285
2568	lepB	0.646	0.707	null	0.884	0.933	0.755
2569	lepA	0.326	1.001	0.627	0.784	0.509	0.654
2570	rseC	0.139	0.014	0.008	0.058	-0.093	-0.037
2571	rseB	1.144	1.160	0.867	0.950	0.999	0.738
2572	rseA	1.405	null	1.490	1.590	1.371	0.688
2573	rpoE	1.460	1.894	1.337	1.494	1.713	1.352
2574	nadB	-0.490	-0.634	-0.642	-0.526	-0.632	-0.327
2575	yfiC	0.077	0.338	0.034	0.218	0.321	0.253
2576	srmB	0.605	0.976	0.739	1.047	1.382	0.957
2577	yfiE	-0.112	-0.369	-0.041	-0.080	-0.200	-0.135
2578	yfiK	-0.631	-0.990	-0.825	-0.725	-0.921	null
2579	yfiD	-0.581	-0.680	-0.365	-0.520	-0.437	-0.261
2580	ung	-0.189	-0.205	-0.153	-0.232	null	-0.304
2581	yfiF	-0.075	-0.135	-0.093	-0.081	-0.044	0.072
2582	trxC	0.148	-0.075	0.040	0.030	-0.037	-0.059
2583	yfiP	-0.019	-0.104	0.138	0.138	0.265	0.005
2584	yfiQ	-0.033	0.196	0.044	0.209	0.269	-0.074
2585	pssA	0.423	0.352	-0.019	0.229	0.384	0.204
2586	yfiM	0.059	0.335	0.107	0.149	0.153	0.155
2587	kgtP	0.866	1.866	0.993	1.128	0.991	1.001
2588	rrfG	null	null	null	null	null	null
2589	rrlG	null	null	null	null	null	null
2590	gltW	null	null	null	null	null	null
2591	rrsG	null	null	null	null	null	null
2592	clpB	1.936	2.476	2.043	2.292	2.399	1.375
2593	yfiH	-0.256	null	-0.154	-0.272	-0.121	-0.085
2594	rluD	0.656	0.786	0.536	0.500	0.402	0.362
2595	yfiO	0.850	1.274	1.064	1.094	0.560	0.806
2596	b2596	null	null	0.207	0.276	0.029	0.038
2597	yfiA	0.461	0.778	0.849	0.740	null	0.681
2598	pheL	0.106	0.033	0.002	0.060	-0.017	-0.057
2599	pheA	0.435	0.712	0.902	0.787	0.524	0.593
2600	tyrA	0.028	0.085	0.080	0.101	0.412	0.393
2601	aroF	-0.007	0.262	0.681	-0.096	-0.095	0.119
2602	yfiL	0.104	0.148	0.218	0.395	0.103	0.355
2603	yfiR	0.204	-0.257	-0.110	-0.235	-0.211	-0.043
2604	yfiN	-0.761	-0.950	-0.919	-0.993	-0.837	-0.497
2605	yfiB	0.325	0.563	0.519	0.315	0.386	0.196
2606	rplS	1.093	1.422	1.309	1.570	1.266	1.262
2607	trmD	1.576	2.442	1.488	1.331	1.642	0.923
2608	rimM	2.216	3.351	2.948	2.899	2.847	2.178
2609	rpsP	0.720	0.714	1.332	1.150	1.220	0.877
2610	ffh	0.978	1.631	0.924	1.210	1.523	1.084
2611	ypjD	0.118	0.349	null	0.361	0.381	0.525
2612	B2612	-0.220	-0.332	-0.387	-0.337	-0.335	-0.393
2613	B2613	0.065	-0.116	0.092	0.050	0.107	0.210
2614	grpE	0.589	0.739	0.880	0.713	0.799	0.587
2615	yfjB	0.315	0.437	0.423	0.339	0.383	0.379
2616	recN	0.452	0.684	0.518	0.501	0.225	0.494
2617	smpA	0.015	-0.321	-0.205	-0.230	-0.234	-0.088
2618	yfjF	0.354	0.144	0.076	-0.110	-0.055	-0.012
2619	yfjG	0.473	-0.615	-0.468	-0.592	-0.809	-0.681
2620	smpB	-0.231	-0.058	-0.012	-0.070	-0.230	-0.127
2621	ssrA	null	null	null	null	null	null
2622	intA	-0.005	0.233	0.192	0.226	0.095	0.304
2623	yfjH	-0.334	-0.377	-0.362	-0.322	-0.343	-0.398
2624	alpA	-0.082	-0.065	null	-0.082	-0.152	-0.117
2625	yfjI	null	null	null	null	null	null
2626	yfjJ	null	-0.225	-0.117	0.044	-0.018	null
2627	yfjK	null	null	null	null	null	null
2628	yfjL	0.359	0.218	0.111	0.235	0.202	0.128
2629	yfjM	null	null	null	null	null	null
2630	yfjN	0.483	0.733	0.665	0.406	0.213	0.409
2631	yfjO	null	null	null	null	null	null
2632	yfjP	-0.968	-0.885	-0.889	-0.747	-0.817	-0.742
2633	yfjQ	-1.447	-1.433	-1.119	-1.409	-1.085	-0.976
2634	yfjR	null	null	null	null	null	null
2635	ypjK	-0.550	-0.605	0.062	0.004	-0.078	0.072
2636	yfjS	-0.999	-1.230	-1.149	-0.948	-1.034	-0.908
2637	yfjT	-0.809	-0.929	-1.075	-0.887	-0.955	-1.057
2638	yfjU	0.016	-0.175	-0.009	-0.124	-0.092	0.161
2639	ypjL	-0.278	-0.836	-0.388	-0.494	-0.416	-0.153
2640	yfjV	-0.086	-0.066	-0.080	-0.174	-0.159	-0.020
2641	ypjM	0.117	-0.028	0.034	-0.005	-0.117	-0.086
2642	yfjW	-0.070	-0.043	0.015	-0.150	-0.150	-0.209
2643	yfjX	-0.792	-1.013	-0.545	0.064	-0.603	-0.500
2644	yfjY	-0.531	-1.009	-0.560	-0.653	-0.493	-0.280
2645	yfjZ	-0.434	-0.776	-0.639	-0.384	-0.537	-0.292
2646	ypjF	-0.703	-0.768	-0.859	-0.880	-0.834	-0.658
2647	ypjA	null	null	null	null	null	null
2648	pinH	0.060	-0.408	-0.181	-0.218	-0.283	-0.073
2649	ypjB	-0.348	-0.430	-0.302	-0.224	-0.292	-0.166
2650	ypjC	0.207	2.955	-0.307	-0.466	-0.472	0.097
2651	b2651	-0.148	-0.220	0.024	-0.161	-0.148	0.011
2652	ileY	null	null	null	null	null	null
2653	b2653	-0.120	-0.377	-0.167	-0.222	-0.369	-0.171
2654	ygaQ	0.023	-0.275	-0.037	-0.124	-0.063	-0.014
2655	b2655	-0.130	-0.049	-0.067	-0.212	-0.250	-0.202
2656	b2656	-0.080	-0.391	-0.251	-0.381	-0.425	-0.376
2657	yqaC	-0.068	-0.348	-0.199	-0.088	-0.150	-0.069
2658	yqaD	0.047	-0.035	0.000978	0.052	0.063	0.009
2659	ygaT	1.017	2.516	1.197	1.167	1.885	1.096
2660	ygaF	0.055	0.843	0.070	0.180	0.618	0.184
2661	gabD	0.132	-0.035	-0.043	-0.065	-0.063	0.006
2662	gabT	-0.237	-0.150	-0.316	-0.182	null	-0.258
2663	gabP	0.467	1.426	0.273	0.383	0.912	0.464
2664	csiR	0.562	1.220	0.459	0.804	0.644	0.399
2665	ygaU	0.785	1.114	1.350	1.254	1.263	1.029
2666	yqaE	0.156	0.111	0.291	0.169	0.099	0.118
2667	ygaV	0.099	0.082	0.298	0.020	0.186	0.160
2668	ygaP	0.224	-0.065	-0.034	-0.002	-0.084	0.075
2669	stpA	null	null	null	null	null	null
2670	ygaW	0.299	0.158	0.141	0.097	-0.034	0.199
2671	ygaC	0.088	-0.131	0.007	0.091	0.067	0.080
2672	ygaM	0.400	0.697	0.614	0.480	0.527	0.396
2673	nrdH	-0.108	-0.139	-0.070	0.032	0.026	0.165
2674	nrdI	null	null	-0.260	-0.260	-0.232	-0.081
2675	nrdE	-0.271	-0.481	-0.300	0.095	0.315	0.049
2676	nrdF	-0.063	-0.278	-0.168	-0.219	0.252	0.191
2677	proV	0.067	0.130	-0.136	0.210	0.279	0.270
2678	proW	-0.153	3.295	-0.150	-0.275	-0.128	-0.245
2679	proX	0.425	0.389	3.260	0.247	0.084	-0.007
2680	ygaX	-0.076	-0.092	-0.125	-0.036	-0.079	-0.043
2681	ygaY	0.176	0.196	-0.097	0.231	0.694	0.017
2682	ygaZ	0.312	0.153	0.231	0.355	0.078	0.140
2683	ygaH	0.114	-0.062	0.166	0.101	0.058	0.025
2684	mprA	0.328	0.127	0.279	0.189	-0.112	0.179
2685	emrA	-0.226	-0.465	-0.338	-0.322	-0.242	-0.226
2686	emrB	-0.581	-0.717	-0.381	-0.419	-0.405	-0.256
2687	luxS	0.578	1.048	0.500	0.477	0.376	0.243
2688	gshA	1.482	2.073	1.342	1.634	null	1.073
2689	yqaA	0.379	0.616	0.379	0.285	0.547	0.345
2690	yqaB	-0.137	-0.075	-0.138	-0.114	-0.096	-0.018
2691	argQ	null	null	null	null	null	null
2692	argZ	null	null	null	null	null	null
2693	argY	null	null	null	null	null	null
2694	argV	null	null	null	null	null	null
2695	serV	null	null	null	null	null	null
2696	csrA	0.174	null	2.852	0.196	0.066	0.255
2697	alaS	1.286	2.081	1.565	1.747	1.441	1.161
2698	recX	0.376	0.429	0.431	0.265	0.401	0.261
2699	recA	0.115	0.243	0.201	0.103	0.048	-0.061
2700	ygaD	-0.033	-0.128	-0.099	-0.135	-0.082	-0.084
2701	mltB	0.053	-0.080	-0.029	0.111	0.243	0.062
2702	srlA	-0.366	1.299	-0.214	-0.168	-0.254	-0.070
2703	srlE	-0.715	null	-0.712	-0.746	-0.926	-0.507
2704	srlB	-0.085	0.261	-0.199	-0.076	0.052	-0.057
2705	srlD	-0.251	-0.543	-0.362	-0.316	-0.412	-0.158
2706	gutM	0.041	-0.037	0.004	0.047	0.083	-0.050
2707	srlR	-0.750	-0.895	-0.691	-0.788	-0.848	-0.482
2708	gutQ	null	null	null	null	null	null
2709	norR	-0.415	-0.730	-0.811	-0.433	-0.613	-0.519
2710	norV	null	null	null	null	null	null
2711	norW	-0.315	-0.768	-0.443	-0.481	-0.560	-0.337
2712	hypF	-0.402	-0.923	-0.364	-0.363	-0.011	0.018
2713	hydN	-0.121	-0.413	-0.151	-0.126	-0.232	-0.041
2714	ascG	-0.191	-0.351	-0.155	-0.134	-0.190	null
2715	ascF	-0.710	3.592	-1.146	-0.611	-0.722	-0.742
2716	ascB	-0.090	-0.189	-0.172	-0.005	0.006	-0.014
2717	hycI	-0.104	-0.115	-0.047	-0.046	-0.089	0.031
2718	hycH	-0.149	-0.503	-0.406	-0.461	-0.361	-0.254
2719	hycG	-0.134	-0.280	-0.057	-0.057	0.206	-0.059
2720	hycF	0.010	-0.314	-0.197	-0.209	-0.126	-0.102
2721	hycE	-0.908	-1.354	-0.749	-0.418	-0.664	-0.533
2722	hycD	0.048	-0.559	-0.201	-0.416	-0.224	-0.296
2723	hycC	-0.789	-0.966	-0.715	-0.694	-0.703	-0.565
2724	hycB	-0.062	-0.422	-0.531	null	-0.445	-0.402
2725	hycA	-0.016	-0.555	-0.598	-0.561	-0.636	-0.468
2726	hypA	-0.041	-0.135	-0.201	-0.154	null	-0.176
2727	hypB	-0.029	-0.361	-0.074	-0.166	0.092	-0.024
2728	hypC	-0.941	-0.765	-0.924	-0.894	-1.077	-0.856
2729	hypD	-0.219	-0.507	-0.420	-0.100	-0.108	-0.043
2730	hypE	-0.083	-0.362	-0.131	-0.198	-0.053	-0.022
2731	fhlA	0.717	0.892	1.170	1.152	1.064	0.869
2732	ygbA	0.163	0.005	-0.023	-0.062	0.094	0.079
2733	mutS	-0.147	-0.384	null	-0.060	null	-0.041
2734	pphB	-0.035	-0.340	-0.158	-0.091	-0.153	-0.052
2735	ygbI	-0.123	-0.312	-0.116	-0.128	-0.121	-0.052
2736	ygbJ	-0.002	-0.208	-0.174	-0.106	-0.002	-0.058
2737	ygbK	-0.379	-0.638	-0.527	-0.557	-0.579	-0.379
2738	ygbL	-0.485	-0.125	-0.578	-0.655	-0.542	-0.668
2739	ygbM	-0.234	-0.439	-0.256	-0.278	-0.151	-0.070
2740	ygbN	-0.200	-0.427	-0.275	-0.093	-0.038	-0.061
2741	rpoS	1.730	1.886	2.109	2.075	2.052	1.841
2742	nlpD	2.052	3.086	2.999	2.233	3.094	2.097
2743	pcm	0.445	0.978	0.291	0.177	null	0.083
2744	surE	0.545	0.741	0.333	0.034	0.324	-0.054
2745	truD	0.331	0.221	0.116	-0.003	0.053	0.072
2746	ispF	0.054	0.045	0.041	-0.043	0.018	0.061
2747	ispD	0.138	-0.195	-0.166	-0.172	-0.125	-0.125
2748	ftsB	0.042	0.123	0.082	0.168	0.108	null
2749	ygbE	null	null	null	null	null	null
2750	cysC	0.039	-0.265	-0.123	-0.057	-0.158	-0.205
2751	cysN	-0.502	-0.898	-0.862	-0.624	-0.714	-0.555
2752	cysD	0.407	0.228	0.246	0.209	0.123	0.219
2753	iap	0.188	-0.096	0.022	0.273	0.388	0.389
2754	ygbF	null	-0.341	-0.098	-0.097	-0.165	-0.055
2755	ygbT	-0.436	-0.762	-0.551	-0.648	-0.471	-0.280
2756	ygcH	0.041	0.079	-0.103	-0.056	-0.118	-0.054
2757	ygcI	-0.028	-0.236	-0.145	-0.071	-0.060	0.036
2758	ygcJ	-0.355	-0.391	-0.320	-0.209	-0.266	-0.217
2759	ygcK	null	-0.123	-0.121	-0.137	0.026	-0.107
2760	ygcL	-0.342	-0.584	-0.532	-0.374	-0.269	-0.335
2761	ygcB	-0.300	-0.650	-0.501	-0.332	-0.370	-0.271
2762	cysH	0.030	0.085	-0.373	-0.248	-0.629	-0.211
2763	cysI	-0.022	0.019	-0.169	0.016	-0.132	-0.199
2764	cysJ	0.245	0.480	0.052	0.164	0.077	-0.071
2765	ygcM	0.018	-0.263	0.080	-0.172	-0.188	-0.172
2766	ygcN	-0.302	-0.579	-0.455	-0.427	-0.417	-0.380
2767	ygcO	-0.128	-0.395	-0.319	-0.395	-0.344	-0.311
2768	ygcP	-0.230	-0.244	-0.127	-0.070	-0.120	-0.214
2769	ygcQ	1.450	2.179	1.501	1.703	1.480	1.057
2770	ygcR	-0.474	-1.043	-0.705	-0.705	-0.593	-0.373
2771	ygcS	-0.829	-1.257	null	0.372	-0.805	-0.663
2772	b2772	-0.216	-0.264	-0.146	-0.205	-0.207	-0.106
2773	ygcU	-0.142	-0.414	-0.384	-0.284	-0.230	-0.096
2774	ygcW	-0.043	0.323	-0.099	-0.148	-0.042	-0.070
2775	yqcE	-0.137	-0.281	-0.240	-0.068	0.168	-0.072
2776	ygcE	-0.736	-0.980	-1.205	-0.755	-1.105	-0.770
2777	ygcF	-0.047	-0.348	-0.292	-0.106	-0.076	-0.059
2778	ygcG	null	null	null	null	null	null
2779	eno	1.827	2.553	2.520	2.618	2.350	1.793
2780	pyrG	0.437	1.039	0.809	0.669	0.403	-0.254
2781	mazG	null	null	0.336	0.325	0.276	0.171
2782	chpA	0.205	0.279	0.157	0.069	0.066	0.188
2783	chpR	0.151	0.334	0.058	-0.075	null	0.017
2784	relA	-0.408	0.188	-0.231	-0.384	-0.246	-0.409
2785	rumA	0.571	0.948	0.752	0.682	0.880	0.512
2786	barA	-0.857	-1.055	-1.057	-0.771	-0.839	-0.668
2787	gudD	-0.434	0.066	-0.539	-0.381	-0.294	-0.323
2788	gudX	-0.936	-0.761	-0.887	-0.777	-0.857	-0.655
2789	gudP	null	null	null	null	null	null
2790	yqcA	-0.693	-0.750	-0.622	-0.874	-0.869	null
2791	yqcB	null	null	null	null	null	null
2792	yqcC	0.292	0.492	0.514	0.466	0.344	0.402
2793	syd	0.217	0.354	0.313	0.359	0.053	0.317
2794	yqcD	0.377	0.405	0.443	0.580	0.354	0.462
2795	ygdH	0.082	0.273	0.493	0.167	0.281	0.173
2796	sdaC	0.264	0.759	null	0.902	1.042	0.503
2797	sdaB	-0.321	-0.135	-0.185	-0.034	-0.100	-0.118
2798	exo	0.234	-0.317	0.049	0.226	0.210	0.264
2799	fucO	-0.206	-0.029	-0.163	-0.014	-0.093	0.117
2800	fucA	-0.110	0.667	-0.201	-0.320	-0.424	-0.155
2801	fucP	-0.005	-0.331	-0.238	-0.112	-0.081	0.084
2802	fucI	-0.368	-0.204	-0.248	-0.301	-0.107	-0.066
2803	fucK	-0.161	0.046	2.646	-0.168	-0.286	-0.153
2804	fucU	0.442	0.216	0.122	0.268	0.245	0.028
2805	fucR	0.373	0.474	0.415	0.250	0.080	0.102
2806	ygdE	0.033	-0.072	-0.070	0.919	0.206	0.163
2807	ygdD	-0.126	-0.240	-0.191	-0.013	-0.213	-0.127
2808	gcvA	0.134	0.184	0.040	0.127	0.002	0.066
2809	ygdI	-0.658	-0.687	-0.541	-0.688	-0.793	-0.578
2810	csdA	-0.504	-0.378	-0.288	-0.257	-0.133	-0.181
2811	ygdK	-0.125	-0.257	-0.236	-0.086	-0.005	-0.100
2812	ygdL	-0.321	-0.258	-0.145	-0.180	0.064	-0.019
2813	mltA	-0.080	-0.286	-0.108	0.032	-0.064	0.083
2814	metZ	null	null	null	null	null	null
2815	metW	null	null	null	null	null	null
2816	metV	null	null	null	null	null	null
2817	amiC	null	null	null	null	null	null
2818	argA	-0.222	null	-0.530	-0.222	-0.247	-0.185
2819	recD	0.143	-0.375	-0.252	0.149	0.169	0.088
2820	recB	-0.213	-0.334	-0.343	-0.316	-0.089	-0.134
2821	ptr	-0.123	-0.232	-0.079	-0.252	-0.011	0.131
2822	recC	null	null	null	null	null	null
2823	ppdC	-0.063	-0.148	-0.144	-0.007	0.071	0.068
2824	ygdB	-0.074	-0.155	-0.134	-0.087	0.001	0.068
2825	ppdB	-0.404	-0.718	-0.645	-0.554	-0.671	-0.281
2826	ppdA	-0.390	-0.749	-0.561	-0.556	-0.533	-0.360
2827	thyA	0.224	0.266	0.134	0.267	0.244	0.169
2828	lgt	-0.125	-0.059	-0.221	-0.146	-0.146	0.042
2829	ptsP	-0.074	0.208	-0.239	-0.055	0.175	-0.046
2830	nudH	0.597	0.713	0.499	0.417	0.541	null
2831	mutH	0.086	-0.269	-0.049	-0.123	-0.030	0.114
2832	ygdQ	0.078	0.030	null	0.160	0.410	0.351
2833	ygdR	0.142	-0.354	-0.035	-0.084	-0.116	-0.077
2834	tas	0.546	0.988	1.106	0.782	1.416	0.752
2835	ygeD	-1.548	-1.056	-0.875	-1.136	-0.549	-0.979
2836	aas	-0.687	-0.499	-0.475	-0.349	-0.376	-0.323
2837	galR	-0.520	-0.522	-0.175	-0.499	-0.550	-0.569
2838	lysA	-1.439	-1.531	-1.707	-1.413	-1.401	-1.496
2839	lysR	0.089	0.153	0.198	0.103	0.244	null
2840	ygeA	0.076	1.558	-0.070	-0.179	-0.142	-0.044
2841	araE	-0.185	-0.321	-0.299	-0.208	-0.129	-0.072
2842	kduD	-0.614	-0.533	-0.370	-0.552	-0.516	-0.361
2843	kduI	-0.243	-0.472	-0.223	-0.323	-0.179	-0.065
2844	yqeF	-0.463	-0.563	null	-0.499	-0.618	-0.407
2845	yqeG	-0.100	-0.281	-0.169	-0.121	-0.208	0.003
2846	yqeH	0.082	-0.489	-0.331	-0.305	-0.446	-0.178
2847	yqeI	0.164	-0.171	-0.208	-0.146	-0.081	-0.229
2848	yqeJ	0.046	-0.488	-0.365	-0.282	-0.461	-0.142
2849	yqeK	0.088	null	-0.102	-0.179	-0.377	-0.066
2850	ygeF	-0.147	-0.498	-0.288	-0.271	-0.389	-0.180
2851	ygeG	null	null	null	null	null	null
2852	ygeH	0.040	-0.406	-0.162	-0.054	-0.062	-0.064
2853	ygeI	-0.008	-0.207	-0.160	-0.115	-0.204	-0.028
2854	pbl	-0.113	0.175	0.044	-0.077	-0.069	0.070
2855	ygeK	-0.246	-0.233	-0.039	-0.081	-0.056	-0.100
2856	ygeL	-0.068	-0.183	-0.085	-0.046	-0.037	-0.068
2857	ygeM	-0.069	-0.127	0.024	0.205	-0.128	0.034
2858	ygeN	0.029	-0.153	-0.055	-0.052	0.098	0.025
2859	ygeO	-0.181	-0.090	-0.062	-0.097	0.039	-0.078
2860	insD-4	-1.577	-1.806	-1.502	-1.021	-1.082	-1.052
2861	insC-4	-0.249	-0.464	-0.505	-0.288	-0.541	-0.174
2862	ygeP	-0.089	-0.026	-0.069	-0.026	0.004	0.000910
2863	ygeQ	-0.396	-0.385	-0.329	-0.270	-0.278	-0.128
2864	glyU	null	null	null	null	null	null
2865	ygeR	-0.455	-0.605	-0.505	-0.666	-0.471	-0.318
2866	xdhA	-0.846	-0.795	-0.763	-0.676	-0.656	-0.541
2867	xdhB	-1.498	-1.609	-1.246	-1.127	-1.451	-1.114
2868	xdhC	-0.564	-0.687	-0.770	-0.811	-0.860	-0.705
2869	ygeV	0.275	0.026	0.426	-0.143	-0.311	-0.133
2870	ygeW	0.173	-0.636	-0.165	-0.186	-0.254	-0.028
2871	ygeX	-0.073	-0.410	-0.205	-0.285	0.021	0.016
2872	ygeY	0.115	-0.413	-0.238	-0.182	-0.178	0.032
2873	hyuA	-0.007	-0.699	-0.504	-0.170	-0.040	0.049
2874	yqeA	-0.206	-0.384	-0.302	-0.100	-0.112	-0.075
2875	yqeB	-0.626	-1.187	-0.818	-0.867	-0.879	-0.452
2876	yqeC	-0.035	-0.517	-0.157	-0.379	-0.534	-0.063
2877	ygfJ	0.346	0.049	0.202	-0.040	-0.166	0.081
2878	ygfK	-0.465	-0.913	-0.530	-0.636	-0.495	-0.299
2879	ssnA	-0.176	-0.563	-0.358	-0.218	-0.381	-0.219
2880	ygfM	0.063	-0.150	3.151	-0.057	-0.112	0.021
2881	xdhD	0.168	-0.202	-0.280	-0.239	-0.103	-0.075
2882	ygfO	-0.108	-0.391	-0.269	0.020	-0.134	null
2883	guaD	0.043	-0.312	0.013	0.223	0.162	0.198
2884	ygfQ	-0.237	-0.954	-0.745	-0.547	-0.588	-0.316
2885	ygfR	-0.351	-0.780	-0.545	-0.434	-0.269	-0.234
2886	ygfS	0.007	-0.397	-0.308	-0.290	-0.367	-0.126
2887	ygfT	null	null	null	null	null	null
2888	ygfU	-0.546	-0.797	-0.818	-0.714	-0.727	-0.379
2889	idi	0.488	0.076	0.457	0.283	0.405	0.384
2890	lysS	0.998	1.719	1.161	0.975	1.495	0.748
2891	prfB	0.502	0.775	0.554	0.297	1.224	0.271
2892	recJ	-0.055	0.149	-0.299	-0.016	0.405	-0.130
2893	dsbC	0.387	0.652	0.396	0.290	0.414	0.132
2894	xerD	-0.598	0.010	-0.217	-0.765	-0.216	-0.313
2895	fldB	0.057	0.104	0.032	0.207	0.000552	0.102
2896	ygfX	-0.356	-1.220	-1.093	-0.929	-1.083	-0.813
2897	ygfY	-0.244	0.248	-0.229	-0.200	-0.266	-0.302
2898	ygfZ	0.016	0.756	0.310	0.224	0.324	0.007
2899	yqfA	-0.012	0.468	0.156	0.042	-0.112	0.031
2900	yqfB	-0.217	-0.106	0.005	-0.050	-0.199	-0.056
2901	bglA	0.158	0.346	0.086	0.371	null	0.139
2902	ygfF	0.187	0.190	0.112	0.284	0.054	0.074
2903	gcvP	1.374	2.652	1.481	1.648	2.046	0.690
2904	gcvH	0.684	1.566	0.923	0.649	1.523	0.312
2905	gcvT	1.008	2.024	0.799	1.479	1.616	0.600
2906	visC	-0.134	-0.028	0.021	-0.081	0.152	0.341
2907	ubiH	-0.411	-0.665	-0.578	-0.500	-0.457	-0.474
2908	pepP	0.074	0.776	0.381	0.013	0.412	-0.159
2909	ygfB	0.045	0.474	0.489	0.063	0.203	-0.105
2910	zapA	0.525	0.749	0.488	0.745	0.572	0.506
2911	ssrS	null	null	null	null	null	null
2912	ygfA	0.173	-0.174	0.199	0.104	0.300	0.401
2913	serA	0.127	0.287	-0.080	null	0.258	-0.004
2914	rpiA	0.447	0.609	0.724	0.720	0.689	0.506
2915	yqfE	-0.021	0.211	0.138	0.068	0.111	0.047
2916	argP	0.114	0.259	null	-0.013	0.047	0.153
2917	yliK	0.083	-0.721	-0.572	-0.207	-0.032	-0.031
2918	argK	-0.467	-0.807	-0.813	-0.749	-0.698	-0.550
2919	ygfG	-0.033	-0.018	-0.057	-0.122	-0.127	-0.139
2920	ygfH	-0.049	-0.419	-0.415	-0.184	-0.035	-0.199
2921	ygfI	-1.607	-1.479	-1.613	-1.439	-1.493	-1.727
2922	yggE	0.875	1.598	1.020	0.684	1.065	0.259
2923	argO	0.166	0.421	0.055	0.216	0.329	0.078
2924	mscS	0.981	1.565	1.009	1.104	1.301	0.628
2925	fbaA	1.854	2.366	2.072	2.264	2.129	1.289
2926	pgk	2.111	2.955	2.577	1.833	2.145	0.901
2927	epd	0.870	1.533	0.966	0.499	0.988	0.076
2928	yggC	0.320	-0.051	0.083	0.080	0.055	0.303
2929	yggD	-0.062	-0.014	null	-0.025	0.054	0.075
2930	yggF	-0.045	-0.757	-0.453	-0.317	-0.279	-0.132
2931	b2931	-0.887	-1.390	-0.766	-0.632	-0.760	-0.441
2932	yggP	0.050	-0.458	-0.083	-0.199	-0.107	-0.032
2933	cmtA	-0.282	-0.760	-0.398	-0.191	-0.030	-0.038
2934	cmtB	-0.120	-0.566	-0.337	-0.348	-0.354	-0.038
2935	tktA	0.425	0.736	0.503	0.251	0.816	0.070
2936	yggG	0.400	0.465	1.067	0.803	0.806	0.713
2937	speB	-0.284	0.272	0.112	0.230	0.663	0.166
2938	speA	0.243	null	0.263	0.080	0.630	0.093
2939	yqgB	0.092	0.103	-0.059	-0.094	-0.060	-0.140
2940	yqgC	-0.017	-0.223	-0.038	-0.172	-0.078	0.072
2941	yqgD	0.212	0.244	-0.062	-0.104	-0.131	-0.103
2942	metK	0.225	0.332	-0.230	0.025	-0.068	null
2943	galP	-1.378	-1.074	null	-0.904	-0.911	-0.729
2944	sprT	-0.303	-1.537	-1.180	-1.127	-1.035	-0.875
2945	endA	0.068	-0.326	-0.292	-0.097	-0.056	0.081
2946	yggJ	-0.194	0.149	-0.218	-0.234	-0.154	-0.150
2947	gshB	0.769	0.983	0.404	0.427	0.372	0.197
2948	yqgE	-0.197	0.031	-0.220	0.050	0.132	0.104
2949	yqgF	-0.182	-0.246	-0.484	-0.335	-0.478	-0.395
2950	yggR	-0.681	-0.749	-0.479	-0.079	-0.227	-0.254
2951	yggS	-0.996	-1.020	-0.840	-1.277	-1.408	-0.996
2952	yggT	-1.458	-1.687	-1.491	-1.631	-1.627	-1.160
2953	yggU	0.214	null	0.017	-0.011	null	-0.111
2954	yggV	0.160	-0.075	-0.108	0.180	0.096	0.019
2955	yggW	0.035	-0.117	-0.137	-0.073	-0.128	-0.127
2956	yggM	-0.175	-0.768	-0.424	-0.405	-0.451	-0.243
2957	ansB	-0.033	null	-0.049	-0.099	-0.212	-0.032
2958	yggN	-0.153	-0.044	-0.078	-0.075	0.137	0.094
2959	yggL	-0.092	0.302	0.161	0.147	0.052	-0.012
2960	yggH	-0.655	-0.198	-0.416	-0.735	-0.414	-0.388
2961	mutY	-0.232	0.281	-0.272	-0.513	-0.261	-0.288
2962	yggX	0.126	-0.102	0.062	-0.174	-0.214	-0.050
2963	mltC	0.197	-0.057	0.132	0.119	-0.056	0.297
2964	nupG	-0.549	-0.673	-0.358	-0.470	-0.411	-0.066
2965	speC	-0.526	-1.323	-1.189	-0.843	-1.206	-0.600
2966	yqgA	-0.511	-0.828	-0.506	-0.439	-0.671	-0.327
2967	pheV	null	null	null	null	null	null
2968	yghD	-0.038	0.336	0.192	0.154	0.533	0.401
2969	yghE	-0.258	-0.533	-0.393	-0.253	-0.188	-0.035
2970	yghF	-0.469	null	-0.902	-0.616	null	-0.611
2971	yghG	-0.062	-0.461	-0.278	-0.352	-0.295	-0.248
2972	pppA	-0.077	-0.447	-0.328	-0.212	-0.093	-0.129
2973	b2973	0.117	-0.352	-0.372	0.194	0.024	0.273
2974	b2974	null	null	null	null	null	null
2975	yghK	-0.323	-0.783	-0.869	-0.548	-0.386	-0.572
2976	glcB	0.942	-0.135	-0.117	-0.098	-0.115	-0.063
2977	glcG	0.857	0.269	0.011	-0.103	0.101	-0.177
2978	glcF	0.561	0.039	-0.094	-0.052	0.165	0.096
2979	glcD	-0.397	-0.965	-0.339	-0.883	-0.280	null
2980	glcC	0.213	0.341	-0.039	0.197	0.232	0.153
2981	yghO	-0.157	-0.231	-0.213	-0.119	-0.056	-0.038
2982	insH-9	-1.168	-0.772	-1.053	-1.002	-1.053	-0.902
2983	yghQ	-0.640	-1.783	-1.371	-1.071	-0.989	-0.735
2984	yghR	-0.031	-0.676	-0.582	-0.381	-0.363	-0.223
2985	yghS	-0.636	-0.678	-0.516	-0.399	-0.464	-0.224
2986	yghT	-0.337	-0.603	-0.415	-0.424	-0.390	null
2987	pitB	-0.913	-0.635	-0.616	-0.582	-0.416	-0.344
2988	gss	0.173	-0.280	-0.234	-0.119	-0.228	-0.225
2989	yghU	-0.326	0.129	-0.067	0.082	-0.168	-0.232
2990	hybG	0.286	0.447	0.134	0.122	0.330	0.096
2991	hybF	0.077	-0.272	0.033	-0.012	0.066	0.029
2992	hybE	0.073	0.037	0.035	-0.021	0.238	0.039
2993	hybD	0.191	-0.029	-0.013	0.101	0.158	0.109
2994	hybC	0.081	-0.010	0.050	0.045	-0.006	0.119
2995	hybB	0.022	-0.406	-0.142	0.850	-0.224	-0.008
2996	hybA	-0.129	-0.337	-0.291	-0.393	-0.300	-0.276
2997	hybO	0.287	-0.135	-0.170	-0.149	-0.372	-0.123
2998	yghW	0.015	-0.006	0.007	0.053	0.100	0.196
2999	yghX	-0.351	-0.444	-0.168	-0.352	-0.157	-0.186
3000	yghY	0.197	0.260	0.252	0.425	0.367	0.514
3001	yghZ	0.664	0.816	0.592	0.386	0.115	-0.087
3002	yqhA	-0.007	-0.000913	0.080	-0.055	0.122	-0.038
3003	yghA	0.577	1.665	0.926	0.821	1.567	0.482
3004	b3004	-0.661	-0.445	-0.419	-0.750	-0.458	-0.264
3005	exbD	-0.517	3.592	-0.498	-0.494	-0.617	-0.238
3006	exbB	-0.171	-0.130	-0.528	-0.430	-0.269	-0.219
3007	b3007	0.038	-0.358	-0.165	-0.215	-0.321	-0.119
3008	metC	0.187	0.072	0.020	0.133	0.148	0.212
3009	yghB	0.161	-0.231	0.049	-0.079	-0.055	0.275
3010	yqhC	-0.978	-1.118	-0.634	-1.188	-0.650	-0.710
3011	yqhD	1.221	1.703	1.206	1.245	1.021	0.573
3012	dkgA	2.210	2.414	2.850	2.602	2.444	2.087
3013	yqhG	-0.059	-0.236	0.046	-0.013	0.132	0.203
3014	yqhH	0.043	-0.486	-0.249	-0.174	-0.301	-0.104
3015	B3015	0.096	-0.192	0.034	0.037	0.298	0.177
3016	B3016	-0.118	-0.541	-0.426	-0.216	-0.194	-0.134
3017	sufI	-0.168	0.012	-0.205	-0.219	-0.220	-0.073
3018	plsC	-1.218	-1.727	-1.760	-1.831	-1.634	-1.058
3019	parC	-0.116	null	-0.053	-0.034	0.215	-0.080
3020	ygiS	-0.051	-0.422	-0.482	-0.287	-0.267	null
3021	ygiT	0.072	-0.204	-0.158	-0.179	-0.190	0.053
3022	b3022	0.240	0.255	0.202	0.229	-0.010	0.134
3023	ygiV	0.853	1.353	0.750	1.221	1.362	1.169
3024	ygiW	0.420	0.866	0.626	0.616	0.850	0.276
3025	qseB	0.090	0.116	-0.049	0.071	0.293	null
3026	qseC	0.046	-0.172	-0.101	0.066	0.121	0.063
3027	ygiZ	-0.040	-0.102	-0.081	-0.084	0.048	0.916
3028	mdaB	0.154	0.026	0.208	0.088	0.040	0.066
3029	ygiN	0.108	0.199	0.190	0.073	0.262	0.099
3030	parE	0.058	0.233	-0.003	0.231	0.234	0.178
3031	yqiA	-0.161	-0.056	-0.156	-0.073	0.003	0.022
3032	cpdA	0.287	0.584	0.298	0.204	0.470	0.287
3033	yqiB	0.459	0.646	0.599	0.536	0.607	0.447
3034	nudF	1.233	2.048	0.798	0.801	1.100	0.501
3035	tolC	0.095	1.166	null	-0.043	-0.109	-0.105
3036	ygiA	-0.131	-0.051	-0.196	-0.421	-0.471	-0.334
3037	ygiB	-0.392	-0.229	-0.015	-0.329	-0.506	-0.229
3038	ygiC	0.263	0.195	0.087	0.032	-0.096	-0.161
3039	zupT	-0.232	-0.749	-0.693	-0.562	-0.580	-0.270
3040	ygiE	-0.079	-0.553	-0.303	-0.281	-0.211	-0.077
3041	ribB	-0.014	-0.151	-0.257	-0.098	-0.224	-0.204
3042	yqiC	0.072	0.299	0.363	0.311	0.006	0.301
3043	ygiL	-0.022	-0.210	-0.070	-0.049	-0.165	0.018
3044	insC-5	-0.220	-0.395	-0.307	-0.397	-0.472	-0.211
3045	insD-5	-1.060	-1.239	-1.055	-0.907	-0.976	-0.757
3046	yqiG	-0.174	-0.335	-0.460	-0.198	-0.306	-0.206
3047	yqiH	-0.288	-0.348	-0.453	-0.297	0.168	-0.268
3048	yqiI	-0.068	-0.639	-0.105	-0.210	-0.439	-0.095
3049	glgS	0.162	0.276	0.397	0.374	0.573	0.421
3050	yqiJ	0.475	0.564	0.407	0.284	0.356	0.337
3051	yqiK	-0.165	-0.721	-0.282	-0.072	-0.083	-0.087
3052	rfaE	-0.131	0.037	-0.259	-0.281	-0.254	-0.249
3053	glnE	-0.019	0.038	-0.053	0.021	0.219	0.118
3054	ygiF	0.165	-0.092	0.292	0.232	0.362	0.261
3055	htrG	0.221	-0.107	0.013	-0.085	-0.265	0.129
3056	cca	-0.395	-0.527	-0.444	-0.172	-0.156	-0.270
3057	bacA	-0.400	-0.269	-0.387	-0.214	-0.359	-0.179
3058	folB	0.031	-0.487	-0.262	-0.210	-0.207	-0.075
3059	ygiH	-0.141	0.122	0.130	0.407	0.255	0.149
3060	ygiP	0.006	-0.218	0.206	0.171	0.379	0.271
3061	ttdA	0.048	-0.306	-0.158	0.067	-0.217	0.025
3062	ttdB	0.105	-0.415	-0.100	-0.053	-0.057	0.021
3063	ygjE	-0.533	-0.637	-0.448	-0.325	-0.411	-0.274
3064	ygjD	-0.034	0.107	-0.010	0.018	0.231	0.118
3065	rpsU	0.616	0.902	0.783	0.945	0.650	0.970
3066	dnaG	0.280	0.808	0.349	0.157	null	0.561
3067	rpoD	0.979	2.192	1.443	1.337	1.580	0.856
3068	ygjF	0.913	1.101	1.054	0.837	0.978	0.819
3069	ileX	null	null	null	null	null	null
3070	yqjH	0.230	0.374	0.218	0.193	0.202	0.143
3071	yqjI	0.216	0.917	0.006	0.079	0.117	0.107
3072	aer	-1.134	-0.476	-1.096	-0.929	-0.945	-0.868
3073	ygjG	0.643	1.249	0.521	0.442	0.747	0.543
3074	ygjH	-0.125	-0.445	-0.106	-0.115	-0.195	-0.196
3075	ebgR	-0.307	-0.260	-0.131	0.039	-0.127	-0.086
3076	ebgA	null	null	null	null	null	null
3077	ebgC	-0.072	0.097	-0.015	0.120	0.076	0.034
3078	ygjI	-0.449	-0.558	-0.318	-0.325	null	-0.187
3079	ygjJ	-0.347	-0.562	-0.349	-0.271	-0.239	-0.167
3080	ygjK	null	null	null	null	null	null
3081	fadH	-0.366	-0.371	-0.261	-0.131	-0.054	-0.064
3082	ygjM	0.034	-0.140	-0.132	-0.071	-0.207	-0.201
3083	ygjN	0.141	-0.238	-0.074	0.042	-0.056	-0.010
3084	ygjO	-0.196	-0.417	-0.154	-0.172	-0.013	0.269
3085	ygjP	-0.523	-0.571	-0.304	-0.326	-0.434	-0.231
3086	ygjQ	-0.004	-0.309	-0.169	-0.078	-0.100	-0.054
3087	ygjR	0.065	0.253	0.271	0.294	0.236	0.141
3088	alx	-0.085	-0.345	-0.295	-0.088	-0.038	0.048
3089	sstT	-0.415	-0.311	-0.364	-0.359	-0.365	-0.203
3090	ygjV	-0.008	-0.327	-0.064	0.046	-0.034	0.066
3091	uxaA	0.211	0.212	-0.037	-0.288	-0.094	-0.185
3092	uxaC	-0.188	0.139	-0.403	-1.046	-0.707	-0.981
3093	exuT	0.026	null	-0.424	-0.128	-0.235	-0.235
3094	exuR	0.593	0.740	null	0.514	0.160	0.588
3095	yqjA	-0.321	-0.310	-0.371	-0.330	-0.394	-0.352
3096	yqjB	0.176	0.286	0.359	0.416	0.278	0.201
3097	yqjC	0.841	1.415	1.491	1.310	1.628	1.146
3098	yqjD	0.822	1.042	0.874	0.906	1.175	0.653
3099	yqjE	0.181	0.539	0.429	0.279	0.647	0.176
3100	yqjK	0.151	-0.041	-0.014	0.022	-0.152	-0.016
3101	yqjF	0.043	0.247	0.127	0.231	0.103	0.037
3102	yqjG	0.629	1.380	1.225	1.246	1.021	0.871
3103	yhaH	-0.092	0.107	-0.080	0.111	-0.038	-0.056
3104	yhaI	0.054	-0.384	-0.038	-0.139	-0.268	-0.048
3105	yhaJ	-0.223	-0.267	-0.259	-0.279	-0.356	-0.222
3106	yhaK	-0.128	-0.030	0.413	0.375	0.320	0.435
3107	yhaL	0.004	-0.136	-0.205	-0.148	-0.073	-0.133
3108	B3108	-1.311	-1.429	-0.951	-1.192	-1.065	-0.837
3109	B3109	-0.881	-1.219	-1.121	-1.049	-1.063	-0.885
3110	yhaO	-0.307	-0.659	-0.441	-0.209	-0.175	-0.132
3111	yhaP	-0.702	-0.667	-0.516	-0.329	-0.312	-0.225
3112	yhaQ	0.041	-0.285	-0.104	-0.157	-0.029	-0.030
3113	tdcF	-0.107	-0.107	-0.170	-0.096	-0.134	-0.096
3114	tdcE	-0.039	-0.037	0.239	0.305	0.261	0.065
3115	tdcD	null	null	null	null	null	null
3116	tdcC	-0.620	-0.463	-0.704	-0.433	-0.418	-0.383
3117	tdcB	-0.149	-0.779	-0.255	-0.276	-0.290	null
3118	tdcA	null	null	null	null	null	null
3119	tdcR	-0.058	-0.516	1.486	-0.307	-0.349	-0.197
3120	yhaB	-0.048	-0.175	-0.201	-0.116	-0.179	-0.136
3121	yhaC	-0.297	-0.701	-0.549	-0.654	-0.551	-0.330
3122	b3122	-0.070	-0.165	-0.037	0.069	-0.056	-0.091
3123	rnpB	null	null	null	null	null	null
3124	garK	-0.894	-1.036	-1.348	-0.956	-0.886	-0.923
3125	garR	-0.212	-0.502	-0.557	-0.276	-0.388	-0.195
3126	garL	-0.071	-0.277	-0.319	-0.096	-0.379	-0.289
3127	garP	-1.101	-0.787	-0.474	-0.475	-0.567	-0.372
3128	garD	-0.794	null	-0.772	-0.874	-0.869	-0.434
3129	sohA	0.390	0.312	0.226	0.298	0.123	0.311
3130	yhaV	0.186	0.016	-0.043	0.039	0.139	-0.056
3131	agaR	0.363	0.139	0.274	0.427	1.223	0.203
3132	kbaZ	0.132	-0.467	-0.180	-0.082	-0.095	0.076
3133	agaV	-0.344	-0.958	-0.588	-0.519	-0.766	-0.373
3134	agaW	-0.412	-0.957	-0.816	-0.839	-0.645	-0.440
3135	agaA	-0.744	-1.123	-1.348	-1.012	-1.299	-0.823
3136	agaS	0.044	-0.476	-0.235	-0.178	-0.039	0.029
3137	kbaY	-0.035	-0.258	-0.048	-0.165	-0.107	-0.090
3138	agaB	-0.227	-0.144	-0.171	-0.041	-0.047	-0.137
3139	agaC	null	null	null	null	null	null
3140	agaD	-0.201	-0.456	-0.375	-0.472	-0.351	-0.149
3141	agaI	-0.400	-0.521	null	-0.362	-0.478	-0.360
3142	yraH	-0.450	-0.285	-0.355	-0.366	-0.341	-0.360
3143	yraI	-0.328	-0.129	-0.306	-0.182	-0.290	-0.096
3144	yraJ	null	null	null	null	null	null
3145	yraK	-0.461	-0.643	-0.136	-0.050	-0.285	0.113
3146	yraL	0.749	1.060	0.516	0.778	0.795	0.758
3147	yraM	0.459	1.067	0.621	0.577	0.657	0.430
3148	yraN	0.009	0.187	0.157	0.034	0.207	-0.084
3149	yraO	0.090	-0.014	0.020	0.058	0.042	0.196
3150	yraP	0.121	1.640	0.021	0.070	0.257	0.218
3151	yraQ	-0.546	-0.464	-0.592	-0.530	-0.263	-0.434
3152	yraR	-0.398	-0.035	-0.149	-0.043	-0.021	-0.139
3153	yhbO	0.597	0.876	0.670	0.831	0.495	0.256
3154	yhbP	0.184	0.043	0.127	0.287	0.313	0.160
3155	yhbQ	-0.023	-0.202	-0.109	-0.049	-0.174	-0.025
3156	yhbS	-0.355	-0.429	-0.434	-0.375	-0.519	-0.338
3157	yhbT	-0.625	-0.748	-0.502	-0.694	-0.702	-0.318
3158	yhbU	-0.190	-0.620	-0.515	-0.515	-0.487	-0.279
3159	yhbV	-0.518	-0.676	-0.648	-0.573	-0.626	-0.482
3160	yhbW	-0.032	0.149	-0.111	0.184	-0.003	0.044
3161	mtr	2.040	3.524	2.156	1.956	1.669	1.421
3162	deaD	-0.103	0.533	0.007	0.089	0.547	0.322
3163	nlpI	0.106	0.510	0.577	0.247	0.349	0.355
3164	pnp	1.023	2.398	1.285	1.228	1.546	null
3165	rpsO	0.492	0.790	0.959	1.038	0.819	0.769
3166	truB	0.491	1.227	0.786	0.716	1.033	0.641
3167	rbfA	0.323	0.487	0.200	0.218	0.510	0.281
3168	infB	0.941	2.043	1.379	0.987	1.720	0.786
3169	nusA	0.284	1.282	0.758	0.427	0.859	0.252
3170	yhbC	0.503	0.886	0.484	0.480	0.349	0.336
3171	metY	null	null	null	null	null	null
3172	argG	0.601	1.177	0.187	0.435	0.711	0.020
3173	yhbX	-0.126	-0.664	-0.317	-0.305	-0.294	-0.045
3174	leuU	null	null	null	null	null	null
3175	secG	0.154	0.012	null	0.348	0.306	0.125
3176	glmM	-0.216	-0.014	-0.233	-0.203	-0.104	-0.091
3177	folP	0.103	-0.166	-0.005	-0.151	-0.104	-0.105
3178	ftsH	0.643	1.409	0.959	0.724	1.002	0.777
3179	rrmJ	1.595	1.850	1.599	1.832	1.803	1.520
3180	yhbY	0.669	0.829	0.747	0.804	0.579	0.603
3181	greA	0.126	-0.153	-0.001	0.048	0.107	0.340
3182	dacB	null	null	null	null	null	null
3183	obgE	-0.161	-0.419	-0.011	0.072	0.162	0.185
3184	yhbE	0.114	-0.187	-0.005	0.195	0.229	0.247
3185	rpmA	0.566	1.064	0.992	0.930	null	0.906
3186	rplU	1.313	2.315	null	2.191	1.821	2.129
3187	ispB	0.172	-0.029	-0.054	0.060	-0.028	-0.083
3188	sfsB	null	null	null	null	null	null
3189	murA	0.707	1.450	1.155	0.918	0.828	0.619
3190	yrbA	0.034	0.238	-0.212	0.053	-0.009	-0.005
3191	yrbB	0.266	0.411	0.293	0.332	0.248	0.076
3192	yrbC	0.499	0.879	0.869	0.646	0.759	-0.034
3193	yrbD	-0.226	0.090	-0.118	-0.170	-0.218	-0.330
3194	yrbE	0.005	-0.117	-0.190	-0.018	-0.056	-0.333
3195	yrbF	0.249	0.639	0.501	0.480	0.448	0.714
3196	yrbG	0.016	-0.169	0.062	0.165	0.239	0.166
3197	kdsD	-0.799	-0.512	-0.796	-0.972	-0.880	-0.734
3198	kdsC	0.356	1.191	0.306	0.205	0.610	0.189
3199	yrbK	0.800	1.656	1.072	1.094	1.326	0.849
3200	yhbN	0.893	1.953	1.102	1.148	1.344	0.873
3201	yhbG	0.632	1.210	0.799	0.567	0.854	0.593
3202	rpoN	1.808	2.006	2.059	2.213	2.042	1.748
3203	yhbH	1.114	1.529	1.394	1.569	0.904	0.851
3204	ptsN	1.589	2.318	1.686	1.519	1.267	1.049
3205	yhbJ	1.762	2.143	1.534	1.578	1.233	0.975
3206	npr	0.241	0.042	0.114	0.369	0.308	0.276
3207	yrbL	0.602	0.798	0.906	0.800	0.633	0.815
3208	mtgA	0.410	0.135	0.264	0.457	0.371	0.454
3209	elbB	-0.037	-0.164	0.163	0.217	0.029	0.256
3210	arcB	0.140	-0.226	0.164	-0.027	-0.260	0.033
3211	yhcC	-0.230	-0.429	-0.269	-0.265	-0.088	-0.016
3212	gltB	-0.416	-0.252	-0.430	-0.656	-0.578	-0.360
3213	gltD	-0.104	-0.214	-0.219	-0.176	-0.244	-0.237
3214	gltF	0.105	-0.616	-0.098	-0.087	-0.333	-0.024
3215	yhcA	-0.647	-0.160	-0.104	-0.145	-0.306	-0.207
3216	yhcD	-0.360	-0.407	-0.579	-0.696	-0.089	0.225
3217	yhcE_1	-0.196	-0.326	-0.322	-0.393	-0.308	-0.300
3218	insH-10	-1.230	-0.968	-0.987	-0.888	-0.962	-0.872
3219	yhcF	0.064	0.029	-0.189	0.101	-0.092	-0.085
3220	yhcG	-0.054	-0.286	-0.261	-0.139	0.135	0.115
3221	yhcH	-0.069	-0.012	-0.189	1.011	-0.291	-0.013
3222	nanK	-0.118	-0.529	-0.424	-0.546	-0.468	-0.317
3223	nanE	-0.326	-0.615	-0.463	-0.570	-0.367	-0.319
3224	nanT	-0.452	-1.199	-1.066	-0.815	-0.780	-0.448
3225	nanA	0.073	-0.361	-0.125	-0.003	0.122	-0.004
3226	nanR	-1.239	-1.305	-1.362	-1.202	-1.375	-1.183
3227	dcuD	-0.440	-0.707	-0.647	-0.137	-0.447	-0.467
3228	sspB	0.328	0.405	0.141	0.308	0.380	0.145
3229	sspA	0.054	0.196	-0.004	0.050	-0.103	-0.217
3230	rpsI	-0.508	-0.262	-0.286	-0.109	-0.268	-0.259
3231	rplM	0.426	0.431	0.775	0.807	0.860	0.799
3232	yhcM	-0.800	-0.738	-0.704	-0.529	-0.652	-0.469
3233	yhcB	0.374	0.587	0.248	0.321	0.294	0.165
3234	degQ	-0.705	0.026	-0.306	-0.598	-0.367	-0.471
3235	degS	-0.055	-0.100	-0.047	0.106	-0.082	0.021
3236	mdh	1.004	0.811	0.868	1.068	0.817	0.704
3237	argR	0.005	0.095	0.077	0.037	-0.198	0.073
3238	yhcN	0.251	0.459	0.263	0.215	0.267	0.394
3239	yhcO	0.132	-0.140	1.632	0.095	-0.106	0.091
3240	aaeB	-0.155	-0.322	-0.121	-0.292	-0.038	0.066
3241	aaeA	null	-0.548	-0.332	-0.387	-0.361	-0.165
3242	aaeX	-0.263	-0.153	-0.260	-0.229	-0.283	-0.073
3243	aaeR	-0.510	-0.694	-0.644	-0.517	-0.344	-0.330
3244	tldD	0.090	-0.147	0.091	0.198	0.274	0.283
3245	B3245	-0.381	-0.461	-0.481	-0.365	-0.247	-0.309
3246	B3246	0.002	-0.442	-0.381	-0.259	-0.242	-0.053
3247	rng	-0.096	0.150	0.004	-0.108	0.012	0.047
3248	yhdE	0.013	0.190	-0.038	0.130	0.067	0.021
3249	mreD	0.145	-0.152	-0.029	-0.115	-0.162	0.005
3250	mreC	0.165	-0.239	-0.185	0.063	0.225	0.128
3251	mreB	0.112	0.282	0.207	0.081	0.213	0.125
3252	yhdA	0.188	0.118	0.094	0.337	0.113	0.171
3253	yhdH	-0.189	0.036	-0.047	-0.022	0.053	0.048
3254	b3254	0.072	-0.142	-0.119	0.003	-0.173	-0.154
3255	accB	0.392	0.231	0.309	0.290	0.484	0.033
3256	accC	0.432	0.385	0.185	0.017	0.085	null
3257	yhdT	-0.199	-0.249	-0.406	1.910	-0.220	-0.237
3258	panF	-0.178	-0.760	-0.512	-0.378	-0.360	-0.241
3259	prmA	-0.063	-0.168	-0.227	-0.198	-0.235	-0.199
3260	dusB	0.592	0.721	0.412	0.422	0.537	0.769
3261	fis	0.076	0.313	0.068	0.206	0.361	0.260
3262	yhdJ	-0.013	-0.315	-0.233	-0.061	0.029	0.082
3263	yhdU	0.045	0.333	-0.001	0.097	-0.100	-0.076
3264	envR	-0.079	-0.372	-0.137	0.046	0.035	0.044
3265	acrE	-0.160	-0.324	-0.176	0.131	0.138	0.085
3266	acrF	-1.108	-0.929	-1.158	-0.841	-0.740	-0.769
3267	yhdV	-0.046	-0.142	-0.136	-0.038	0.009	-0.092
3268	yhdW	0.051	-0.316	-0.069	0.034	-0.100	0.282
3269	yhdX	-0.289	-0.377	-0.429	-0.172	-0.095	-0.241
3270	yhdY	-0.318	-0.508	-0.036	-0.094	0.116	-0.082
3271	yhdZ	0.071	0.358	0.338	0.470	0.280	0.294
3272	rrfF	null	null	null	null	null	null
3273	thrV	null	null	null	null	null	null
3274	rrfD	null	null	null	null	null	null
3275	rrlD	null	null	null	null	null	null
3276	alaU	null	null	null	null	null	null
3277	ileU	null	null	null	null	null	null
3278	rrsD	null	null	null	null	null	null
3279	yrdA	0.807	null	1.357	1.490	1.207	1.455
3280	yrdB	0.070	0.134	-0.067	0.193	-0.085	-0.181
3281	aroE	-0.323	-0.487	-0.361	-0.114	-0.129	-0.160
3282	yrdC	-0.531	-0.121	-0.518	-0.531	-0.597	-0.586
3283	yrdD	0.489	1.022	0.689	0.461	0.467	0.659
3284	smg	0.569	0.682	0.629	0.665	0.605	0.543
3285	B3285	0.401	0.561	0.759	0.552	0.480	0.608
3286	B3286	-0.427	-0.252	-0.052	0.018	-0.207	0.000430
3287	def	0.503	0.898	0.861	1.121	0.847	0.818
3288	fmt	0.598	0.793	0.746	0.639	0.516	0.387
3289	rsmB	0.438	0.983	0.827	0.812	0.722	0.599
3290	trkA	0.508	0.711	0.403	0.704	0.834	0.524
3291	mscL	null	null	null	null	null	null
3292	zntR	0.447	0.376	0.584	0.805	0.470	0.796
3293	yhdN	0.475	0.508	0.410	0.542	0.565	0.618
3294	rplQ	0.700	0.840	0.736	0.960	0.812	0.397
3295	rpoA	1.392	2.271	1.946	1.709	1.984	0.980
3296	rpsD	2.475	3.469	3.563	2.921	3.166	2.054
3297	rpsK	1.375	2.177	2.304	1.789	1.649	1.245
3298	rpsM	1.801	2.663	2.283	2.006	2.349	1.671
3299	rpmJ	0.785	0.937	0.960	0.660	0.864	0.873
3300	secY	2.217	3.138	2.662	2.519	2.602	null
3301	rplO	1.608	2.865	2.247	2.108	2.887	1.824
3302	rpmD	0.474	0.931	0.649	0.687	0.904	1.004
3303	rpsE	1.078	2.279	1.418	1.032	null	0.979
3304	rplR	0.819	1.451	null	1.129	2.188	1.279
3305	rplF	1.680	3.205	2.433	1.990	null	0.753
3306	rpsH	2.307	3.290	2.889	2.657	3.068	2.042
3307	rpsN	1.605	1.991	1.852	1.538	1.645	0.830
3308	rplE	1.941	2.843	2.435	1.975	2.162	1.606
3309	rplX	null	null	null	null	null	null
3310	rplN	0.869	1.694	1.747	1.447	1.527	1.043
3311	rpsQ	null	null	null	null	null	null
3312	rpmC	null	null	null	null	null	null
3313	rplP	0.844	1.333	1.290	1.197	1.617	0.269
3314	rpsC	0.765	1.905	1.051	0.852	1.422	0.385
3315	rplV	0.957	1.644	1.163	1.016	1.602	1.051
3316	rpsS	0.620	1.149	1.225	0.894	1.652	1.144
3317	rplB	1.579	2.993	2.139	2.050	3.123	1.345
3318	rplW	1.036	2.097	1.606	1.298	1.925	1.090
3319	rplD	1.215	1.986	1.609	1.439	1.946	null
3320	rplC	1.496	2.131	2.468	1.940	2.787	1.697
3321	rpsJ	1.352	1.994	1.524	1.058	1.771	0.823
3322	pioO	-0.640	-0.189	-0.304	-0.347	null	-0.324
3323	gspA	-0.632	-0.378	-0.401	-0.492	-0.207	-0.354
3324	gspC	0.196	-0.082	0.170	0.210	0.170	0.241
3325	gspD	-1.374	-2.209	-1.664	-1.657	-1.189	-0.921
3326	gspE	-0.085	-0.419	-0.054	0.101	0.092	0.161
3327	gspF	-0.125	null	-0.259	-0.043	-0.095	0.145
3328	gspG	-0.458	-0.539	null	-0.134	-0.248	-0.283
3329	gspH	-0.401	-0.774	-0.650	-0.529	-0.598	-0.317
3330	gspI	-0.310	-0.654	-0.447	-0.451	-0.376	-0.173
3331	gspJ	null	null	null	null	null	null
3332	gspK	-0.685	-1.005	-0.779	-0.739	-0.812	-0.576
3333	gspL	-1.039	-1.136	-0.720	-0.439	-0.778	-0.290
3334	gspM	0.029	0.275	0.031	0.195	0.225	0.197
3335	gspO	0.001	-0.068	0.003	0.046	0.170	0.099
3336	bfr	0.816	1.611	1.403	1.097	1.301	1.100
3337	bfd	0.009	0.107	0.118	0.374	0.015	0.235
3338	chiA	null	null	null	null	null	null
3339	tufA	2.302	3.580	2.876	2.579	3.383	2.193
3340	fusA	3.353	4.722	4.113	4.109	4.022	3.346
3341	rpsG	3.099	4.131	3.624	3.542	3.416	2.267
3342	rpsL	2.327	3.275	2.848	2.627	2.272	1.938
3343	yheL	0.402	0.531	0.525	0.410	0.312	0.362
3344	yheM	0.010	0.303	0.107	0.156	0.077	0.045
3345	yheN	0.748	1.350	0.552	null	0.624	0.520
3346	yheO	0.771	1.519	0.944	0.936	0.640	0.673
3347	fkpA	0.505	0.522	0.465	0.357	0.051	0.355
3348	slyX	0.314	-0.416	-0.000219	0.065	-0.166	0.023
3349	slyD	null	null	null	null	null	null
3350	kefB	-0.529	-0.364	-0.517	-0.216	0.006	-0.170
3351	kefG	-0.305	-0.554	-0.678	-0.663	-0.756	-0.576
3352	yheS	-0.164	-0.244	-0.360	-0.165	-0.010	-0.219
3353	yheT	0.058	-0.012	-0.111	-0.191	-0.151	-0.054
3354	yheU	0.304	-0.080	0.082	0.049	0.074	-0.060
3355	prkB	-0.339	-0.601	-0.655	-0.546	-0.454	-0.379
3356	yhfA	0.393	0.525	0.642	0.386	0.053	0.382
3357	crp	1.350	1.278	1.508	1.570	1.170	1.037
3358	yhfK	-0.365	-0.322	-0.432	-0.455	-0.224	-0.134
3359	argD	-0.297	-0.878	-0.478	-0.501	-0.581	-0.158
3360	pabA	-0.106	-0.181	-0.064	-0.061	-0.020	null
3361	fic	0.854	2.161	1.505	1.403	2.004	0.558
3362	yhfG	0.097	0.619	0.381	0.269	0.496	0.177
3363	ppiA	0.236	0.316	0.319	0.261	0.170	0.193
3364	tsgA	-0.143	-0.544	-0.270	-0.076	-0.202	-0.005
3365	nirB	-0.713	-0.839	-0.518	-0.371	-0.219	-0.191
3366	nirD	-0.104	-0.357	null	-0.072	-0.201	-0.068
3367	nirC	-0.386	-0.328	0.264	-0.215	null	-0.090
3368	cysG	-0.056	-0.318	0.336	-0.062	-0.245	0.070
3369	yhfL	-0.224	-0.310	-0.352	-0.346	-0.477	-0.279
3370	frlA	-0.262	-0.789	-0.550	-0.284	-0.382	-0.221
3371	frlB	-0.347	-0.461	-0.392	-0.409	-0.324	-0.206
3372	b3372	-0.168	-0.081	-0.085	0.128	0.065	-0.083
3373	yhfP	-0.341	-0.556	-0.134	-0.301	-0.191	-0.070
3374	frlD	-1.102	-1.182	-0.930	-0.897	-0.961	-0.844
3375	frlR	-0.182	-0.416	-0.183	-0.011	-0.178	-0.178
3376	yhfS	-0.992	-0.921	-0.704	-0.376	-0.580	-0.377
3377	yhfT	-0.611	-0.706	-0.614	-0.400	-0.487	null
3378	yhfU	0.157	-0.451	-0.005	-0.051	-0.166	-0.053
3379	php	-0.160	-0.303	-0.259	-0.231	-0.162	-0.163
3380	yhfW	-0.296	-0.797	-0.577	-0.419	-0.308	-0.258
3381	yhfX	null	null	null	null	null	null
3382	yhfY	-0.224	0.021	-0.078	-0.049	-0.043	0.014
3383	yhfZ	-0.686	-0.739	-0.521	-0.534	-0.782	-0.706
3384	trpS	0.136	0.391	0.190	0.340	-0.095	0.087
3385	gph	-0.066	0.254	0.034	-0.068	-0.029	-0.061
3386	rpe	0.318	0.773	0.149	0.212	0.411	0.154
3387	dam	0.425	0.888	0.264	0.334	0.168	0.263
3388	damX	0.106	-0.291	-0.098	-0.014	-0.221	-0.109
3389	aroB	1.137	0.395	0.089	0.243	0.377	0.206
3390	aroK	-0.022	0.436	0.191	0.097	0.068	0.118
3391	hofQ	-0.189	3.558	null	-0.201	-0.062	0.115
3392	yrfA	-0.029	-0.712	-0.569	-0.424	-0.573	-0.333
3393	yrfB	-0.130	-0.427	-0.401	-0.458	-0.471	-0.383
3394	yrfC	0.175	-0.462	-0.402	-0.283	-0.281	-0.269
3395	yrfD	-0.338	-0.642	null	-0.576	-0.367	-0.372
3396	mrcA	-0.157	-0.349	-0.253	-0.194	-0.152	-0.130
3397	nudE	0.328	-0.054	-0.099	-0.039	-0.202	0.012
3398	yrfF	0.135	-0.180	-0.250	-0.036	0.158	0.234
3399	yrfG	0.383	null	0.470	0.416	0.746	0.431
3400	hslR	-0.639	-0.465	-0.356	-0.300	-0.062	-0.112
3401	hslO	-0.338	-0.032	0.057	0.181	0.442	0.058
3402	yhgE	0.104	0.037	0.062	0.228	0.061	0.126
3403	pck	1.305	2.499	2.383	1.812	1.420	1.097
3404	envZ	0.156	-0.089	0.021	0.049	0.159	-0.041
3405	ompR	0.345	0.203	0.281	0.448	0.532	0.326
3406	greB	null	null	null	null	null	null
3407	yhgF	-0.190	0.168	-0.280	-0.234	0.017	-0.043
3408	feoA	0.141	0.127	0.060	0.234	0.170	0.158
3409	feoB	-0.559	null	-0.744	-0.424	-0.163	-0.259
3410	yhgG	-0.127	-0.014	-0.003	0.162	0.079	-0.028
3411	yhgA	-0.735	-0.943	-0.556	-0.370	-0.585	-0.368
3412	bioH	-0.654	-0.864	-1.143	-0.637	-0.873	-0.668
3413	gntX	-0.285	-0.227	-0.304	-0.102	-0.239	-0.245
3414	gntY	0.137	0.227	0.133	0.213	0.104	0.130
3415	gntT	-0.312	-0.447	-0.714	-0.392	-0.235	0.837
3416	malQ	-0.218	-0.261	-0.299	-0.145	null	-0.278
3417	malP	0.065	0.370	0.037	-0.108	0.341	-0.081
3418	malT	0.090	0.118	-0.101	-0.122	0.065	-0.182
3419	B3419	-1.011	-1.035	-0.634	-0.602	-0.732	-0.580
3420	B3420	null	null	null	null	null	null
3421	rtcB	-0.685	-0.814	-0.468	-0.434	-0.510	-0.286
3422	rtcR	-0.146	-0.254	-0.121	-0.016	0.027	0.053
3423	glpR	-0.068	0.168	-0.081	-0.193	null	null
3424	glpG	-0.223	-0.324	-0.236	-0.215	-0.183	-0.092
3425	glpE	-0.197	-0.619	-0.419	-0.471	-0.601	-0.177
3426	glpD	null	null	null	null	null	null
3427	yzgL	null	null	null	null	null	null
3428	glgP	0.426	0.651	0.385	0.296	0.654	0.184
3429	glgA	-0.267	-0.113	-0.195	-0.228	0.121	-0.282
3430	glgC	0.692	0.928	0.708	0.619	0.805	0.402
3431	glgX	0.886	1.119	0.996	0.876	1.144	0.406
3432	glgB	-0.098	0.523	0.455	-0.067	0.479	0.030
3433	asd	1.372	2.053	1.463	1.350	1.566	0.959
3434	yhgN	0.067	-0.140	-0.071	0.006	-0.199	-0.078
3435	gntU	0.003	3.913	-0.133	-0.156	-0.266	-0.188
3436	gntU	-0.442	-0.478	2.246	0.005	0.089	0.079
3437	gntK	-0.026	-0.233	-0.373	-0.253	-0.489	-0.229
3438	gntR	-0.073	-0.458	-0.426	-0.400	-0.417	-0.451
3439	yhhW	0.040	-0.080	0.014	-0.098	-0.020	0.044
3440	yhhX	0.455	0.715	0.500	0.522	0.575	0.279
3441	yhhY	0.209	0.066	0.038	0.028	0.053	0.124
3442	yhhZ	-0.140	-0.252	-0.174	-0.321	-0.234	-0.296
3443	yrhA	-0.064	-0.259	-0.288	-0.262	-0.517	-0.237
3444	insA-6	-0.441	-0.585	-0.545	-0.532	-0.638	-0.474
3445	insB-6	-0.676	-0.415	-0.582	-0.449	-0.641	-0.462
3446	yrhB	-0.060	-0.225	-0.144	-0.321	-0.417	-0.293
3447	ggt	0.441	0.844	0.399	0.596	0.610	0.296
3448	yhhA	0.317	0.309	0.637	0.548	0.383	0.521
3449	ugpQ	0.199	0.244	-0.150	0.037	-0.012	-0.028
3450	ugpC	-0.585	-0.434	-0.642	-0.520	-0.489	-0.279
3451	ugpE	-0.038	-0.381	-0.293	-0.000241	0.062	0.024
3452	ugpA	-0.074	-0.446	-0.220	-0.230	-0.067	0.058
3453	ugpB	0.407	0.619	0.067	0.244	0.305	0.307
3454	livF	-0.710	-0.711	-0.756	-0.693	-0.552	-0.277
3455	livG	-0.008	-0.223	-0.185	0.609	-0.129	-0.055
3456	livM	-0.576	-1.089	-0.679	-0.545	-0.490	-0.131
3457	livH	-0.780	-0.669	-0.203	-0.373	-0.157	-0.200
3458	livK	-0.087	null	-0.131	-0.095	0.095	-0.119
3459	yhhK	-0.163	-0.485	-0.521	-0.479	-0.583	-0.389
3460	livJ	-0.399	-0.115	-0.174	0.070	0.241	0.090
3461	rpoH	0.405	0.663	0.541	0.669	0.712	0.370
3462	ftsX	-0.085	0.036	3.171	0.132	0.204	-0.047
3463	ftsE	0.274	0.124	1.144	0.631	0.991	0.936
3464	ftsY	0.177	null	0.328	0.642	0.538	0.368
3465	yhhF	-0.398	-0.169	-0.240	-0.079	-0.294	-0.159
3466	yhhL	-0.320	-0.443	-0.332	-0.161	-0.505	-0.211
3467	yhhM	-0.082	-0.255	-0.179	-0.162	-0.148	-0.224
3468	yhhN	-0.570	-0.746	-0.391	-0.541	-0.458	-0.403
3469	zntA	-0.983	-1.136	-1.033	-0.946	-0.655	-0.630
3470	yhhP	0.014	-0.024	-0.058	0.181	-0.093	-0.068
3471	yhhQ	0.020	-0.046	-0.146	-0.016	-0.203	-0.161
3472	dcrB	0.122	0.808	0.098	-0.005	-0.002	-0.300
3473	yhhS	-0.626	-0.967	-0.970	-0.958	-0.783	-0.731
3474	yhhT	-0.151	-0.360	-0.170	-0.069	-0.236	-0.101
3475	acpT	null	-0.270	-0.065	-0.114	-0.033	0.027
3476	nikA	-0.324	0.522	null	-0.179	-0.225	-0.017
3477	nikB	-0.786	-0.799	-0.751	-0.733	-0.535	-0.563
3478	nikC	-0.189	1.801	-0.380	-0.243	-0.105	-0.216
3479	nikD	-0.919	-0.621	-0.928	-0.888	-0.425	-0.542
3480	nikE	-0.032	3.751	-0.201	-0.107	0.025	0.016
3481	nikR	-0.115	-0.144	-0.165	-0.035	0.009	0.221
3482	rhsB	-1.840	-2.064	-1.857	-1.331	-0.958	-1.189
3483	yhhH	-0.042	-0.087	-0.059	-0.033	-0.105	-0.021
3484	yhhI	null	null	null	null	null	null
3485	yhhJ	-0.492	-0.747	-0.901	-0.957	-0.683	-0.695
3486	rbbA	-0.275	-0.405	-0.442	-0.284	-0.145	-0.327
3487	yhiI	-0.237	-0.467	-0.418	-0.490	-0.355	-0.421
3488	yhiJ	0.352	-0.061	0.082	0.253	0.060	0.282
3489	yhiK	0.114	-0.105	0.081	0.106	-0.120	-0.065
3490	yhiL	0.006	-0.260	-0.195	-0.313	-0.432	-0.288
3491	yhiM	0.873	1.473	1.564	1.299	0.867	0.897
3492	yhiN	-0.274	-0.291	-0.232	-0.190	-0.138	-0.133
3493	pitA	0.139	0.101	null	0.085	0.121	0.128
3494	yhiO	-0.160	-0.073	-0.016	-0.256	-0.186	-0.165
3495	uspA	2.617	null	3.154	2.789	2.721	2.951
3496	yhiP	0.218	0.462	0.385	0.427	0.097	0.182
3497	yhiQ	-0.507	-0.464	-0.326	-0.087	-0.235	-0.030
3498	prlC	0.245	1.016	0.912	1.018	1.086	1.013
3499	yhiR	-0.063	0.033	-0.122	0.036	0.114	null
3500	gor	-0.950	null	-1.041	-1.050	-0.932	-1.177
3501	arsR	-0.475	-0.162	-0.475	-0.737	-0.376	-0.568
3502	arsB	-0.413	null	-0.566	-0.445	-0.677	-0.601
3503	arsC	-0.117	-0.062	-0.093	0.015	0.067	0.022
3504	yhiS	-0.133	-0.011	-0.166	0.085	-0.248	0.004
3505	insH-11	-1.269	-0.850	null	-1.186	-1.098	-0.935
3506	slp	0.985	1.022	1.447	1.227	1.122	null
3507	yhiF	0.421	0.540	0.145	0.384	-0.009	0.181
3508	yhiD	0.773	1.097	0.924	0.810	1.028	1.456
3509	hdeB	0.827	1.268	1.233	1.121	1.181	1.204
3510	hdeA	1.181	1.330	3.523	1.779	1.226	1.116
3511	hdeD	1.070	1.033	1.024	1.318	1.585	1.285
3512	gadE	1.767	2.001	2.152	2.026	2.137	1.881
3513	mdtE	1.231	1.777	1.165	0.977	1.238	0.662
3514	mdtF	1.004	3.716	0.942	0.857	1.199	0.459
3515	gadW	1.149	1.476	null	0.336	0.363	0.435
3516	gadX	1.066	1.375	1.293	1.242	0.967	null
3517	gadA	1.984	3.120	3.008	2.470	3.292	2.197
3518	yhjA	-0.106	-0.820	-0.492	-0.418	-0.626	-0.302
3519	treF	0.605	1.074	0.537	0.737	null	0.272
3520	yhjB	0.126	-0.353	-0.127	-0.106	-0.331	-0.143
3521	yhjC	0.118	-0.416	-0.101	-0.088	-0.188	-0.034
3522	yhjD	0.122	0.051	0.072	0.074	0.417	-0.053
3523	yhjE	-0.286	-0.289	-0.062	-0.102	0.015	-0.068
3524	yhjG	0.146	0.705	0.587	0.397	0.976	0.194
3525	yhjH	-0.074	-0.510	-0.462	-0.094	-0.325	0.023
3526	kdgK	0.073	null	0.025	0.193	0.162	0.188
3527	yhjJ	-0.252	-0.227	-0.264	-0.395	-0.157	-0.202
3528	dctA	0.907	0.830	0.352	0.138	-0.001	0.061
3529	yhjK	-1.237	-1.421	-1.602	-1.182	-1.453	-1.184
3530	bcsC	-0.439	-0.828	-0.714	-0.468	-0.306	-0.356
3531	bcsZ	-0.253	-0.699	-0.522	-0.385	-0.365	-0.110
3532	bcsB	-0.033	-0.505	-0.593	-0.116	0.367	-0.152
3533	bcsA	-0.429	-1.024	-0.688	-0.336	-0.228	-0.176
3534	yhjQ	-0.462	-0.977	-0.684	-0.724	-0.607	-0.447
3535	yhjR	-0.022	-0.382	-0.096	-0.194	-0.149	0.004
3536	bcsE	-0.054	-0.261	-0.455	-0.248	-0.276	-0.282
3537	bcsF	0.022	-0.169	-0.175	0.021	-0.175	0.061
3538	bcsG	-0.986	-0.877	-0.749	-0.540	-0.612	-0.442
3539	yhjV	0.116	-0.160	-0.122	-0.012	0.059	0.266
3540	dppF	-0.097	0.702	-0.109	-0.354	-0.104	-0.235
3541	dppD	-0.871	-0.161	-0.714	-0.908	-0.935	-0.876
3542	dppC	-0.171	-0.048	-0.246	-0.302	-0.291	0.032
3543	dppB	0.111	0.269	null	0.159	0.216	-0.011
3544	dppA	2.486	3.917	2.727	2.314	2.065	1.651
3545	proK	null	null	null	null	null	null
3546	eptB	-0.312	-0.566	-0.347	-0.272	0.689	-0.086
3547	yhjX	-0.157	0.491	-0.510	-0.521	-0.630	-0.275
3548	yhjY	0.373	-0.016	0.359	0.391	0.374	0.485
3549	tag	0.257	0.007	0.025	0.106	0.139	0.080
3550	yiaC	-0.134	-0.409	-0.135	null	-0.242	-0.050
3551	bisC	-0.801	-0.366	-1.002	-0.736	-0.548	-0.888
3552	yiaD	0.038	-0.586	-0.422	-0.263	-0.273	-0.188
3553	tiaE	0.338	0.599	0.499	0.550	0.370	0.372
3554	yiaF	0.388	0.310	0.548	0.258	0.240	0.112
3555	yiaG	0.591	1.271	0.528	0.628	0.706	0.572
3556	cspA	0.229	0.141	0.166	0.320	0.363	0.157
3557	insJ	-0.021	-0.206	-0.162	-0.067	-0.078	0.021
3558	insK	-0.090	-0.095	-0.113	0.030	0.036	-0.017
3559	glyS	-0.141	0.323	-0.064	-0.012	null	-0.308
3560	glyQ	0.092	0.418	0.241	0.243	null	0.230
3561	yiaH	null	null	null	null	null	null
3562	yiaA	-0.074	-0.345	-0.096	-0.293	-0.335	-0.157
3563	yiaB	null	null	null	null	null	null
3564	xylB	-0.494	-0.627	-0.111	-0.430	-0.246	-0.358
3565	xylA	1.378	0.051	0.102	0.305	0.193	0.208
3566	xylF	0.226	0.204	0.376	0.272	0.258	0.267
3567	xylG	-0.547	3.818	-0.535	-0.382	-0.611	-0.345
3568	xylH	-0.866	-0.606	-0.473	-0.482	-0.388	-0.345
3569	xylR	-0.168	2.166	-0.157	-0.111	-0.281	0.006
3570	bax	1.005	1.666	1.350	1.292	0.664	0.933
3571	malS	-0.050	-0.178	-0.103	0.176	0.133	0.152
3572	avtA	-0.131	null	-0.235	-0.248	-0.241	-0.058
3573	yiaI	-0.018	-0.627	-0.306	-0.057	-0.196	-0.141
3574	yiaJ	null	null	null	null	null	null
3575	yiaK	-0.027	-0.791	-0.640	-0.512	-0.473	-0.212
3576	yiaL	-0.777	-0.858	-0.679	-0.752	-0.783	-0.452
3577	yiaM	-0.423	-0.834	-0.550	-0.571	-0.755	-0.457
3578	yiaN	null	null	null	null	null	null
3579	yiaO	-0.255	-0.425	-0.415	-0.059	-0.345	-0.275
3580	lyxK	-0.300	null	-0.554	-0.436	-0.309	-0.056
3581	sgbH	-0.112	-0.637	-0.408	-0.279	-0.248	-0.284
3582	sgbU	-0.759	-1.470	-1.158	-0.965	-0.809	-0.789
3583	sgbE	-0.408	-1.195	-0.946	-0.709	-0.718	-0.415
3584	yiaT	-0.348	-0.942	-0.668	-0.457	-0.751	-0.387
3585	yiaU	-0.795	-0.971	-0.625	-0.605	-0.736	-0.334
3586	yiaV	null	null	null	null	null	null
3587	yiaW	-0.322	-0.240	-0.156	-0.278	-0.300	-0.219
3588	aldB	-0.030	0.577	0.651	0.491	0.723	1.119
3589	yiaY	-0.252	-0.402	-0.324	-0.290	-0.256	-0.158
3590	selB	-1.146	-1.193	-0.944	-1.035	-0.744	-1.029
3591	selA	-0.188	-0.368	-0.213	-0.294	-0.123	-0.190
3592	yibF	-1.123	-1.332	-0.911	-1.435	-1.159	-0.973
3593	rhsA	null	null	null	null	null	null
3594	yibA	null	null	null	null	null	null
3595	yibJ	-1.222	-1.593	-1.326	-0.981	-0.989	-1.123
3596	yibG	null	null	null	null	null	null
3597	yibH	null	null	null	null	null	null
3598	yibI	null	null	null	null	null	null
3599	mtlA	-0.038	1.784	0.238	0.232	0.452	0.095
3600	mtlD	0.625	null	0.676	0.695	0.753	0.454
3601	mtlR	0.564	0.437	0.507	0.655	0.744	0.455
3602	yibL	null	null	null	null	null	null
3603	lldP	-0.144	-0.204	-0.540	-0.085	-0.003	-0.111
3604	lldR	0.057	-0.260	-0.255	-0.153	-0.082	0.062
3605	lldD	-0.135	-0.698	-0.654	-0.385	-0.378	-0.287
3606	yibK	-0.216	-0.535	-0.459	-0.292	-0.377	-0.229
3607	cysE	0.660	0.988	0.493	0.691	0.656	0.335
3608	gpsA	0.548	0.701	0.524	0.388	0.399	0.262
3609	secB	0.513	3.581	0.487	0.483	0.625	0.452
3610	grxC	0.074	0.473	-0.031	-0.130	-0.207	-0.173
3611	yibN	0.421	0.301	0.631	0.363	0.345	0.212
3612	gpmI	null	null	null	null	null	null
3613	envC	-0.286	-0.568	-0.596	-0.599	-0.662	-0.462
3614	yibQ	null	null	null	null	null	null
3615	yibD	null	null	null	null	null	null
3616	tdh	0.733	0.720	0.729	0.607	0.624	0.379
3617	kbl	1.023	1.466	1.183	0.599	0.874	0.435
3618	htrL	-0.173	0.339	-0.044	-0.051	-0.362	0.011
3619	rfaD	0.694	0.929	1.207	0.965	0.721	0.691
3620	rfaF	0.696	0.446	0.570	0.688	0.769	0.570
3621	rfaC	0.125	-0.192	-0.222	-0.343	-0.120	0.063
3622	rfaL	0.509	0.451	0.199	0.370	0.290	0.244
3623	rfaK	0.121	-0.089	0.097	0.056	0.013	-0.153
3624	rfaZ	0.105	0.026	-0.054	0.093	0.122	-0.000951
3625	rfaY	0.008	-0.309	0.004	-0.025	0.571	0.041
3626	rfaJ	0.144	0.066	-0.105	0.303	0.071	0.014
3627	rfaI	0.027	0.254	0.145	0.060	0.090	0.075
3628	rfaB	null	null	null	null	null	null
3629	rfaS	0.130	-0.116	0.036	-0.182	-0.097	0.050
3630	rfaP	0.295	-0.200	0.032	0.287	0.133	0.309
3631	rfaG	0.206	-0.130	0.096	-0.002	-0.054	0.147
3632	rfaQ	0.312	0.189	0.220	0.539	0.219	0.470
3633	kdtA	-0.087	-0.248	-0.326	-0.182	-0.172	-0.032
3634	coaD	0.040	-0.205	-0.061	-0.063	0.013	-0.136
3635	mutM	-0.314	-0.507	-0.247	-0.298	-0.281	-0.191
3636	rpmG	0.304	0.328	0.326	0.519	0.482	0.553
3637	rpmB	0.699	0.578	1.162	0.695	1.064	1.053
3638	yicR	-0.018	-0.187	-0.132	-0.151	-0.281	0.022
3639	dfp	-0.002	0.310	0.031	0.122	0.239	0.148
3640	dut	0.045	0.030	null	-0.000014	-0.049	-0.013
3641	ttk	0.158	-0.033	-0.013	-0.062	-0.178	0.037
3642	pyrE	0.065	-0.516	-0.420	-0.140	-0.190	-0.023
3643	rph	0.103	-0.018	-0.070	-0.075	0.106	0.157
3644	yicC	0.142	0.075	0.103	0.097	0.219	0.101
3645	dinD	0.121	-0.130	1.884	-0.052	null	-0.085
3646	yicG	-0.193	-0.469	0.133	-0.354	0.068	0.020
3647	ligB	null	null	null	null	null	null
3648	gmk	0.364	0.378	0.371	0.286	-0.028	0.231
3649	rpoZ	0.750	0.896	0.588	0.592	0.767	0.274
3650	spoT	0.504	1.026	0.344	0.429	0.433	0.176
3651	trmH	0.028	0.246	-0.022	0.004	-0.017	0.218
3652	recG	-0.389	-0.713	-0.708	-0.447	-0.215	-0.276
3653	gltS	-0.330	-0.373	-0.177	-0.076	0.042	-0.025
3654	yicE	null	null	null	null	null	null
3655	yicH	-0.897	-0.505	-0.599	-0.503	-0.509	-0.570
3656	yicI	null	null	null	null	null	null
3657	yicJ	-0.894	-1.166	null	-0.688	-0.636	-0.563
3658	selC	null	null	null	null	null	null
3659	setC	null	null	null	null	null	null
3660	yicL	-0.261	2.973	-0.204	-0.241	-0.305	-0.233
3661	nlpA	0.005	-0.190	-0.107	0.105	-0.087	0.050
3662	yicM	null	null	null	null	null	null
3663	yicN	0.030	-0.224	-0.079	-0.199	0.055	-0.006
3664	yicO	null	null	null	null	null	null
3665	ade	-0.315	-0.467	-0.390	-0.240	-0.228	-0.215
3666	uhpT	-0.677	0.476	-0.854	-0.513	-0.264	-0.478
3667	uhpC	-0.828	-0.864	null	-0.375	-0.281	-0.358
3668	uhpB	-0.531	-0.788	-0.710	-0.457	-0.375	-0.238
3669	uhpA	-2.192	-2.028	-1.744	-2.177	-2.157	-1.939
3670	ilvN	-0.138	-0.157	-0.082	-0.043	-0.070	-0.076
3671	ilvB	-0.096	null	null	-0.152	-0.012	0.136
3672	ivbL	0.014	0.009	0.129	-0.112	-0.052	-0.061
3673	emrD	-0.493	-0.507	-0.262	-0.077	-0.145	-0.272
3674	yidF	-0.148	-0.201	-0.281	-0.143	-0.202	-0.169
3675	yidG	null	null	null	null	null	null
3676	yidH	-0.384	-0.252	-0.301	-0.271	-0.386	-0.339
3677	yidI	0.129	-0.675	-0.466	-0.315	-0.309	-0.351
3678	yidJ	null	null	null	null	null	null
3679	yidK	-0.940	-1.273	-0.907	-0.596	-0.757	null
3680	yidL	-0.238	-0.632	-0.442	-0.357	-0.357	-0.205
3681	glvG	-0.028	-0.674	-0.190	-0.325	-0.186	-0.064
3682	glvB	-0.011	-0.264	null	0.028	-0.071	-0.026
3683	glvC	-0.578	-1.196	-0.524	-0.439	-0.410	-0.109
3684	yidP	0.127	-0.529	-0.273	-0.277	-0.276	-0.125
3685	yidE	0.011	-0.436	-0.372	-0.356	-0.371	-0.044
3686	ibpB	-0.440	-0.566	-0.485	-0.508	-0.614	-0.217
3687	ibpA	0.724	0.516	3.493	0.959	0.857	0.912
3688	yidQ	0.656	1.145	0.417	0.557	0.640	0.448
3689	yidR	-0.244	-0.400	-0.429	-0.321	-0.133	-0.115
3690	cbrA	null	null	null	null	null	null
3691	dgoT	0.084	-0.677	-0.317	-0.041	-0.044	0.046
3692	dgoA	-1.072	-1.408	-0.929	-0.966	-0.810	-0.603
3693	dgoK	0.900	-0.196	-0.101	0.217	-0.109	null
3694	b3694	-0.069	0.016	-0.122	0.076	0.004	-0.063
3695	yidW	-0.087	-0.194	0.050	-0.111	-0.117	-0.114
3696	yidX	null	null	null	null	null	null
3697	yidA	null	null	null	null	null	null
3698	yidB	0.352	0.243	0.601	0.437	0.363	0.327
3699	gyrB	-0.821	-0.133	-0.533	-0.479	-0.066	-0.559
3700	recF	-0.172	0.151	2.786	-0.328	-0.104	-0.114
3701	dnaN	0.171	0.232	0.118	0.091	0.207	0.162
3702	dnaA	0.508	0.889	0.476	0.462	0.542	0.660
3703	rpmH	0.084	0.273	0.112	0.121	0.017	0.031
3704	rnpA	0.224	0.446	0.331	0.506	0.444	0.530
3705	yidC	null	null	null	null	null	null
3706	trmE	0.028	-0.075	0.004	-0.035	-0.045	-0.131
3707	tnaC	0.296	-0.184	null	0.202	-0.044	-0.050
3708	tnaA	0.645	0.928	0.959	0.364	-0.252	-0.237
3709	tnaB	1.045	1.007	null	0.649	0.361	0.119
3710	mdtL	null	null	null	null	null	null
3711	yidZ	-0.241	-0.180	-0.282	-0.129	-0.067	0.045
3712	yieE	0.453	0.558	0.424	0.244	0.597	0.500
3713	yieF	0.355	0.326	0.315	0.189	0.476	0.205
3714	yieG	-0.426	-0.731	-0.839	-0.434	-0.464	-0.269
3715	yieH	-0.223	-0.196	null	-0.178	-0.225	-0.013
3716	yieI	-0.166	-0.219	-0.184	-0.091	-0.311	-0.044
3717	cbrC	0.077	0.518	-0.051	0.098	-0.010	null
3718	yieK	-0.153	-0.361	-0.250	-0.293	-0.267	-0.177
3719	yieL	-0.361	-0.549	-0.459	-0.235	-0.153	-0.302
3720	bglH	-0.557	-0.850	-0.740	-0.574	-0.744	-0.428
3721	bglB	-0.092	-0.711	-0.331	-0.372	-0.367	-0.214
3722	bglF	-0.439	-0.781	-0.652	-0.436	-0.353	-0.163
3723	bglG	0.126	-0.487	-0.292	-0.052	-0.013	-0.000837
3724	phoU	0.271	0.357	0.348	0.520	0.569	0.308
3725	pstB	0.155	0.284	0.049	0.340	0.421	0.191
3726	pstA	-0.265	null	-0.268	-0.060	-0.121	0.000831
3727	pstC	-0.034	-0.086	0.072	0.226	0.429	0.320
3728	pstS	-0.117	null	-0.019	-0.129	-0.131	0.058
3729	glmS	-0.433	-0.134	-0.323	-0.195	-0.201	-0.307
3730	glmU	null	0.029	0.188	0.135	null	-0.060
3731	atpC	0.046	0.303	0.007	0.149	0.027	-0.172
3732	atpD	0.537	1.285	0.448	0.291	0.666	0.166
3733	atpG	1.010	1.547	0.954	0.962	1.294	null
3734	atpA	1.896	3.540	2.032	1.360	1.917	0.457
3735	atpH	0.826	1.636	0.671	0.463	0.823	0.180
3736	atpF	1.020	2.139	0.888	0.492	null	0.164
3737	atpE	0.418	0.782	0.146	0.231	0.604	0.107
3738	atpB	1.002	null	1.006	0.636	0.790	0.446
3739	atpI	0.046	0.159	null	0.143	-0.065	0.181
3740	gidB	0.070	-0.203	-0.015	-0.002	0.028	0.120
3741	gidA	-0.021	0.070	-0.109	0.171	0.275	0.290
3742	mioC	0.297	0.543	0.526	0.394	0.311	0.348
3743	asnC	0.118	-0.371	-0.125	0.003	null	-0.053
3744	asnA	-0.128	-0.380	-0.242	-0.253	-0.229	-0.010
3745	yieM	0.099	0.044	0.193	0.095	0.276	0.171
3746	yieN	0.221	0.720	0.020	0.231	0.111	0.103
3747	trkD	-0.098	-0.222	-0.026	0.246	0.252	0.187
3748	rbsD	null	null	null	null	null	null
3749	rbsA	0.248	0.205	0.095	0.470	0.294	0.315
3750	rbsC	-0.550	null	-0.225	-0.340	-0.427	-0.333
3751	rbsB	1.017	1.404	0.957	-0.062	-0.015	-0.280
3752	rbsK	0.301	-0.019	0.236	0.110	-0.085	0.118
3753	rbsR	0.185	-0.386	-0.172	-0.070	-0.128	-0.053
3754	hsrA	-0.230	-0.694	-0.290	-0.378	-0.204	-0.034
3755	yieP	0.241	0.038	0.199	0.187	0.407	0.319
3756	rrsC	null	null	null	null	null	null
3757	gltU	null	null	null	null	null	null
3758	rrlC	null	null	null	null	null	null
3759	rrfC	null	null	null	null	null	null
3760	aspT	null	null	null	null	null	null
3761	trpT	null	null	null	null	null	null
3762	B3762	0.163	null	0.172	0.304	0.150	0.166
3763	B3763	-0.115	-0.461	-0.428	-0.428	-0.433	-0.196
3764	yifE	0.028	0.171	-0.123	0.138	0.202	0.255
3765	yifB	-0.699	-0.936	-0.240	-0.311	-0.547	-0.277
3766	ilvL	-0.192	-0.369	-0.134	-0.217	-0.340	-0.295
3767	ilvG_1	-0.337	-0.838	-0.516	-0.740	-0.555	-0.366
3768	ilvG_2	-0.553	-0.729	-0.448	-0.503	-0.514	-0.274
3769	ilvM	-0.322	-0.537	null	-0.364	-0.540	-0.300
3770	ilvE	-0.149	-0.618	-0.390	-0.448	-0.493	-0.306
3771	ilvD	-0.145	-0.169	-0.311	-0.134	-0.039	-0.139
3772	ilvA	-0.123	-0.291	-0.055	-0.238	-0.384	-0.368
3773	ilvY	0.082	-0.135	-0.142	-0.111	0.108	0.316
3774	ilvC	0.040	-0.093	-0.256	0.078	-0.125	-0.049
3775	ppiC	-0.075	-0.334	-0.074	-0.071	-0.242	-0.068
3776	yifO	-0.026	null	-0.048	0.039	-0.169	-0.095
3777	yifN	null	null	null	null	null	null
3778	rep	-0.509	-0.553	-0.505	-0.156	null	-0.214
3779	gpp	0.015	-0.253	-0.045	0.002	0.019	0.025
3780	rhlB	0.327	0.501	0.598	0.385	0.526	0.368
3781	trxA	0.636	0.758	0.649	0.732	0.577	0.566
3782	rhoL	0.085	-0.012	0.019	-0.049	-0.180	-0.068
3783	rho	0.886	0.853	0.383	0.530	0.404	0.452
3784	rfe	-0.032	-0.156	-0.096	0.004	-0.178	-0.093
3785	wzzE	0.086	-0.203	-0.062	0.182	-0.006	0.190
3786	rffE	-0.297	-0.132	null	-0.122	-0.104	-0.087
3787	rffD	-0.156	-0.299	-0.197	-0.363	-0.264	-0.225
3788	rffG	-0.207	0.059	-0.155	-0.294	-0.078	-0.041
3789	rffH	-0.356	-0.474	null	-0.393	-0.206	-0.213
3790	rffC	-0.136	null	-0.230	-0.118	-0.189	-0.055
3791	rffA	-0.075	0.118	0.070	0.035	0.210	0.357
3792	wzxE	-0.505	-0.675	-0.961	-0.639	-0.622	-0.580
3793	wzyE	-0.783	-1.093	-0.809	-0.867	-0.778	-0.545
3794	rffM	-0.081	0.068	-0.059	0.113	0.181	0.259
3795	yifK	-0.326	-0.602	-0.325	-0.229	-0.211	-0.126
3796	argX	null	null	null	null	null	null
3797	hisR	null	null	null	null	null	null
3798	leuT	null	null	null	null	null	null
3799	proM	null	null	null	null	null	null
3800	aslB	-1.138	-1.192	-1.007	-1.074	-1.022	-0.890
3801	aslA	0.057	-0.942	-0.643	-0.101	-0.248	-0.051
3802	hemY	-0.256	null	-0.314	-0.331	-0.117	-0.280
3803	hemX	0.153	0.525	0.133	0.143	0.204	-0.056
3804	hemD	0.357	0.350	0.294	0.204	0.323	0.135
3805	hemC	-0.125	-0.186	-0.145	-0.123	-0.028	-0.188
3806	cyaA	0.413	0.927	0.432	0.560	0.950	0.546
3807	cyaY	0.022	0.145	0.262	0.104	0.113	0.305
3808	yzcX	0.173	-0.065	0.080	-0.064	-0.049	0.074
3809	dapF	-0.414	-0.156	-0.505	-0.535	-0.554	-0.542
3810	yigA	-0.622	-0.557	-0.651	-0.703	-0.636	-0.459
3811	xerC	-0.284	-0.564	-0.499	-0.347	-0.476	-0.165
3812	yigB	null	null	null	null	null	null
3813	uvrD	-0.953	-0.754	2.664	-0.628	-0.136	-0.334
3814	B3814	-0.602	-0.929	-0.979	-0.774	-0.958	-0.884
3815	B3815	-0.526	-0.767	-0.648	-0.503	-0.571	-0.438
3816	corA	0.107	0.695	0.214	0.362	0.229	0.235
3817	yigF	-0.149	-0.053	-0.134	-0.128	-0.239	-0.164
3818	yigG	-0.047	-0.178	-0.235	-0.126	-0.248	-0.216
3819	rarD	-0.228	-0.488	-0.304	-0.300	-0.416	-0.059
3820	yigI	-0.153	-0.364	-0.057	-0.256	-0.185	-0.206
3821	pldA	0.030	-0.390	-0.018	0.095	-0.039	0.114
3822	recQ	-0.106	-0.481	-0.264	-0.007	0.055	0.050
3823	rhtC	-0.214	-0.303	-0.281	-0.252	-0.311	-0.219
3824	rhtB	0.056	-0.365	-0.138	-0.111	-0.198	-0.004
3825	pldB	0.161	-0.248	-0.093	0.014	-0.122	0.045
3826	yigL	-0.023	0.646	-0.299	-0.172	1.176	-0.260
3827	yigM	-0.338	-0.476	-0.434	-0.322	-0.100	0.067
3828	metR	-0.186	-0.508	-0.511	-0.280	-0.430	-0.441
3829	metE	-0.457	null	null	-0.476	-0.308	-0.352
3830	ysgA	0.656	0.798	0.804	0.865	0.680	0.424
3831	udp	1.031	1.557	1.581	1.378	1.289	0.656
3832	rmuC	0.148	-0.091	0.184	0.107	0.085	0.137
3833	ubiE	0.056	null	0.099	0.112	0.095	0.048
3834	yigP	0.121	0.072	0.089	0.216	0.289	0.265
3835	ubiB	-0.029	0.101	0.203	0.116	0.179	-0.009
3836	tatA	0.365	0.518	0.680	0.558	0.404	0.509
3837	B3837	0.323	null	null	0.429	0.631	0.110
3838	tatB	0.210	0.330	0.096	0.302	0.202	0.149
3839	tatC	-0.005	-0.280	-0.351	-0.073	-0.165	-0.027
3840	B3840	-0.095	-0.517	-0.433	-0.204	-0.243	0.248
3841	B3841	null	null	null	null	null	null
3842	rfaH	-0.011	-0.574	-0.310	-0.353	-0.426	-0.178
3843	ubiD	0.254	0.417	0.154	0.098	0.388	null
3844	fre	0.087	-0.181	-0.144	-0.147	-0.303	-0.074
3845	fadA	0.084	-0.319	null	-0.057	0.068	-0.027
3846	fadB	-0.062	0.152	-0.118	-0.168	-0.101	0.086
3847	pepQ	0.364	1.722	0.415	0.464	0.657	0.243
3848	yigZ	-0.111	null	-0.559	-0.575	-0.610	-0.370
3849	trkH	null	null	null	null	null	null
3850	hemG	1.604	2.317	1.654	1.735	2.058	1.720
3851	rrsA	null	null	null	null	null	null
3852	ileT	null	null	null	null	null	null
3853	alaT	null	null	null	null	null	null
3854	rrlA	null	null	null	null	null	null
3855	rrfA	null	null	null	null	null	null
3856	mobB	0.519	1.024	null	0.825	0.978	0.952
3857	mobA	-0.369	-0.431	-0.232	-0.389	-0.382	-0.170
3858	yihD	null	null	null	null	null	null
3859	yihE	0.419	0.501	0.563	0.432	0.396	0.649
3860	dsbA	0.494	0.600	0.372	0.277	0.202	0.091
3861	yihF	-0.348	null	-0.509	-0.284	-0.450	-0.358
3862	yihG	-0.403	-0.932	-0.575	-0.550	-0.617	-0.299
3863	polA	0.558	1.045	0.672	0.736	0.966	0.370
3864	spf	null	null	null	null	null	null
3865	yihA	0.196	0.216	0.188	0.336	0.226	0.319
3866	yihI	0.332	1.600	0.300	0.403	0.437	0.159
3867	hemN	0.195	-0.085	-0.054	0.177	0.061	0.041
3868	glnG	0.973	-0.026	-0.059	0.244	0.532	0.051
3869	glnL	-0.082	-0.070	-0.118	-0.153	-0.013	-0.011
3870	glnA	1.487	1.909	0.512	0.407	0.369	0.177
3871	bipA	0.401	1.021	0.455	0.723	0.698	0.342
3872	yihL	-0.181	-0.369	-0.240	-0.225	-0.129	-0.118
3873	yihM	-0.172	0.032	-0.311	-0.129	-0.136	-0.171
3874	yihN	-0.434	-0.905	-0.610	-0.461	-0.352	-0.131
3875	ompL	-0.172	-0.613	-0.464	-0.402	-0.577	-0.387
3876	yihO	-1.233	-0.990	-1.099	-1.023	-1.101	-0.968
3877	yihP	-0.351	-0.581	-0.541	-0.302	-0.238	-0.194
3878	yihQ	-0.539	-1.192	-0.918	-0.325	-0.460	-0.265
3879	yihR	-0.301	-0.280	-0.093	-0.176	-0.086	-0.067
3880	yihS	null	null	null	null	null	null
3881	yihT	null	null	null	null	null	null
3882	yihU	-0.582	-0.581	-0.397	-0.286	-0.220	-0.105
3883	yihV	null	null	null	null	null	null
3884	yihW	0.127	-0.556	-0.128	-0.183	-0.270	-0.122
3885	yihX	null	null	null	null	null	null
3886	rbn	0.100	0.373	0.337	0.304	0.249	0.027
3887	dtd	0.490	0.735	0.325	0.242	0.562	0.376
3888	yiiD	-0.585	-0.381	-0.381	-0.349	-0.187	-0.258
3889	yiiE	null	null	null	null	null	null
3890	yiiF	0.172	-0.387	-0.163	-0.144	-0.145	-0.162
3891	fdhE	0.329	0.242	0.180	0.323	0.307	0.097
3892	fdoI	-0.146	-0.422	-0.456	-0.351	-0.231	-0.401
3893	fdoH	null	null	null	null	null	null
3894	fdoG	0.452	0.892	0.545	0.472	0.817	0.344
3895	fdhD	0.061	-0.227	-0.041	0.133	0.010	0.097
3896	yiiG	-0.649	-0.903	-0.840	-0.669	-0.602	-0.551
3897	frvR	-0.223	-0.800	-0.564	-0.250	-0.279	-0.075
3898	frvX	-0.753	-0.719	-1.044	-0.654	-0.776	-0.703
3899	frvB	-0.194	-0.717	-0.586	-0.331	-0.310	-0.070
3900	frvA	0.008	-0.521	-0.287	-0.232	-0.295	0.021
3901	yiiL	-0.044	-0.286	-0.079	-0.150	-0.221	-0.017
3902	rhaD	-0.209	-0.752	-0.688	-0.467	-0.542	-0.422
3903	rhaA	-0.212	-0.549	-0.420	-0.242	-0.123	-0.164
3904	rhaB	-0.057	-0.780	-0.445	-0.355	-0.060	-0.037
3905	rhaS	-0.025	0.261	0.418	0.609	0.756	0.650
3906	rhaR	-0.594	null	-0.363	-0.304	-0.436	-0.203
3907	rhaT	-1.204	-1.388	-1.336	-1.224	-1.147	-1.071
3908	sodA	-0.325	0.056	1.938	0.256	0.524	0.311
3909	kdgT	-0.461	-0.915	-0.686	-0.471	-0.321	-0.339
3910	yiiM	null	null	null	null	null	null
3911	cpxA	-0.369	0.302	-0.421	-0.503	-0.105	-0.426
3912	cpxR	0.631	1.094	0.690	0.431	0.807	0.238
3913	B3913	0.583	0.716	0.835	0.587	0.673	0.639
3914	B3914	0.578	null	0.785	0.693	0.575	0.455
3915	fieF	-0.073	0.029	-0.018	-0.005	-0.017	-0.026
3916	pfkA	0.817	1.034	1.164	0.789	0.871	0.218
3917	sbp	-1.546	-0.911	-0.615	-0.968	-1.086	-0.807
3918	cdh	0.155	-0.153	0.007	0.081	0.097	-0.007
3919	tpiA	3.038	4.706	4.293	4.050	3.761	2.657
3920	yiiQ	1.199	null	1.359	1.358	1.353	0.366
3921	yiiR	null	null	null	null	null	null
3922	yiiS	null	null	null	null	null	null
3923	yiiT	null	null	null	null	null	null
3924	fpr	0.421	0.653	0.207	0.184	0.302	0.179
3925	glpX	0.022	-0.348	-0.084	0.061	0.089	0.107
3926	glpK	0.035	-0.357	-0.103	-0.071	-0.096	-0.080
3927	glpF	-0.176	null	-0.022	-0.179	-0.158	-0.224
3928	yiiU	null	null	null	null	null	null
3929	rraA	0.161	0.344	0.399	0.361	0.119	0.264
3930	menA	-0.089	-0.132	-0.174	0.115	-0.032	-0.114
3931	hslU	1.167	1.648	1.699	1.271	1.511	null
3932	hslV	0.261	1.038	0.615	0.239	1.137	0.271
3933	ftsN	0.308	0.533	0.401	0.131	0.332	0.013
3934	cytR	-0.129	0.412	-0.126	-0.433	-0.428	-0.487
3935	priA	-0.066	-0.672	-0.309	-0.217	0.078	-0.060
3936	rpmE	0.260	0.086	0.774	0.659	0.468	0.822
3937	yiiX	0.121	0.060	0.060	0.261	0.193	0.287
3938	metJ	0.531	0.688	0.274	0.262	0.212	-0.034
3939	metB	-0.064	-0.014	-0.158	-0.089	-0.070	-0.153
3940	metL	-0.224	-0.549	-0.434	-0.466	-0.110	-0.198
3941	metF	-0.072	-1.003	-0.598	-0.180	-0.529	-0.247
3942	katG	0.280	1.978	0.427	0.398	0.484	0.413
3943	yijE	-0.739	-0.810	-0.811	-0.577	-0.678	-0.428
3944	yijF	-1.083	-1.138	-0.933	-1.070	-1.009	-0.731
3945	gldA	-0.489	-0.590	-0.578	-0.478	-0.553	-0.550
3946	fsaB	null	null	null	null	null	null
3947	ptsA	-0.461	-0.353	0.078	0.129	0.153	0.015
3948	yijI	-0.157	-0.116	0.028	-0.174	-0.063	-0.100
3949	frwC	-0.333	-0.485	-0.427	-0.247	-0.387	-0.354
3950	frwB	-0.229	-0.249	-0.203	-0.330	-0.383	-0.124
3951	pflD	-0.436	-0.545	-0.434	-0.243	-0.292	-0.054
3952	pflC	-1.099	-1.270	-0.747	-0.968	-0.814	-0.762
3953	frwD	-0.323	-0.279	-0.315	-0.069	-0.150	-0.088
3954	yijO	-0.285	-0.073	3.557	-0.143	-0.193	-0.170
3955	yijP	0.212	0.020	0.073	0.260	0.393	0.409
3956	ppc	0.006	0.866	0.136	-0.065	null	-0.056
3957	argE	-0.016	-0.146	-0.292	-0.111	-0.055	-0.169
3958	argC	-0.251	-0.598	-0.389	-0.393	-0.533	-0.223
3959	argB	0.032	0.131	-0.059	0.264	0.262	0.100
3960	argH	-0.597	null	-0.626	-0.641	-0.479	-0.557
3961	oxyR	0.126	null	0.265	0.045	0.219	null
3962	sthA	1.643	2.148	0.775	0.515	0.940	0.521
3963	fabR	null	-0.036	0.054	-0.155	-0.096	0.028
3964	yijD	-0.098	-0.451	-0.276	-0.344	-0.428	-0.157
3965	trmA	-0.189	0.192	0.046	-0.105	0.023	0.021
3966	btuB	0.082	0.098	0.100	-0.024	0.220	0.344
3967	murI	1.176	1.722	1.181	1.517	1.805	1.463
3968	rrsB	null	null	null	null	null	null
3969	gltT	null	null	null	null	null	null
3970	rrlB	null	null	null	null	null	null
3971	rrfB	null	null	null	null	null	null
3972	murB	0.604	1.024	0.605	0.806	1.057	0.414
3973	birA	-0.003	-0.043	0.022	0.005	0.091	null
3974	coaA	0.192	0.153	0.076	0.050	0.037	-0.165
3975	b3975	0.433	0.303	0.193	0.094	0.100	-0.045
3976	thrU	null	null	null	null	null	null
3977	tyrU	null	null	null	null	null	null
3978	glyT	null	null	null	null	null	null
3979	thrT	null	null	null	null	null	null
3980	tufB	1.888	3.161	null	2.264	3.066	2.021
3981	secE	0.734	0.709	0.549	0.830	1.049	0.636
3982	nusG	0.474	0.349	0.474	0.309	0.459	0.167
3983	rplK	1.581	2.150	1.862	1.498	1.993	1.174
3984	rplA	2.043	2.817	2.363	2.229	2.493	1.748
3985	rplJ	1.917	2.737	1.925	1.587	2.088	1.502
3986	rplL	null	null	null	null	null	null
3987	rpoB	1.603	2.422	1.663	1.583	1.912	1.011
3988	rpoC	0.535	0.935	0.696	0.531	1.149	0.361
3989	htrC	0.062	0.040	-0.055	0.076	0.016	0.053
3990	thiH	-1.172	-1.231	-1.716	-1.359	-1.470	-1.406
3991	thiG	-0.115	-0.249	-0.404	null	-0.263	-0.309
3992	thiF	-0.283	-0.396	-0.554	-0.459	-0.282	-0.444
3993	thiE	-0.553	-0.228	-0.450	-0.223	-0.431	-0.402
3994	thiC	-1.877	-1.694	-2.046	-1.681	-1.892	-1.887
3995	rsd	0.706	0.866	0.629	0.712	0.722	0.750
3996	nudC	-0.060	0.154	0.006	0.115	0.253	0.247
3997	hemE	0.235	0.307	0.192	0.508	0.471	0.264
3998	nfi	-0.040	-0.413	-0.421	-0.255	-0.274	-0.205
3999	yjaG	0.038	-0.213	0.038	-0.129	-0.206	-0.041
4000	hupA	0.577	0.670	1.164	1.060	null	0.793
4001	yjaH	0.219	null	0.158	-0.018	-0.050	0.080
4002	zraP	null	null	null	null	null	null
4003	zraS	-0.572	-0.658	-0.431	-0.362	-0.254	-0.210
4004	zraR	-0.821	-0.646	-0.801	-0.721	-0.501	-0.539
4005	purD	-0.371	-0.848	-0.536	-0.320	-0.462	-0.328
4006	purH	0.083	-0.139	0.074	0.477	1.042	0.330
4007	rrsE	null	null	null	null	null	null
4008	gltV	null	null	null	null	null	null
4009	rrlE	null	null	null	null	null	null
4010	rrfE	null	null	null	null	null	null
4011	yjaA	0.091	-0.084	0.050	0.091	0.049	-0.052
4012	yjaB	-0.018	0.196	0.225	-0.004	0.099	0.222
4013	metA	0.240	0.066	0.077	0.212	0.094	0.026
4014	aceB	2.033	2.445	2.553	2.730	2.985	1.548
4015	aceA	1.859	2.720	2.818	2.476	2.794	2.142
4016	aceK	1.661	2.776	2.038	1.823	2.289	1.209
4017	arpA	0.334	0.570	0.055	0.111	0.425	0.234
4018	iclR	-0.046	0.097	-0.107	0.131	0.182	0.251
4019	metH	-0.146	-0.325	-0.462	-0.381	-0.095	-0.176
4020	yjbB	0.106	0.273	0.150	0.170	0.666	0.318
4021	pepE	-0.045	-0.094	-0.031	-0.071	0.064	0.041
4022	yjbC	0.361	0.484	0.521	0.415	0.231	0.432
4023	yjbD	0.110	-0.080	-0.011	-0.099	-0.180	-0.002
4024	lysC	-0.078	-0.072	-0.182	0.000880	-0.171	-0.232
4025	pgi	1.637	2.151	1.702	2.055	1.788	1.704
4026	yjbE	-0.994	-1.124	-0.921	-0.903	-0.998	-0.574
4027	yjbF	-0.644	-0.617	-0.430	-0.574	-0.538	-0.215
4028	yjbG	-0.163	-0.241	-0.017	-0.043	-0.135	-0.118
4029	yjbH	null	null	null	null	null	null
4030	yjbA	null	null	null	null	null	null
4031	xylE	-0.412	null	-0.363	-0.336	-0.304	0.116
4032	malG	-0.424	-0.365	-0.266	0.052	-0.017	0.022
4033	malF	-0.332	-0.322	-0.441	-0.243	-0.349	-0.224
4034	malE	0.105	null	-0.144	-0.201	-0.468	-0.203
4035	malK	-0.290	-0.901	-0.789	-0.555	-0.571	0.550
4036	lamB	0.269	-0.376	-0.133	0.220	0.192	0.355
4037	malM	-0.065	null	-0.247	-0.048	-0.114	null
4038	yjbI	-0.064	-0.224	-0.246	-0.152	-0.040	-0.101
4039	ubiC	0.846	null	0.938	0.625	0.441	0.794
4040	ubiA	-0.476	-0.493	-0.560	-0.400	-0.538	-0.498
4041	plsB	0.465	0.909	0.202	0.461	0.678	0.426
4042	dgkA	0.036	-0.012	0.069	0.013	0.090	0.062
4043	lexA	0.130	0.002	0.120	0.159	0.130	-0.040
4044	dinF	1.015	0.808	0.398	0.539	0.439	0.009
4045	yjbJ	1.757	2.327	1.900	1.492	1.753	1.814
4046	zur	0.217	0.172	0.428	0.215	0.333	0.214
4047	yjbL	0.123	-0.412	-0.207	-0.219	-0.403	-0.076
4048	yjbM	0.086	-0.440	-0.354	-0.320	-0.190	0.088
4049	yjbN	-0.049	null	-0.102	0.185	-0.051	0.164
4050	yjbO	-0.231	-0.815	-0.631	-0.632	-0.550	-0.345
4051	qor	1.017	0.988	1.560	1.579	1.560	1.166
4052	dnaB	0.624	1.293	1.039	1.032	0.957	0.611
4053	alr	-0.151	-0.217	-0.488	-0.337	-0.307	-0.194
4054	tyrB	-0.199	0.115	-0.363	-0.235	-0.231	-0.238
4055	aphA	0.205	-0.115	-0.003	-0.067	-0.183	0.033
4056	yjbQ	0.849	1.477	1.537	1.063	1.290	0.770
4057	yjbR	0.384	0.069	0.204	0.319	0.402	0.115
4058	uvrA	0.635	0.912	0.794	1.213	1.252	1.027
4059	ssb	0.366	0.771	0.519	0.667	null	0.378
4060	yjcB	-0.143	-0.624	-0.361	-0.403	-0.412	-0.135
4061	yjcC	0.068	0.415	0.189	0.288	0.234	0.239
4062	soxS	0.219	-0.296	0.054	0.006	0.061	0.153
4063	soxR	0.216	-0.209	-0.083	0.088	0.011	0.065
4064	yjcD	-1.016	-1.023	-0.862	-0.849	-0.811	-0.487
4065	yjcE	-0.735	-0.816	-0.652	-0.773	-0.636	-0.626
4066	yjcF	-0.333	-0.469	-0.332	-0.481	-0.538	-0.289
4067	actP	-0.215	0.695	-0.165	-0.119	0.125	-0.116
4068	yjcH	0.156	0.673	-0.026	0.067	0.223	0.106
4069	acs	0.799	1.826	0.448	0.460	0.889	0.450
4070	nrfA	-0.044	-0.729	-0.560	-0.137	-0.379	-0.124
4071	nrfB	-0.060	-0.802	-0.443	-0.288	-0.353	-0.099
4072	nrfC	0.023	-0.426	-0.416	-0.198	-0.260	-0.051
4073	nrfD	-0.562	-0.976	-0.832	-0.603	-0.622	-0.498
4074	nrfE	-0.163	-0.502	-0.194	0.011	-0.111	-0.015
4075	nrfF	-0.921	-1.481	-1.082	-1.083	-1.257	-0.850
4076	nrfG	-0.012	-0.629	-0.387	-0.199	-0.386	-0.174
4077	gltP	-0.210	-0.383	-0.357	-0.413	-0.304	-0.320
4078	yjcO	-0.099	-0.385	-0.256	-0.334	-0.344	-0.193
4079	fdhF	null	null	null	null	null	null
4080	yjcP	-1.327	-1.451	null	-1.491	-1.389	-1.224
4081	yjcQ	0.084	-0.611	null	-0.332	-0.271	-0.152
4082	yjcR	-0.137	null	-0.343	-0.215	-0.202	-0.248
4083	yjcS	-0.095	-0.627	-0.429	-0.457	-0.277	-0.133
4084	alsK	null	null	null	null	null	null
4085	alsE	null	null	null	null	null	null
4086	alsC	-0.711	-0.795	-0.716	-0.533	-0.487	-0.515
4087	alsA	-0.166	-0.310	-0.317	0.044	-0.081	-0.073
4088	alsB	0.215	-0.015	0.250	0.025	0.174	0.095
4089	rpiR	null	null	null	null	null	null
4090	rpiB	-0.109	-0.163	-0.073	0.000747	-0.080	-0.011
4091	phnQ	-0.097	null	-0.282	-0.254	-0.342	-0.051
4092	phnP	0.065	-0.172	0.015	-0.084	0.008	-0.025
4093	phnO	-0.063	0.141	null	0.685	0.125	0.014
4094	phnN	-0.135	-0.214	-0.177	-0.286	-0.152	-0.043
4095	phnM	-0.543	-0.750	-0.666	-0.797	-0.661	-0.586
4096	phnL	-0.704	-0.703	null	-0.639	-0.600	-0.426
4097	phnK	-0.779	-0.616	-0.530	-0.518	-0.428	-0.285
4098	phnJ	-0.198	-0.998	-0.810	-0.548	-0.599	-0.514
4099	phnI	-0.167	null	-0.177	-0.149	-0.238	-0.136
4100	phnH	-0.107	-0.634	-0.244	-0.349	-0.500	-0.246
4101	phnG	-0.182	-0.643	-0.494	-0.422	-0.324	-0.311
4102	phnF	-0.279	-0.903	-0.594	-0.496	-0.692	-0.335
4103	phnE_2	-0.148	-0.364	-0.165	-0.190	-0.074	-0.112
4104	phnE_1	0.159	-0.261	0.090	0.138	0.388	0.471
4105	phnD	0.043	-0.673	-0.289	-0.211	-0.241	-0.039
4106	phnC	-0.003	-0.641	-0.283	-0.076	0.041	-0.048
4107	phnB	0.094	null	0.319	0.243	0.333	0.302
4108	phnA	0.236	0.277	0.404	0.389	0.441	0.355
4109	yjdA	-0.446	-0.815	-0.594	-0.215	-0.115	-0.147
4110	yjcZ	-0.291	-0.655	-0.603	-0.610	-0.589	-0.428
4111	proP	0.070	0.125	0.153	0.068	0.065	-0.026
4112	basS	0.335	-0.108	-0.092	0.219	0.255	0.306
4113	basR	0.115	-0.570	-0.357	-0.202	-0.275	-0.147
4114	eptA	-0.344	-0.748	-0.744	-0.425	-0.561	-0.313
4115	adiC	-0.900	-1.099	-0.845	-0.644	-0.933	-0.670
4116	adiY	-0.589	-1.166	-0.919	-0.854	-0.941	-0.504
4117	adiA	-0.320	-0.217	null	-0.314	null	-0.331
4118	melR	-0.194	-0.259	0.008	-0.077	-0.198	0.004
4119	melA	-0.145	0.046	0.006	-0.014	0.040	-0.177
4120	melB	-0.145	0.044	-0.046	0.157	0.000322	0.211
4121	yjdF	-0.703	-1.244	-1.290	-1.203	-1.162	-0.922
4122	fumB	-0.734	-0.604	-0.780	-0.645	-0.603	-0.641
4123	dcuB	-0.600	null	0.308	-0.221	-0.367	-0.131
4124	dcuR	-0.190	-0.597	-0.371	-0.364	-0.348	-0.371
4125	dcuS	-0.830	-1.082	-1.011	-0.644	-0.855	-0.646
4126	yjdI	0.325	0.267	0.624	0.358	0.274	0.624
4127	yjdJ	0.670	0.643	0.494	0.394	0.348	0.270
4128	yjdK	0.044	0.071	0.032	0.100	0.048	0.156
4129	lysU	1.241	1.739	1.414	1.314	1.051	1.015
4130	yjdL	-0.085	-0.271	0.003	0.037	0.009	0.175
4131	cadA	-0.145	-0.362	-0.264	-0.246	-0.222	-0.106
4132	cadB	0.032	-0.330	-0.009	0.248	0.263	0.308
4133	cadC	-0.334	-0.820	-0.450	-0.383	-0.365	-0.135
4134	pheU	null	null	null	null	null	null
4135	yjdC	0.677	1.083	0.874	0.778	-0.246	0.656
4136	dipZ	-0.128	-0.324	-0.139	0.045	-0.047	-0.026
4137	cutA	0.117	0.662	0.264	0.132	0.163	0.051
4138	dcuA	0.632	0.686	0.875	0.639	0.579	null
4139	aspA	1.189	1.621	1.742	1.790	1.122	0.960
4140	fxsA	0.043	0.014	0.008	0.112	0.192	0.295
4141	yjeH	-0.449	-0.864	-0.365	-0.305	-0.267	-0.183
4142	groS	1.013	2.310	1.559	1.071	1.775	1.120
4143	groL	1.598	1.722	2.593	2.267	2.404	1.896
4144	yjeI	0.107	0.396	0.360	0.237	0.179	0.017
4145	yjeJ	-0.279	-0.424	-0.242	-0.230	-0.068	-0.059
4146	yjeK	-0.040	0.422	0.081	0.000160	-0.161	1.163
4147	efp	0.590	0.860	0.620	0.730	0.417	0.572
4148	sugE	0.304	-0.217	0.224	0.059	0.224	0.254
4149	blc	0.623	0.548	0.562	0.557	0.542	0.276
4150	ampC	-0.028	-0.145	-0.284	-0.012	0.031	-0.023
4151	frdD	0.220	null	-0.089	-0.131	null	-0.076
4152	frdC	0.190	0.221	0.011	0.069	0.246	0.103
4153	frdB	0.268	0.489	0.091	0.021	0.434	-0.067
4154	frdA	0.849	1.071	0.716	1.012	1.262	0.711
4155	poxA	0.055	0.044	0.047	0.248	0.402	0.482
4156	yjeM	-0.339	-0.475	null	-0.252	-0.387	-0.198
4157	yjeN	-0.004	-0.255	-0.217	-0.255	-0.308	-0.154
4158	yjeO	-0.112	-0.291	-0.090	-0.096	-0.031	0.672
4159	yjeP	-0.803	-0.952	-0.806	-0.659	-0.731	-0.576
4160	psd	0.046	0.183	0.089	0.226	0.198	0.134
4161	rsgA	0.054	-0.217	-0.092	0.006	0.004	-0.011
4162	orn	0.126	-0.081	0.207	0.163	0.153	0.240
4163	glyV	null	null	null	null	null	null
4164	glyX	null	null	null	null	null	null
4165	glyY	null	null	null	null	null	null
4166	yjeS	0.074	-0.235	0.044	0.091	0.087	-0.083
4167	yjeF	0.418	0.581	0.817	0.780	0.861	0.650
4168	yjeE	0.088	null	0.059	-0.073	0.084	0.045
4169	amiB	-0.271	-0.192	-0.210	-0.092	-0.049	-0.086
4170	mutL	0.286	0.488	0.122	0.459	0.632	0.414
4171	miaA	2.466	2.757	2.984	2.719	2.792	2.536
4172	hfq	1.523	null	1.493	1.259	1.321	1.407
4173	hflX	0.822	0.852	1.030	0.685	1.019	0.499
4174	hflK	0.527	1.166	1.091	0.850	0.930	0.443
4175	hflC	0.276	0.348	0.255	0.133	0.173	0.017
4176	yjeT	-0.804	-1.114	-1.235	-1.361	-1.001	-0.877
4177	purA	0.781	1.928	2.385	2.392	2.992	1.959
4178	yjeB	0.371	0.565	0.398	0.330	0.571	0.273
4179	rnr	0.649	0.874	0.927	1.112	1.431	0.962
4180	rlmB	-0.002	0.122	0.018	-0.031	0.111	-0.056
4181	yjfI	null	null	null	null	null	null
4182	yjfJ	0.142	-0.315	-0.136	-0.153	-0.105	0.007
4183	yjfK	-0.195	-0.329	-0.190	-0.142	-0.060	1.196
4184	yjfL	-0.163	-0.056	-0.108	-0.040	0.018	0.045
4185	yjfM	-0.200	0.003	-0.123	-0.175	-0.221	-0.139
4186	yjfC	-0.100	-0.166	-0.158	-0.042	0.209	0.163
4187	aidB	0.809	1.319	1.180	0.970	1.581	0.996
4188	yjfN	-0.448	-0.084	-0.118	0.226	-0.193	-0.158
4189	yjfO	0.127	null	0.396	0.140	-0.097	-0.050
4190	yjfP	-0.193	-0.281	0.000552	-0.045	-0.013	0.015
4191	ulaR	-0.074	-0.219	0.098	0.251	0.018	0.140
4192	ulaG	0.029	-0.539	-0.180	0.102	0.016	-0.005
4193	ulaA	-0.175	-0.735	-0.483	-0.138	-0.036	0.171
4194	ulaB	-0.108	-0.758	-0.478	-0.533	-0.550	-0.364
4195	ulaC	0.142	-0.305	0.039	-0.096	-0.012	0.080
4196	ulaD	-0.165	-0.768	-0.588	-0.595	-0.440	-0.425
4197	ulaE	-0.285	null	-0.573	-0.494	-0.431	-0.283
4198	ulaF	-1.139	-1.423	-1.484	-1.416	-1.332	-0.882
4199	yjfY	-0.624	-0.432	-0.494	-0.573	-0.373	-0.201
4200	rpsF	0.611	1.160	1.649	1.365	1.391	1.024
4201	priB	0.801	0.998	1.165	0.982	1.550	0.784
4202	rpsR	0.735	1.293	0.999	0.891	1.226	0.522
4203	rplI	0.160	0.287	0.394	0.266	0.212	0.116
4204	yjfZ	-0.202	-0.194	0.016	-0.080	-0.011	0.096
4205	ytfA	-0.091	-0.090	-0.103	-0.082	-0.022	0.014
4206	ytfB	0.455	1.247	0.629	0.411	null	0.261
4207	fklB	0.409	null	0.382	0.319	0.621	0.183
4208	cycA	0.002	0.324	-0.079	0.282	0.363	0.210
4209	ytfE	-0.158	-0.107	-0.141	0.042	0.102	-0.028
4210	ytfF	-0.151	-0.722	-0.294	-0.267	-0.161	-0.169
4211	ytfG	-0.960	-0.699	-0.529	-0.740	-0.571	-0.557
4212	ytfH	-0.527	-0.321	-0.261	-0.428	-0.319	-0.078
4213	cpdB	0.406	-0.087	0.438	0.258	0.060	0.043
4214	cysQ	-0.192	-0.673	-0.649	-0.565	-0.515	-0.579
4215	ytfI	-0.064	-0.053	-0.144	0.054	-0.115	0.173
4216	ytfJ	0.752	0.995	1.010	0.613	0.168	0.230
4217	ytfK	0.187	0.156	0.507	0.318	0.455	0.416
4218	ytfL	-0.019	-0.535	-0.215	-0.160	-0.280	-0.063
4219	msrA	0.243	0.662	null	0.390	0.493	0.183
4220	ytfM	0.188	-0.174	0.093	0.127	0.023	-0.032
4221	ytfN	-0.293	-0.498	-0.440	-0.375	-0.295	-0.269
4222	ytfP	0.369	0.182	0.155	0.191	-0.078	0.074
4223	yzfA	0.228	-0.025	0.193	0.136	0.084	0.131
4224	chpS	0.027	-0.167	0.114	0.077	-0.098	0.061
4225	chpB	-0.062	-0.673	-0.539	-0.557	-0.607	-0.339
4226	ppa	0.604	0.786	0.864	0.614	0.731	0.594
4227	ytfQ	0.882	0.970	1.161	0.731	0.453	0.151
4228	ytfR	0.088	0.171	-0.047	-0.089	0.067	-0.055
4229	ytfS	-0.057	-0.366	-0.329	-0.250	-0.286	-0.163
4230	ytfT	-0.427	-0.959	-0.713	-0.613	-0.489	-0.628
4231	yjfF	-0.373	-0.584	-0.539	-0.426	-0.569	-0.471
4232	fbp	-0.464	-0.492	-0.374	-0.699	-0.694	-0.327
4233	mpl	-0.375	-0.292	-0.167	-0.346	-0.161	-0.291
4234	yjgA	0.839	1.181	0.952	0.762	0.940	0.532
4235	pmbA	-0.422	0.235	0.013	-0.134	0.221	-0.012
4236	cybC	0.196	-0.413	0.018	-0.087	-0.369	-0.037
4237	nrdG	-0.008	-0.140	0.091	0.123	0.136	0.064
4238	nrdD	0.198	0.209	0.408	0.628	0.893	0.650
4239	treC	0.133	-0.290	-0.279	-0.188	-0.087	-0.126
4240	treB	-0.650	null	-0.649	-0.654	-0.771	-0.700
4241	treR	0.327	-0.017	0.025	0.161	-0.119	0.121
4242	mgtA	-1.245	-0.980	-0.575	-0.739	-0.583	-0.435
4243	yjgF	0.686	null	0.847	0.578	0.469	0.263
4244	pyrI	0.751	1.039	0.218	0.329	0.206	0.114
4245	pyrB	0.335	0.713	-0.043	-0.274	-0.225	-0.122
4246	pyrL	0.303	0.306	0.053	0.107	0.041	-0.027
4247	yjgG	0.190	0.052	0.134	0.083	0.078	0.222
4248	yjgH	0.058	0.043	-0.138	0.096	-0.090	0.012
4249	yjgI	-0.031	-0.057	-0.253	0.043	-0.086	-0.013
4250	b4250	0.067	-0.109	0.183	-0.049	-0.114	-0.002
4251	yjgJ	0.064	0.106	-0.019	0.125	-0.032	-0.128
4252	yjgK	0.040	0.257	0.238	0.154	0.233	0.184
4253	yjgL	null	null	null	null	null	null
4254	argI	-0.695	-0.727	-0.739	-0.689	-0.613	-0.635
4255	yjgD	0.748	0.904	1.170	1.190	0.760	0.900
4256	yjgM	-0.038	-0.190	-0.190	0.058	-0.068	-0.128
4257	yjgN	-0.264	-0.429	-0.557	-0.182	-0.429	-0.178
4258	valS	0.290	1.310	0.499	0.439	0.998	0.275
4259	holC	0.363	0.737	0.325	0.103	0.537	null
4260	pepA	0.382	0.704	0.216	0.157	0.637	0.288
4261	yjgP	0.036	-0.175	0.089	-0.022	-0.076	-0.153
4262	yjgQ	-0.465	-1.110	-0.852	-0.897	-0.852	-0.658
4263	yjgR	-0.254	-0.095	-0.041	0.077	0.376	0.128
4264	idnR	0.178	-0.440	-0.284	-0.110	-0.150	0.046
4265	idnT	-0.705	-1.349	-1.487	-1.126	-1.208	-1.027
4266	idnO	-0.023	-0.601	-0.752	-0.471	-0.389	-0.294
4267	idnD	-0.081	-0.702	-0.391	-0.343	-0.310	-0.045
4268	idnK	-0.438	-0.880	-0.836	-0.857	-1.222	-0.703
4269	yjgB	-0.198	-0.274	-0.254	-0.137	-0.108	-0.057
4270	leuX	null	null	null	null	null	null
4271	intB	-0.111	0.161	0.169	0.313	0.309	0.368
4272	insC-6	-0.455	-0.398	-0.363	-0.357	-0.407	-0.305
4273	insD-6	null	null	null	null	null	null
4274	yjgW	-0.423	-0.622	-0.406	-0.410	-0.543	-0.220
4275	yjgX_2	-0.417	-0.686	-0.568	-0.640	-0.448	-0.300
4276	yjgX_1	-0.707	-0.708	-0.474	-0.466	-0.433	-0.202
4277	yjgZ	-0.387	-0.512	-0.475	-0.403	-0.466	-0.298
4278	insG	-0.590	-0.615	-0.554	-0.238	-0.407	-0.301
4279	yjhB	0.005	null	-0.055	-0.201	-0.138	-0.144
4280	yjhC	0.037	0.041	0.033	0.067	-0.002	0.191
4281	yjhD	-0.371	-0.309	-0.224	-0.233	-0.359	-0.324
4282	yjhE	-0.040	-0.181	0.099	-0.104	-0.117	-0.257
4283	insN-2	0.010	0.345	0.067	0.117	0.042	-0.031
4284	insI-3	0.147	0.397	0.086	0.039	-0.008	0.025
4285	insO-2	-0.086	null	-0.379	-0.142	-0.026	null
4286	yjhV	-0.031	0.306	-0.096	0.068	-0.108	-0.058
4287	fecE	-0.414	-0.298	-0.454	-0.275	-0.439	-0.186
4288	fecD	-1.285	-1.268	-1.348	-1.094	-1.220	-0.979
4289	fecC	-0.003	-0.619	-0.409	-0.266	-0.243	0.011
4290	fecB	0.076	-0.600	-0.246	-0.084	-0.139	0.135
4291	fecA	-0.538	-1.087	-0.977	-0.649	-0.471	-0.434
4292	fecR	-1.199	-1.150	-1.162	-1.311	-1.245	-0.934
4293	fecI	-0.374	-0.796	-0.651	-0.684	-0.547	-0.282
4294	insA-7	-0.269	-0.392	-0.452	-0.195	-0.224	-0.115
4295	yjhU	-0.203	-0.275	-0.373	-0.152	-0.423	-0.270
4296	yjhF	-0.456	-1.196	-0.901	-0.731	-1.022	-0.677
4297	yjhG	-0.100	-0.654	-0.425	-0.081	-0.425	-0.091
4298	yjhH	-0.329	-0.082	-0.212	-0.343	-0.412	-0.429
4299	yjhI	-0.060	-0.766	-0.546	-0.426	-0.594	-0.404
4300	sgcR	-0.187	-0.715	-0.548	-0.722	-0.633	-0.370
4301	sgcE	-0.984	-1.197	-0.632	-0.542	-0.810	-0.556
4302	sgcA	0.041	-0.297	-0.185	-0.115	-0.118	-0.065
4303	sgcQ	0.008	-0.652	-0.562	-0.565	-0.589	-0.324
4304	sgcC	null	null	null	null	null	null
4305	sgcX	-0.181	-0.369	-0.302	-0.283	-0.166	-0.246
4306	yjhP	-0.305	-0.908	-0.932	-0.460	-0.646	-0.490
4307	yjhQ	-0.967	-1.298	-1.085	-1.085	-1.013	-0.900
4308	yjhR	-0.100	null	-0.349	-0.221	-0.501	-0.190
4309	yjhS	-0.336	-0.809	-0.560	-0.455	-0.580	-0.381
4310	yjhT	0.040	-0.158	-0.395	-0.342	-0.468	-0.219
4311	yjhA	0.084	-0.002	-0.023	-0.052	-0.050	-0.020
4312	fimB	0.134	-0.221	-0.417	-0.444	-0.364	-0.222
4313	fimE	-0.390	-0.433	-0.295	-0.242	-0.357	-0.306
4314	fimA	-0.178	-0.356	-0.397	-0.652	-0.794	-0.507
4315	fimI	-0.763	-1.369	-1.220	-1.138	-1.410	-0.789
4316	fimC	-1.551	-1.934	-2.245	-2.303	-2.429	-2.112
4317	fimD	-0.159	-0.602	-0.471	-0.403	-0.582	-0.300
4318	fimF	-0.013	-0.451	-0.168	-0.064	-0.218	-0.034
4319	fimG	-0.203	-0.485	-0.275	-0.189	-0.504	-0.188
4320	fimH	-0.779	-1.250	-0.697	-0.869	-1.204	-0.489
4321	gntP	-0.572	-0.752	-0.737	-0.574	-0.708	-0.596
4322	uxuA	0.493	0.151	0.258	0.247	0.283	0.458
4323	uxuB	-0.078	-0.572	-0.302	-0.263	-0.195	-0.159
4324	uxuR	-0.091	0.008	-0.150	0.057	0.016	-0.074
4325	yjiC	-0.365	-0.584	-0.386	-0.263	-0.445	-0.269
4326	yjiD	0.225	0.040	-0.009	0.211	0.036	0.059
4327	yjiE	-0.351	-0.755	-0.281	-0.337	-0.445	-0.345
4328	iadA	0.285	0.115	0.248	0.410	0.435	0.314
4329	yjiG	0.201	0.126	0.200	0.221	0.412	0.210
4330	yjiH	0.013	0.035	0.067	0.160	0.113	0.063
4331	kptA	-0.085	-0.188	-0.143	-0.152	-0.182	-0.134
4332	yjiJ	-0.187	-0.259	-0.416	-0.119	-0.240	-0.117
4333	yjiK	-0.252	-0.258	-0.331	-0.246	-0.307	-0.199
4334	yjiL	-0.167	-0.451	-0.213	-0.223	-0.145	-0.059
4335	yjiM	0.240	0.447	0.447	0.506	0.053	0.213
4336	yjiN	0.108	0.058	-0.017	-0.012	0.094	-0.033
4337	yjiO	-0.745	-0.767	-0.418	-0.460	-0.453	-0.367
4338	yjiP	-0.403	-0.496	-0.178	-0.235	-0.281	-0.096
4339	yjiQ	0.051	-0.231	-0.149	-0.106	-0.185	-0.123
4340	yjiR	-0.573	-0.624	-0.578	-0.671	-0.529	-0.363
4341	yjiS	-0.453	-0.485	-0.228	-0.287	-0.422	-0.267
4342	yjiT	-0.167	-0.458	-0.597	-0.634	-0.590	-0.372
4343	yjiU	-0.424	-0.661	-0.455	-0.359	-0.252	-0.157
4344	mcrD	-0.076	-0.350	-0.011	0.323	0.339	0.272
4345	mcrC	-0.042	-0.241	0.081	-0.053	-0.222	null
4346	mcrB	0.029	-0.098	-0.161	0.174	-0.022	0.023
4347	yjiW	-0.164	-0.466	-0.431	-0.364	-0.406	-0.207
4348	hsdS	0.421	0.367	0.092	0.292	0.195	0.121
4349	hsdM	-0.548	null	-0.645	-0.721	-0.777	-0.585
4350	hsdR	0.438	0.409	0.457	0.062	0.374	0.260
4351	mrr	-0.166	-0.176	-0.059	-0.065	0.040	-0.057
4352	yjiA	-0.050	-0.139	0.097	-0.039	0.076	0.044
4353	yjiX	-0.035	-0.195	-0.081	-0.120	-0.151	-0.095
4354	yjiY	null	null	null	null	null	null
4355	tsr	-0.270	-0.409	-0.340	-0.348	-0.329	-0.219
4356	yjiZ	-0.636	-0.927	-0.782	-0.434	-0.593	-0.199
4357	yjjM	0.104	-0.064	-0.210	0.195	0.010	0.090
4358	yjjN	-0.217	-0.303	-0.170	-0.251	-0.170	-0.260
4359	mdoB	null	null	null	null	null	null
4360	yjjA	-0.229	-0.460	-0.413	-0.469	-0.767	-0.419
4361	dnaC	-0.828	-0.702	-0.652	-0.613	-0.684	-0.339
4362	dnaT	-0.314	-0.343	null	-0.168	-0.296	-0.320
4363	yjjB	-0.340	-0.372	-0.480	-0.095	-0.269	-0.394
4364	yjjP	-1.205	-1.120	-1.089	-1.072	-1.155	-1.186
4365	yjjQ	-1.772	-1.672	-1.536	-1.462	-1.486	-1.304
4366	bglJ	-0.768	-0.811	-0.733	-0.645	-0.686	-0.462
4367	fhuF	-0.522	-0.461	-0.588	-0.173	-0.211	0.084
4368	leuV	null	null	null	null	null	null
4369	leuP	null	null	null	null	null	null
4370	leuQ	null	null	null	null	null	null
4371	rsmC	-1.140	-1.114	null	0.182	-0.996	-0.797
4372	holD	-0.559	-0.503	-0.501	-0.441	-0.444	-0.303
4373	rimI	-0.190	-0.157	-0.207	-0.266	-0.087	-0.163
4374	yjjG	-0.325	-0.249	-0.503	-0.429	-0.620	-0.345
4375	prfC	-0.738	-0.274	-0.671	-0.469	-0.551	-0.527
4376	osmY	0.727	0.837	0.754	0.767	0.852	0.507
4377	yjjU	-0.065	0.408	-0.085	-0.077	0.073	-0.281
4378	yjjV	-1.012	-0.836	-1.027	-0.908	-0.939	-1.017
4379	yjjW	-0.868	-1.253	-1.221	-1.028	-1.220	-1.115
4380	yjjI	-1.129	-1.120	-1.211	-1.075	-1.249	-1.122
4381	deoC	-0.411	-0.150	-0.134	-0.094	-0.113	-0.158
4382	deoA	-1.164	-0.799	-0.932	-0.872	-0.775	-0.966
4383	deoB	0.157	0.420	0.170	0.181	0.533	0.092
4384	deoD	-1.267	-0.717	-0.984	-0.826	-0.010	-0.956
4385	yjjJ	-0.558	-0.850	-1.176	-0.604	-0.731	-0.787
4386	lplA	-0.702	-1.193	-0.967	-0.972	-0.915	-0.852
4387	ytjB	-0.618	-0.496	-0.595	-0.578	-0.797	-0.596
4388	serB	-0.879	-1.197	-1.136	-1.135	-0.932	-0.735
4389	radA	-1.345	-1.591	-1.574	-1.387	-1.442	-1.346
4390	nadR	-0.832	-0.739	-0.803	-0.818	-0.929	-0.748
4391	yjjK	-0.021	0.545	0.079	0.151	-0.055	-0.144
4392	slt	-0.408	-0.497	-0.746	-0.871	-0.574	-0.579
4393	trpR	0.110	-0.176	-0.214	-0.103	-0.250	-0.215
4394	yjjX	-2.056	-2.037	-2.119	-1.826	-2.182	-2.004
4395	ytjC	-0.376	-0.726	-0.568	-0.485	-0.575	-0.428
4396	rob	0.372	0.643	0.526	0.605	0.498	0.426
4397	creA	-0.220	-0.402	-0.278	-0.246	-0.419	-0.135
4398	creB	-0.321	-0.834	-0.587	-0.684	-0.957	-0.603
4399	creC	-0.799	-1.404	-1.462	-1.007	-1.277	-1.078
4400	creD	-0.847	-1.230	-0.934	-0.876	-0.880	-0.442
4401	arcA	0.940	1.398	1.400	1.211	0.795	1.051
4402	yjjY	0.299	0.229	0.626	0.559	0.292	0.238
4403	yjtD	-0.800	-0.749	3.353	-0.760	-1.068	-0.737
4404	B4404	null	null	null	null	null	null
4405	B4405	null	null	null	null	null	null
!dataset_table_end
