# Supplementary material for: The impact of horizontal gene transfer in shaping operons and protein interaction networks – direct evidence of preferential attachment
Source: BMC Evol Biol. 2008 Jan 24;8:23. doi: 10.1186/1471-2148-8-23 (PMC2259305; doi:10.1186/1471-2148-8-23)
Supplement: Additional file 6 — Data_2008_0117.zip. Compressed zip file containing data used in the study [file 1471-2148-8-23-S6.zip › DATA_2008_0117/ECOLI_GEO/HGTDB_ECO_GEO_AVE_EXPR.xls]

## Sheet: Sheet1
Gene expression values( log2 )
Overall
	Core	Non-core	HGT
Mean	0.09372	-0.1232	-0.1098
1st	-0.226	-0.4	-0.2867
Min	-2.451	-2.558	-1.874
Max	3.648	2.868	1.908
3rd	0.327	0.108	0.081
	Core	Non-core	HGT
Operons	0.1121	-0.1459	-0.151
PPI	0.2852	0.007389	-0.1207
