# Supplementary material for: The impact of horizontal gene transfer in shaping operons and protein interaction networks – direct evidence of preferential attachment
Source: BMC Evol Biol. 2008 Jan 24;8:23. doi: 10.1186/1471-2148-8-23 (PMC2259305; doi:10.1186/1471-2148-8-23)
Supplement: Additional file 6 — Data_2008_0117.zip. Compressed zip file containing data used in the study [file 1471-2148-8-23-S6.zip › DATA_2008_0117/ECOLI_GEO/HGTDB_ECO_GEO_AVE_EXPR_PPI.xls]

## Sheet: Sheet1
HGT-DB PPI Gene expression values( log2 )
PPI
	Core	Non-core	HGT
Mean	0.2852	0.007389	-0.1207
1st	-0.1995	-0.413	-0.3215
Min	-1.673	-1.912	-1.54
Max	3.944	3.338	1.994
3rd	0.648	0.3258	0.1672
