# Supplementary material for: The impact of horizontal gene transfer in shaping operons and protein interaction networks – direct evidence of preferential attachment
Source: BMC Evol Biol. 2008 Jan 24;8:23. doi: 10.1186/1471-2148-8-23 (PMC2259305; doi:10.1186/1471-2148-8-23)
Supplement: Additional file 6 — Data_2008_0117.zip. Compressed zip file containing data used in the study [file 1471-2148-8-23-S6.zip › DATA_2008_0117/ECOLI_GEO/PRICE_DATASET_OVERLAP_GENOME_REGULON_PPI_GEO.xls]

## Sheet: Sheet1
Gene Expression GDS2600
	Genome	RegulonDB	PPI	GEO-GDS2600
Core	2158	2129	852	1685
Non-core	1044	948	178	698
HGT	1053	1020	232	771
Total	4255	4097	1262	3154
