# Supplementary material for: The impact of horizontal gene transfer in shaping operons and protein interaction networks – direct evidence of preferential attachment
Source: BMC Evol Biol. 2008 Jan 24;8:23. doi: 10.1186/1471-2148-8-23 (PMC2259305; doi:10.1186/1471-2148-8-23)
Supplement: Additional file 6 — Data_2008_0117.zip. Compressed zip file containing data used in the study [file 1471-2148-8-23-S6.zip › DATA_2008_0117/ECOLI_GEO/PRICE_GEO_EXPR_OPERON.xls]

## Sheet: Sheet1
Operon
	Core	Non-core	HGT
Mean	0.104	-0.0005352	-0.1355
1st	-0.2848	-0.271	-0.405
Min	-2.576	-2.226	-2.35
Max	3.944	3.641	2.564
3rd	0.3888	0.161	0.0635
