# Supplementary material for: The impact of horizontal gene transfer in shaping operons and protein interaction networks – direct evidence of preferential attachment
Source: BMC Evol Biol. 2008 Jan 24;8:23. doi: 10.1186/1471-2148-8-23 (PMC2259305; doi:10.1186/1471-2148-8-23)
Supplement: Additional file 6 — Data_2008_0117.zip. Compressed zip file containing data used in the study [file 1471-2148-8-23-S6.zip › DATA_2008_0117/ECOLI_GEO/PRICE_GEO_EXPR_PPI.xls]

## Sheet: Sheet1
PPI
	Core	Non-core	HGT
Mean	0.2844	0.2157	-0.08066
1st	-0.1998	-0.253	-0.42
Min	-1.912	-1.342	-1.723
Max	3.944	3.641	2.564
3rd	0.6788	0.4278	0.1945
