# Supplementary material for: The impact of horizontal gene transfer in shaping operons and protein interaction networks – direct evidence of preferential attachment
Source: BMC Evol Biol. 2008 Jan 24;8:23. doi: 10.1186/1471-2148-8-23 (PMC2259305; doi:10.1186/1471-2148-8-23)
Supplement: Additional file 6 — Data_2008_0117.zip. Compressed zip file containing data used in the study [file 1471-2148-8-23-S6.zip › DATA_2008_0117/GENE_SETS/PRICE/PRICE_CORE_GENES.txt]

b0006
b0007
b0008
b0009
b0014
b0015
b0019
b0020
b0023
b0025
b0026
b0027
b0028
b0029
b0031
b0032
b0033
b0035
b0046
b0047
b0048
b0049
b0050
b0051
b0052
b0053
b0054
b0055
b0058
b0060
b0064
b0065
b0068
b0070
b0071
b0072
b0073
b0074
b0076
b0077
b0078
b0080
b0081
b0082
b0084
b0085
b0086
b0087
b0088
b0089
b0090
b0091
b0092
b0094
b0095
b0096
b0098
b0099
b0101
b0103
b0106
b0107
b0108
b0109
b0110
b0112
b0114
b0115
b0116
b0117
b0118
b0121
b0124
b0125
b0126
b0131
b0133
b0134
b0142
b0143
b0144
b0145
b0147
b0148
b0149
b0150
b0151
b0152
b0153
b0154
b0156
b0157
b0158
b0159
b0160
b0161
b0166
b0167
b0168
b0169
b0170
b0171
b0172
b0173
b0174
b0175
b0176
b0177
b0179
b0180
b0181
b0182
b0183
b0184
b0185
b0186
b0187
b0188
b0190
b0191
b0192
b0194
b0195
b0197
b0198
b0199
b0200
b0207
b0208
b0210
b0211
b0212
b0214
b0215
b0221
b0222
b0223
b0225
b0226
b0227
b0229
b0230
b0231
b0234
b0236
b0237
b0242
b0243
b0247
b0255
b0257
b0262
b0273
b0296
b0299
b0300
b0305
b0312
b0314
b0315
b0316
b0325
b0328
b0330
b0331
b0333
b0334
b0335
b0336
b0337
b0338
b0339
b0341
b0345
b0346
b0350
b0353
b0355
b0356
b0357
b0366
b0367
b0369
b0372
b0377
b0381
b0385
b0387
b0391
b0394
b0397
b0398
b0399
b0400
b0402
b0405
b0406
b0407
b0408
b0409
b0413
b0414
b0415
b0416
b0417
b0418
b0419
b0420
b0421
b0422
b0424
b0425
b0426
b0427
b0428
b0429
b0430
b0431
b0432
b0435
b0436
b0437
b0438
b0439
b0440
b0441
b0442
b0444
b0445
b0446
b0447
b0448
b0449
b0450
b0451
b0452
b0454
b0457
b0459
b0462
b0463
b0464
b0465
b0468
b0469
b0470
b0471
b0472
b0473
b0474
b0475
b0478
b0479
b0480
b0481
b0482
b0484
b0487
b0489
b0492
b0493
b0494
b0495
b0496
b0499
b0503
b0504
b0507
b0508
b0509
b0514
b0522
b0523
b0524
b0525
b0526
b0528
b0529
b0535
b0541
b0543
b0545
b0546
b0555
b0561
b0564
b0566
b0570
b0571
b0572
b0575
b0576
b0577
b0578
b0583
b0584
b0586
b0588
b0589
b0590
b0591
b0592
b0593
b0594
b0595
b0596
b0597
b0598
b0600
b0603
b0604
b0605
b0606
b0608
b0610
b0613
b0623
b0624
b0628
b0629
b0630
b0632
b0633
b0634
b0635
b0636
b0637
b0638
b0639
b0640
b0642
b0644
b0647
b0651
b0652
b0654
b0655
b0657
b0658
b0659
b0660
b0661
b0662
b0675
b0677
b0679
b0680
b0683
b0684
b0686
b0688
b0693
b0694
b0695
b0696
b0697
b0698
b0703
b0708
b0709
b0710
b0711
b0712
b0713
b0715
b0720
b0723
b0724
b0726
b0727
b0728
b0729
b0733
b0734
b0736
b0737
b0738
b0739
b0740
b0741
b0742
b0750
b0752
b0754
b0755
b0756
b0759
b0761
b0763
b0764
b0765
b0767
b0770
b0772
b0773
b0774
b0775
b0776
b0777
b0778
b0779
b0781
b0782
b0783
b0790
b0792
b0794
b0797
b0799
b0805
b0807
b0809
b0810
b0812
b0813
b0815
b0819
b0820
b0825
b0826
b0827
b0828
b0833
b0834
b0835
b0837
b0838
b0839
b0840
b0841
b0842
b0852
b0854
b0855
b0856
b0857
b0860
b0861
b0862
b0863
b0864
b0866
b0867
b0870
b0871
b0872
b0874
b0875
b0878
b0879
b0880
b0881
b0882
b0884
b0885
b0886
b0887
b0888
b0889
b0890
b0891
b0892
b0893
b0898
b0900
b0902
b0904
b0906
b0907
b0908
b0909
b0910
b0911
b0912
b0913
b0914
b0915
b0917
b0918
b0920
b0924
b0925
b0927
b0928
b0930
b0931
b0932
b0933
b0934
b0945
b0947
b0948
b0949
b0951
b0955
b0957
b0960
b0963
b0965
b0967
b0968
b0969
b0970
b0978
b0979
b0981
b0982
b0983
b0984
b0990
b0993
b0995
b1000
b1004
b1006
b1007
b1009
b1010
b1011
b1013
b1014
b1015
b1020
b1022
b1023
b1025
b1026
b1045
b1046
b1048
b1054
b1056
b1057
b1062
b1066
b1067
b1069
b1073
b1074
b1075
b1076
b1077
b1078
b1080
b1081
b1082
b1083
b1084
b1086
b1087
b1089
b1090
b1091
b1092
b1093
b1094
b1095
b1096
b1097
b1098
b1099
b1100
b1101
b1102
b1103
b1107
b1109
b1111
b1113
b1114
b1116
b1117
b1118
b1119
b1123
b1124
b1125
b1126
b1129
b1130
b1131
b1133
b1134
b1135
b1136
b1157
b1158
b1162
b1163
b1168
b1169
b1174
b1175
b1176
b1180
b1183
b1184
b1187
b1188
b1189
b1191
b1195
b1201
b1202
b1203
b1204
b1206
b1207
b1208
b1210
b1211
b1212
b1214
b1215
b1216
b1217
b1221
b1222
b1223
b1224
b1225
b1226
b1227
b1233
b1234
b1235
b1236
b1238
b1241
b1242
b1243
b1244
b1245
b1246
b1247
b1249
b1251
b1252
b1253
b1261
b1264
b1266
b1267
b1269
b1270
b1271
b1272
b1274
b1275
b1276
b1277
b1280
b1281
b1282
b1286
b1288
b1290
b1291
b1292
b1293
b1294
b1297
b1299
b1300
b1301
b1302
b1303
b1304
b1323
b1324
b1325
b1328
b1329
b1330
b1333
b1334
b1335
b1339
b1341
b1342
b1343
b1344
b1345
b1360
b1363
b1374
b1376
b1378
b1380
b1401
b1405
b1406
b1412
b1415
b1416
b1418
b1421
b1424
b1427
b1429
b1430
b1432
b1433
b1434
b1435
b1439
b1440
b1441
b1442
b1443
b1444
b1447
b1448
b1449
b1450
b1451
b1463
b1465
b1466
b1467
b1468
b1469
b1473
b1474
b1475
b1476
b1478
b1479
b1482
b1490
b1496
b1499
b1501
b1509
b1510
b1519
b1520
b1522
b1524
b1525
b1526
b1528
b1529
b1530
b1533
b1534
b1535
b1537
b1538
b1539
b1542
b1543
b1545
b1547
b1552
b1557
b1563
b1579
b1581
b1582
b1584
b1593
b1595
b1596
b1599
b1600
b1601
b1602
b1603
b1605
b1606
b1611
b1620
b1623
b1624
b1627
b1628
b1629
b1630
b1631
b1632
b1633
b1634
b1635
b1636
b1637
b1638
b1640
b1641
b1642
b1644
b1645
b1646
b1649
b1650
b1651
b1654
b1655
b1656
b1657
b1658
b1659
b1660
b1661
b1662
b1663
b1671
b1674
b1678
b1680
b1681
b1682
b1683
b1684
b1686
b1687
b1694
b1696
b1701
b1702
b1703
b1704
b1706
b1708
b1709
b1710
b1711
b1712
b1713
b1714
b1716
b1717
b1718
b1719
b1723
b1725
b1727
b1729
b1732
b1741
b1746
b1748
b1749
b1753
b1757
b1759
b1761
b1763
b1764
b1765
b1766
b1767
b1768
b1771
b1772
b1773
b1774
b1776
b1778
b1779
b1780
b1781
b1783
b1784
b1785
b1786
b1787
b1790
b1791
b1792
b1794
b1795
b1798
b1799
b1800
b1801
b1805
b1807
b1808
b1809
b1812
b1813
b1814
b1815
b1816
b1821
b1822
b1823
b1827
b1829
b1830
b1832
b1838
b1840
b1841
b1844
b1845
b1849
b1850
b1851
b1852
b1853
b1854
b1855
b1856
b1857
b1858
b1859
b1860
b1861
b1863
b1864
b1866
b1874
b1876
b1879
b1880
b1882
b1883
b1884
b1885
b1886
b1887
b1888
b1889
b1890
b1898
b1900
b1901
b1908
b1912
b1913
b1914
b1916
b1917
b1918
b1919
b1920
b1922
b1924
b1925
b1929
b1931
b1937
b1938
b1939
b1940
b1941
b1945
b1946
b1948
b1949
b1950
b1958
b1959
b1960
b1961
b1962
b1969
b1970
b1971
b1972
b1976
b1978
b1981
b1987
b1988
b1990
b1991
b1992
b1993
b1998
b2002
b2010
b2014
b2015
b2020
b2022
b2023
b2024
b2025
b2026
b2028
b2038
b2039
b2040
b2041
b2042
b2046
b2047
b2048
b2049
b2052
b2053
b2058
b2059
b2060
b2061
b2062
b2063
b2066
b2068
b2069
b2074
b2075
b2076
b2077
b2078
b2079
b2081
b2089
b2100
b2101
b2103
b2104
b2105
b2106
b2109
b2113
b2114
b2125
b2126
b2128
b2130
b2132
b2133
b2134
b2136
b2140
b2142
b2151
b2152
b2154
b2155
b2156
b2157
b2158
b2161
b2162
b2164
b2167
b2168
b2169
b2170
b2171
b2172
b2173
b2175
b2176
b2177
b2178
b2179
b2180
b2182
b2183
b2185
b2188
b2190
b2193
b2194
b2195
b2196
b2197
b2199
b2200
b2201
b2202
b2204
b2206
b2208
b2209
b2212
b2213
b2214
b2216
b2217
b2218
b2220
b2221
b2222
b2224
b2231
b2232
b2234
b2235
b2236
b2240
b2245
b2246
b2247
b2248
b2249
b2251
b2253
b2254
b2255
b2257
b2261
b2262
b2265
b2267
b2270
b2276
b2277
b2278
b2279
b2280
b2281
b2282
b2283
b2284
b2285
b2286
b2287
b2288
b2289
b2290
b2292
b2293
b2296
b2297
b2301
b2302
b2303
b2304
b2306
b2307
b2308
b2309
b2310
b2311
b2312
b2313
b2314
b2315
b2316
b2317
b2318
b2319
b2322
b2323
b2324
b2327
b2329
b2330
b2341
b2342
b2344
b2346
b2349
b2351
b2364
b2365
b2366
b2367
b2368
b2369
b2370
b2378
b2379
b2380
b2381
b2382
b2387
b2388
b2392
b2395
b2400
b2405
b2407
b2410
b2411
b2412
b2414
b2415
b2417
b2421
b2422
b2423
b2424
b2425
b2431
b2434
b2435
b2436
b2437
b2441
b2442
b2453
b2458
b2463
b2464
b2465
b2467
b2468
b2469
b2470
b2471
b2472
b2475
b2476
b2478
b2480
b2492
b2493
b2494
b2495
b2496
b2498
b2499
b2500
b2502
b2503
b2507
b2508
b2509
b2511
b2512
b2514
b2515
b2516
b2517
b2518
b2519
b2520
b2521
b2523
b2524
b2525
b2526
b2528
b2529
b2530
b2531
b2532
b2533
b2536
b2537
b2541
b2542
b2543
b2544
b2546
b2547
b2548
b2550
b2551
b2552
b2553
b2554
b2556
b2557
b2558
b2559
b2562
b2564
b2565
b2566
b2567
b2568
b2569
b2573
b2574
b2576
b2580
b2581
b2582
b2583
b2584
b2587
b2592
b2593
b2594
b2595
b2597
b2599
b2601
b2604
b2605
b2606
b2607
b2608
b2609
b2610
b2611
b2613
b2614
b2615
b2616
b2620
b2622
b2638
b2644
b2647
b2660
b2661
b2662
b2663
b2664
b2665
b2667
b2677
b2678
b2679
b2680
b2685
b2686
b2688
b2689
b2697
b2698
b2699
b2700
b2701
b2707
b2708
b2709
b2710
b2711
b2712
b2714
b2723
b2726
b2727
b2728
b2729
b2730
b2733
b2734
b2735
b2736
b2738
b2739
b2741
b2742
b2743
b2744
b2747
b2752
b2753
b2762
b2763
b2764
b2765
b2775
b2777
b2779
b2780
b2784
b2785
b2786
b2787
b2788
b2789
b2790
b2791
b2794
b2795
b2796
b2797
b2798
b2801
b2803
b2806
b2807
b2808
b2810
b2812
b2813
b2818
b2819
b2820
b2822
b2827
b2828
b2829
b2830
b2832
b2834
b2835
b2836
b2837
b2838
b2839
b2840
b2842
b2844
b2845
b2855
b2865
b2884
b2885
b2887
b2890
b2891
b2892
b2894
b2898
b2899
b2902
b2903
b2904
b2905
b2906
b2907
b2908
b2912
b2913
b2914
b2916
b2921
b2923
b2924
b2926
b2927
b2935
b2936
b2937
b2938
b2942
b2945
b2946
b2947
b2948
b2949
b2950
b2951
b2952
b2953
b2954
b2955
b2957
b2960
b2961
b2965
b2975
b2987
b2989
b2990
b2991
b2993
b2994
b2996
b2997
b2999
b3001
b3003
b3005
b3006
b3008
b3009
b3010
b3011
b3015
b3019
b3020
b3023
b3025
b3026
b3028
b3030
b3032
b3034
b3035
b3038
b3039
b3040
b3041
b3052
b3053
b3054
b3056
b3057
b3058
b3059
b3060
b3061
b3062
b3064
b3065
b3066
b3067
b3070
b3073
b3081
b3083
b3088
b3089
b3093
b3095
b3101
b3102
b3103
b3104
b3105
b3106
b3111
b3112
b3113
b3115
b3116
b3118
b3124
b3126
b3127
b3128
b3131
b3135
b3146
b3148
b3150
b3152
b3155
b3156
b3158
b3159
b3160
b3161
b3162
b3164
b3165
b3166
b3167
b3168
b3169
b3170
b3172
b3175
b3176
b3177
b3178
b3179
b3180
b3181
b3182
b3183
b3184
b3185
b3186
b3187
b3189
b3193
b3194
b3195
b3196
b3197
b3198
b3200
b3201
b3202
b3203
b3204
b3205
b3206
b3208
b3210
b3212
b3213
b3229
b3230
b3231
b3232
b3234
b3235
b3240
b3241
b3243
b3244
b3247
b3248
b3250
b3251
b3252
b3253
b3255
b3256
b3259
b3260
b3261
b3264
b3265
b3266
b3268
b3269
b3270
b3271
b3279
b3281
b3282
b3283
b3285
b3287
b3288
b3289
b3290
b3291
b3292
b3294
b3295
b3296
b3297
b3298
b3299
b3300
b3301
b3302
b3303
b3304
b3305
b3306
b3307
b3308
b3309
b3310
b3311
b3312
b3313
b3314
b3315
b3316
b3317
b3318
b3319
b3320
b3321
b3325
b3326
b3327
b3335
b3336
b3339
b3340
b3341
b3342
b3343
b3344
b3345
b3347
b3349
b3350
b3351
b3352
b3353
b3355
b3356
b3357
b3358
b3359
b3360
b3361
b3363
b3364
b3365
b3366
b3368
b3385
b3386
b3387
b3388
b3389
b3390
b3391
b3396
b3397
b3399
b3400
b3401
b3404
b3405
b3406
b3407
b3409
b3412
b3413
b3416
b3417
b3418
b3421
b3423
b3425
b3426
b3428
b3429
b3430
b3431
b3432
b3433
b3434
b3437
b3438
b3439
b3441
b3447
b3450
b3454
b3455
b3456
b3457
b3458
b3460
b3462
b3463
b3464
b3465
b3469
b3470
b3471
b3473
b3474
b3475
b3477
b3478
b3479
b3480
b3485
b3486
b3487
b3492
b3493
b3496
b3497
b3498
b3499
b3502
b3503
b3513
b3514
b3515
b3516
b3518
b3520
b3521
b3523
b3525
b3526
b3528
b3529
b3530
b3531
b3532
b3533
b3540
b3541
b3542
b3543
b3544
b3546
b3547
b3549
b3550
b3552
b3553
b3556
b3558
b3559
b3560
b3564
b3565
b3566
b3567
b3568
b3569
b3572
b3574
b3575
b3577
b3578
b3579
b3585
b3586
b3588
b3589
b3590
b3591
b3592
b3595
b3597
b3603
b3604
b3605
b3606
b3607
b3610
b3611
b3612
b3613
b3615
b3616
b3617
b3619
b3620
b3621
b3626
b3627
b3631
b3632
b3633
b3634
b3635
b3636
b3637
b3638
b3639
b3640
b3641
b3642
b3643
b3644
b3646
b3647
b3648
b3650
b3652
b3653
b3654
b3659
b3661
b3662
b3664
b3668
b3669
b3673
b3680
b3684
b3691
b3692
b3695
b3699
b3701
b3702
b3703
b3704
b3705
b3706
b3709
b3710
b3711
b3713
b3714
b3715
b3724
b3725
b3726
b3727
b3728
b3729
b3730
b3731
b3732
b3733
b3734
b3735
b3736
b3737
b3738
b3740
b3741
b3742
b3747
b3749
b3750
b3751
b3752
b3753
b3754
b3755
b3762
b3765
b3767
b3770
b3771
b3772
b3775
b3778
b3779
b3780
b3781
b3783
b3784
b3786
b3787
b3788
b3789
b3791
b3804
b3805
b3809
b3811
b3812
b3813
b3816
b3819
b3820
b3822
b3823
b3824
b3826
b3827
b3828
b3829
b3832
b3833
b3835
b3836
b3839
b3842
b3843
b3844
b3845
b3846
b3847
b3848
b3849
b3856
b3857
b3859
b3863
b3865
b3867
b3868
b3869
b3870
b3871
b3872
b3884
b3886
b3887
b3891
b3892
b3893
b3894
b3895
b3910
b3911
b3912
b3917
b3919
b3924
b3926
b3927
b3929
b3931
b3932
b3933
b3934
b3935
b3936
b3939
b3941
b3942
b3945
b3946
b3949
b3950
b3953
b3954
b3956
b3957
b3958
b3959
b3960
b3961
b3963
b3965
b3966
b3967
b3972
b3973
b3980
b3982
b3983
b3984
b3985
b3986
b3987
b3988
b3992
b3993
b3994
b3996
b3997
b4000
b4005
b4006
b4013
b4014
b4015
b4019
b4020
b4025
b4029
b4032
b4035
b4040
b4042
b4043
b4044
b4045
b4046
b4049
b4051
b4052
b4053
b4054
b4058
b4059
b4061
b4062
b4063
b4064
b4065
b4067
b4069
b4072
b4074
b4075
b4076
b4078
b4087
b4093
b4094
b4096
b4097
b4102
b4107
b4108
b4111
b4112
b4113
b4114
b4116
b4118
b4129
b4130
b4131
b4132
b4133
b4135
b4136
b4137
b4139
b4140
b4141
b4142
b4143
b4147
b4148
b4149
b4150
b4153
b4154
b4155
b4159
b4160
b4161
b4162
b4166
b4167
b4168
b4169
b4170
b4171
b4172
b4173
b4174
b4175
b4177
b4178
b4179
b4180
b4182
b4184
b4186
b4187
b4200
b4202
b4203
b4207
b4208
b4209
b4211
b4212
b4213
b4214
b4218
b4219
b4220
b4221
b4226
b4229
b4232
b4233
b4235
b4237
b4238
b4239
b4241
b4242
b4243
b4245
b4249
b4254
b4256
b4258
b4260
b4261
b4262
b4264
b4266
b4267
b4268
b4269
b4271
b4283
b4285
b4287
b4288
b4289
b4290
b4291
b4299
b4300
b4301
b4313
b4321
b4323
b4327
b4332
b4337
b4340
b4352
b4354
b4355
b4356
b4359
b4361
b4365
b4366
b4371
b4373
b4375
b4376
b4378
b4381
b4382
b4383
b4384
b4388
b4389
b4391
b4392
b4395
b4396
b4398
b4399
b4400
b4401
b4403
