# Supplementary material for: The impact of horizontal gene transfer in shaping operons and protein interaction networks – direct evidence of preferential attachment
Source: BMC Evol Biol. 2008 Jan 24;8:23. doi: 10.1186/1471-2148-8-23 (PMC2259305; doi:10.1186/1471-2148-8-23)
Supplement: Additional file 6 — Data_2008_0117.zip. Compressed zip file containing data used in the study [file 1471-2148-8-23-S6.zip › DATA_2008_0117/GENE_SETS/PRICE/PRICE_HGT_GENES.csv]

b0002
b0003
b0004
b0005
b0011
b0016
b0021
b0022
b0030
b0036
b0037
b0038
b0039
b0040
b0041
b0042
b0043
b0044
b0045
b0059
b0061
b0062
b0063
b0066
b0067
b0069
b0104
b0113
b0123
b0127
b0128
b0130
b0132
b0155
b0164
b0209
b0219
b0220
b0224
b0228
b0248
b0252
b0253
b0254
b0256
b0259
b0260
b0261
b0263
b0264
b0265
b0267
b0268
b0269
b0270
b0271
b0272
b0274
b0275
b0276
b0278
b0281
b0282
b0283
b0284
b0285
b0286
b0294
b0297
b0301
b0304
b0306
b0307
b0308
b0317
b0318
b0319
b0320
b0321
b0323
b0324
b0343
b0344
b0347
b0359
b0360
b0361
b0362
b0363
b0364
b0371
b0374
b0376
b0386
b0388
b0390
b0396
b0401
b0403
b0423
b0433
b0443
b0456
b0476
b0477
b0485
b0486
b0490
b0491
b0497
b0506
b0511
b0512
b0513
b0515
b0516
b0517
b0518
b0519
b0520
b0527
b0530
b0534
b0537
b0552
b0560
b0562
b0567
b0568
b0569
b0582
b0599
b0607
b0612
b0614
b0615
b0616
b0617
b0618
b0619
b0620
b0621
b0625
b0626
b0645
b0646
b0648
b0649
b0650
b0653
b0656
b0671
b0674
b0676
b0678
b0690
b0691
b0692
b0700
b0714
b0751
b0758
b0760
b0766
b0768
b0771
b0780
b0784
b0785
b0786
b0787
b0788
b0789
b0791
b0793
b0795
b0796
b0798
b0800
b0801
b0808
b0811
b0818
b0821
b0822
b0823
b0829
b0830
b0831
b0832
b0844
b0845
b0846
b0851
b0859
b0868
b0869
b0876
b0877
b0894
b0895
b0896
b0897
b0899
b0901
b0916
b0921
b0942
b0950
b0962
b0972
b0973
b0974
b0975
b0976
b0977
b0988
b0992
b0994
b0996
b0997
b0998
b1018
b1033
b1034
b1035
b1036
b1039
b1040
b1047
b1049
b1053
b1055
b1059
b1065
b1068
b1070
b1071
b1072
b1079
b1108
b1115
b1120
b1122
b1127
b1132
b1137
b1138
b1139
b1140
b1149
b1151
b1152
b1153
b1154
b1159
b1167
b1172
b1173
b1177
b1178
b1190
b1192
b1193
b1194
b1198
b1199
b1200
b1218
b1220
b1232
b1237
b1239
b1260
b1262
b1263
b1268
b1283
b1284
b1285
b1289
b1296
b1309
b1310
b1311
b1312
b1313
b1314
b1315
b1316
b1317
b1318
b1320
b1321
b1322
b1326
b1331
b1337
b1349
b1356
b1357
b1359
b1365
b1366
b1367
b1368
b1370
b1372
b1382
b1384
b1385
b1386
b1387
b1388
b1389
b1390
b1391
b1392
b1393
b1394
b1395
b1396
b1397
b1398
b1399
b1400
b1402
b1403
b1404
b1409
b1413
b1414
b1419
b1422
b1426
b1428
b1438
b1453
b1454
b1456
b1464
b1483
b1484
b1485
b1486
b1487
b1488
b1489
b1492
b1497
b1498
b1504
b1511
b1512
b1513
b1514
b1515
b1516
b1517
b1521
b1523
b1531
b1540
b1548
b1553
b1578
b1580
b1587
b1588
b1589
b1590
b1591
b1592
b1594
b1597
b1598
b1608
b1609
b1612
b1615
b1616
b1617
b1619
b1621
b1622
b1647
b1653
b1667
b1668
b1670
b1676
b1688
b1690
b1691
b1692
b1693
b1695
b1697
b1698
b1699
b1700
b1722
b1728
b1733
b1734
b1735
b1736
b1737
b1738
b1740
b1742
b1752
b1754
b1755
b1758
b1769
b1770
b1775
b1797
b1802
b1803
b1817
b1818
b1819
b1820
b1828
b1835
b1843
b1862
b1867
b1868
b1869
b1872
b1875
b1877
b1878
b1892
b1893
b1894
b1902
b1905
b1906
b1907
b1923
b1927
b1930
b1932
b1955
b1956
b1967
b1968
b1973
b1983
b1985
b1994
b1996
b1997
b1999
b2000
b2001
b2007
b2009
b2012
b2013
b2016
b2019
b2021
b2029
b2030
b2032
b2033
b2034
b2035
b2036
b2037
b2044
b2045
b2050
b2054
b2055
b2057
b2064
b2065
b2067
b2070
b2071
b2072
b2073
b2082
b2083
b2086
b2087
b2091
b2092
b2093
b2094
b2096
b2097
b2098
b2099
b2102
b2115
b2116
b2117
b2118
b2119
b2120
b2121
b2122
b2123
b2129
b2131
b2137
b2138
b2141
b2144
b2146
b2147
b2148
b2149
b2150
b2153
b2159
b2160
b2163
b2166
b2184
b2192
b2211
b2219
b2225
b2226
b2228
b2229
b2230
b2233
b2237
b2239
b2241
b2242
b2243
b2244
b2250
b2252
b2258
b2260
b2263
b2264
b2268
b2271
b2272
b2273
b2291
b2294
b2298
b2300
b2305
b2320
b2333
b2347
b2350
b2352
b2355
b2356
b2359
b2361
b2371
b2372
b2373
b2374
b2383
b2384
b2385
b2386
b2389
b2390
b2393
b2394
b2406
b2409
b2413
b2416
b2418
b2419
b2420
b2426
b2427
b2430
b2438
b2439
b2440
b2451
b2452
b2454
b2455
b2456
b2457
b2459
b2460
b2461
b2462
b2473
b2474
b2481
b2482
b2483
b2484
b2485
b2486
b2487
b2488
b2489
b2490
b2491
b2497
b2501
b2535
b2539
b2545
b2549
b2560
b2561
b2575
b2577
b2578
b2600
b2625
b2627
b2629
b2630
b2632
b2633
b2634
b2643
b2668
b2669
b2670
b2673
b2674
b2675
b2676
b2682
b2684
b2690
b2702
b2703
b2704
b2705
b2706
b2713
b2715
b2716
b2717
b2718
b2719
b2720
b2721
b2722
b2724
b2731
b2732
b2737
b2740
b2745
b2746
b2750
b2751
b2754
b2755
b2756
b2757
b2758
b2759
b2760
b2761
b2766
b2768
b2770
b2771
b2772
b2773
b2774
b2776
b2778
b2782
b2799
b2800
b2802
b2805
b2817
b2821
b2841
b2851
b2852
b2859
b2860
b2861
b2866
b2867
b2868
b2874
b2882
b2886
b2888
b2889
b2895
b2901
b2917
b2918
b2919
b2920
b2925
b2930
b2932
b2933
b2934
b2943
b2963
b2964
b2966
b2971
b2972
b2973
b2974
b2976
b2977
b2978
b2979
b2980
b2981
b2982
b2983
b2984
b2985
b2986
b2988
b3012
b3013
b3017
b3018
b3021
b3022
b3043
b3044
b3045
b3048
b3051
b3063
b3068
b3071
b3072
b3086
b3087
b3091
b3092
b3094
b3110
b3117
b3125
b3133
b3134
b3136
b3137
b3138
b3139
b3140
b3141
b3142
b3149
b3153
b3154
b3163
b3173
b3215
b3218
b3219
b3220
b3221
b3222
b3223
b3224
b3225
b3226
b3236
b3237
b3242
b3257
b3258
b3262
b3293
b3338
b3346
b3367
b3369
b3370
b3371
b3372
b3373
b3374
b3375
b3376
b3379
b3381
b3382
b3383
b3384
b3402
b3403
b3411
b3415
b3419
b3422
b3424
b3435
b3440
b3444
b3445
b3449
b3451
b3452
b3453
b3461
b3468
b3476
b3482
b3491
b3500
b3505
b3508
b3510
b3522
b3527
b3539
b3548
b3551
b3571
b3573
b3576
b3580
b3581
b3582
b3583
b3587
b3593
b3594
b3598
b3599
b3600
b3608
b3623
b3625
b3628
b3629
b3630
b3645
b3651
b3656
b3657
b3660
b3665
b3666
b3667
b3670
b3671
b3674
b3676
b3679
b3681
b3683
b3685
b3689
b3690
b3697
b3698
b3717
b3718
b3719
b3721
b3722
b3723
b3743
b3744
b3745
b3746
b3773
b3774
b3777
b3793
b3794
b3795
b3800
b3801
b3815
b3825
b3830
b3831
b3840
b3850
b3873
b3874
b3876
b3877
b3878
b3879
b3880
b3881
b3882
b3883
b3885
b3890
b3896
b3897
b3898
b3899
b3900
b3901
b3902
b3903
b3904
b3905
b3906
b3907
b3908
b3909
b3915
b3916
b3918
b3925
b3937
b3940
b3943
b3947
b3951
b3955
b3962
b3990
b3991
b4002
b4003
b4004
b4012
b4018
b4022
b4024
b4030
b4033
b4034
b4038
b4039
b4041
b4055
b4056
b4057
b4066
b4070
b4073
b4077
b4079
b4080
b4081
b4082
b4084
b4085
b4086
b4088
b4090
b4103
b4104
b4105
b4106
b4109
b4115
b4117
b4120
b4121
b4122
b4123
b4124
b4125
b4126
b4127
b4138
b4144
b4146
b4156
b4190
b4191
b4192
b4193
b4194
b4195
b4196
b4197
b4198
b4205
b4222
b4225
b4227
b4228
b4230
b4231
b4240
b4248
b4257
b4265
b4272
b4273
b4279
b4280
b4281
b4282
b4284
b4286
b4294
b4295
b4296
b4297
b4298
b4302
b4303
b4304
b4305
b4307
b4310
b4312
b4314
b4318
b4322
b4324
b4328
b4333
b4334
b4335
b4336
b4338
b4339
b4345
b4346
b4348
b4349
b4350
b4351
b4357
b4358
b4374
b4377
b4379
b4380
b4385
b4386
b4390
b4393
b4394
