# Supplementary material for: The impact of horizontal gene transfer in shaping operons and protein interaction networks – direct evidence of preferential attachment
Source: BMC Evol Biol. 2008 Jan 24;8:23. doi: 10.1186/1471-2148-8-23 (PMC2259305; doi:10.1186/1471-2148-8-23)
Supplement: Additional file 6 — Data_2008_0117.zip. Compressed zip file containing data used in the study [file 1471-2148-8-23-S6.zip › DATA_2008_0117/GENE_SETS/PRICE/PRICE_NONCORE_GENES.csv]

b2922
b3821
b3989
b0556
b0551
b1503
b0553
b0554
b2513
b3981
b2510
b0559
b0558
b0412
b1437
b1436
b1431
b4176
b3810
b1536
b4071
b1532
b0550
b2215
b2210
b2696
b2198
b3913
b2191
b1508
b0959
b0958
b0488
b2358
b0483
b2354
b2357
b0952
b2603
b2602
b2353
b0956
b2174
b3354
b2929
b1965
b0410
b1788
b0411
b0313
b0717
b2995
b0310
b2992
b2858
b3047
b1897
b1896
b1895
b0251
b3858
b2850
b2998
b3537
b2450
b2107
b2108
b0539
b2399
b0557
b1566
b1156
b1155
b1565
b1150
b2811
b2648
b3263
b1804
b1806
b1353
b0905
b1027
b1024
b0565
b3055
b1142
b1029
b2651
b1273
b4210
b1379
b4216
b4217
b4215
b1373
b1279
b1371
b1377
b3570
b1375
b3495
b1569
b4353
b1568
b1179
b3079
b1652
b1871
b1870
b1873
b1974
b0702
b1793
b0704
b0705
b0706
b0707
b1570
b1571
b1572
b1573
b3708
b1576
b1577
b0803
b3707
b1455
b0689
b1777
b0953
b1471
b1470
b1472
b0685
b1477
b3380
b1407
b0999
b2657
b0521
b0266
b0991
b2256
b4183
b3672
b1480
b1481
b3677
b0178
b3678
b4188
b4189
b2139
b2429
b0105
b0352
b0298
b0295
b0292
b0293
b0290
b0291
b1505
b3818
b1507
b1506
b3792
b1500
b3790
b1502
b0964
b0056
b0057
b2956
b3817
b0966
b0954
b2654
b2655
b2656
b0453
b2650
b0903
b2653
b0458
b3494
b2555
b2658
b3490
b2223
b0354
b1707
b2831
b1058
b2043
b1254
b1052
b1051
b1050
b1705
b3535
b3618
b3921
b3920
b3923
b3922
b1756
b1250
b0358
b2637
b4001
b2444
b3928
b3601
b3602
b4319
b4317
b1607
b4315
b2447
b4311
b1459
b1016
b0010
b1933
b0836
b1287
b1726
b3037
b3036
b2338
b3033
b0311
b3031
b1839
b1110
b1831
b1833
b1834
b1837
b1836
b3099
b3584
b1307
b1306
b1305
b3624
b1308
b3622
b3191
b3192
b2856
b1739
b2857
b4263
b1730
b1731
b2854
b2804
b1350
b1351
b0769
b3739
b2853
b0731
b0730
b1947
b3108
b3536
b1891
b1943
b1942
b0631
b3538
b3100
b3107
b4047
b3362
b0012
b0013
b0542
b0540
b0017
b0018
b0762
b2915
b2666
b3446
b1423
b0548
b0549
b1549
b1796
b1425
b3696
b1420
b3694
b1541
b3948
b1544
b1546
b4036
b2586
b0392
b0196
b2269
b2181
b0498
b0718
b2186
b2187
b2618
b2619
b1760
b3214
b0120
b1625
b3211
b0943
b0940
b2345
b0946
b2343
b2340
b2617
b2931
b2165
b2877
b2003
b3782
b2005
b2004
b2006
b2869
b0309
b2863
b1881
b3964
b0302
b0303
b2631
b0075
b3860
b0461
b2504
b2505
b2506
b2295
b2466
b3998
b3999
b2833
b1085
b0865
b1088
b3122
b1161
b1160
b1166
b1165
b1164
b1228
b3506
b1495
b1105
b4316
b3050
b1019
b2767
b2769
b1012
b4344
b3098
b4347
b4341
b4342
b4343
b3090
b4224
b4223
b3097
b3096
b1585
b0393
b3147
b3145
b3144
b3143
b4050
b1643
b0849
b0848
b0843
b2636
b1648
b0847
b1904
b0641
b4089
b0119
b2479
b3078
b3716
b3245
b0500
b0501
b3712
b0460
b1583
b0505
b1743
b0699
b1747
b1745
b1744
b1462
b1934
b1460
b1461
b1903
b1935
b3392
b3393
b1936
b3394
b0989
b0986
b0987
b1361
b0985
b3557
b0980
b0601
b1346
b0602
b1340
b0609
b0162
b0163
b0165
b1348
b2944
b0342
b2940
b2538
b0348
b2826
b2825
b2824
b2823
b2127
b2124
b4157
b4151
b4402
b4152
b3802
b3803
b4016
b4017
b3806
b0024
b1518
b0189
b1112
b1551
b1604
b4095
b4083
b2623
b3324
b0937
b0936
b0935
b3489
b2540
b0533
b0939
b0938
b3483
b3329
b3328
b2056
b1586
b0351
b0531
b2051
b0111
b2849
b0238
b0239
b3930
b0332
b0235
b3888
b0232
b0233
b2639
b3952
b4098
b2275
b2205
b2432
b2433
b0538
b4308
b4309
b1639
b1411
b4091
b4306
b2325
b3076
b2624
b3199
b3029
b1410
b0806
b0804
b3024
b0802
b3027
b1044
b1021
b1041
b1042
b1043
b1826
b1824
b1825
b4274
b4275
b4276
b4277
b1319
b3596
b3807
b3190
b1259
b1258
b3614
b0643
b3209
b1128
b1028
b4372
b3114
b0249
b0093
b3395
b3119
b0722
b1957
b0721
b1952
b1953
b1550
b0725
b1383
b1229
b1381
b3504
b3509
b3501
b2848
b0573
b2909
b3378
b0574
b2900
b0579
b3377
b2672
b2671
b4119
b3075
b1558
b1559
b3688
b4110
b3686
b3687
b1556
b1554
b1555
b1347
b2274
b3663
b0277
b3074
b4031
b3207
b3507
b0246
b2377
b2376
b2375
b0097
b2875
b2876
b1278
b2870
b2871
b2872
b2873
b0279
b2011
b2878
b2017
b2879
b0379
b0378
b4027
b4026
b4021
b4023
b0370
b0373
b0375
b2970
b3974
b0079
b2080
b3488
b2085
b2084
b2088
b2571
b2570
b2572
b0380
b3472
b3249
b0383
b2579
b0389
b2477
b0340
b3875
b0434
b0502
b1980
b1982
b0510
b2941
b1575
b1944
b2881
b2880
b2883
b4028
b1008
b0732
b0349
b0544
b1001
b1002
b1003
b1005
b2793
b2792
b1219
b4330
b3534
b3082
b1213
b2446
b0757
b3084
b3085
b2626
b0719
b4278
b2448
b1181
b1182
b1185
b1186
b2299
b0850
b3014
b0853
b1255
b3151
b0858
b3808
b3157
b1170
b1171
b1679
b1677
b1675
b1673
b1672
b1915
b1457
b3238
b1327
b1452
b0547
b4387
b3233
b3720
b0102
b3448
b0100
b1458
b4128
b0288
b4244
b4247
b4246
b1750
b1751
b1148
b0384
b0580
b0581
b1257
b0587
b2339
b0585
b2336
b2335
b2334
b2332
b2331
b4158
b3554
b3555
b1352
b0611
b1354
b1355
b3443
b1358
b3655
b3121
b3120
b1979
b2687
b1256
b3834
b2683
b0382
b0404
b2939
b2527
b3427
b2522
b3348
b3838
b4068
b4145
b1527
b0395
b4060
b2910
b0034
b3007
b2725
b3693
b3004
b3077
b0663
b0873
b3330
b3331
b3332
b3333
b3334
b0929
b4092
b3337
b2203
b0926
b3889
b2207
b4099
b0922
b0923
b2748
b2749
b3442
b0326
b0327
b0322
b2596
b0241
b0240
b2847
b2846
b0245
b2843
b0329
b3227
b3254
b3049
b2443
b2445
b2112
b2111
b2110
b2449
b3323
b3322
b2408
b2238
b1145
b1144
b1147
b1146
b1141
b1143
b3700
b2628
b3995
b1951
b3484
b0667
b0258
b1811
b1810
b2585
b0814
b0816
b0817
b1031
b1030
b1037
b1038
b3481
b1369
b0669
b4204
b1240
b4206
b1493
b1491
b1362
b3561
b1364
b3563
b3562
b0681
b1248
b4367
b4364
b4362
b4363
b4360
b3217
b0682
b0193
b3216
b3280
b2266
b3284
b2259
b1963
b3519
b1626
b1966
b1789
b1964
b3046
b3511
b3512
b3042
b1782
b3517
b1567
b3267
b2649
b1564
b0122
b1561
b1560
b2391
b2642
b2641
b2646
b2645
b0563
b0466
b1408
b0135
b1762
b4100
b4101
b0961
b3239
b0941
b2360
b2362
b2363
b4292
b4293
b0735
b0140
b0141
b0146
b0944
b3769
b4199
b3766
b3764
b0467
b3609
b3414
b3944
b0289
b3410
b2008
b2809
b2145
b0287
b3129
b0280
b2143
b3785
b4037
b0368
b0716
b2968
b2969
b1865
b3866
b0687
b2962
b3861
b3862
b0365
b0753
b3975
b2095
b1121
b1724
b2563
b4181
b3938
b3466
b3467
b3675
b4251
b0919
b3748
b3398
b4011
b1064
b4185
b1063
b1060
b1061
b0217
b0250
b0213
b1995
b2398
b1494
b0218
b0083
b4201
b2893
b0532
b2896
b2897
b2027
b2659
b2783
b2781
b4331
b4320
b1209
b4326
b1618
b3459
b4325
b1614
b4329
b1610
b1613
b1205
b1562
b2428
b2862
b4234
b4048
b1196
b1197
b3002
b1926
b1295
b0824
b1921
b1298
b1928
b1669
b2928
b1848
b1104
b1106
b3228
b1846
b1847
b1664
b3080
b1842
b1336
b0139
b0138
b1332
b1445
b1446
b2135
b3188
b0137
b0136
b1338
b4397
b1685
b4236
b3408
b4259
b1721
b4255
b4252
b4253
b4250
b1689
b2328
b2321
b2959
b2326
b2534
b3649
b2958
b3524
b0627
b3132
b0622
b3130
b0129
