# Supplementary material for: The impact of horizontal gene transfer in shaping operons and protein interaction networks – direct evidence of preferential attachment
Source: BMC Evol Biol. 2008 Jan 24;8:23. doi: 10.1186/1471-2148-8-23 (PMC2259305; doi:10.1186/1471-2148-8-23)
Supplement: Additional file 6 — Data_2008_0117.zip. Compressed zip file containing data used in the study [file 1471-2148-8-23-S6.zip › DATA_2008_0117/HGT_METHODS_COMPARISON_GENES_SETS/ECO_K12_HGT_SVM_HGT_GENES.txt.txt]

b0012
b0024
b0035
b0050
b0054
b0056
b0075
b0076
b0096
b0129
b0135
b0136
b0137
b0138
b0139
b0140
b0146
b0147
b0177
b0196
b0208
b0212
b0218
b0224
b0225
b0235
b0247
b0248
b0249
b0250
b0252
b0253
b0254
b0256
b0258
b4505
b0266
b0277
b0278
b0279
b0280
b0281
b0282
b0287
b0288
b0289
b0291
b0294
b0295
b4506
b0300
b0301
b0304
b0305
b0308
b0310
b0315
b0326
b0327
b0342
b0357
b0361
b0364
b0370
b0375
b0389
b0411
b0412
b0432
b0435
b0459
b0461
b0464
b0497
b0499
b0500
b0517
b0531
b0532
b0533
b0534
b0535
b0537
b0543
b0544
b0545
b0546
b0547
b0548
b0551
b0553
b0554
b0558
b0559
b0562
b0564
b0565
b4415
b0583
b0602
b0603
b0623
b0629
b0638
b0641
b0647
b0648
b0702
b0704
b0705
b0706
b0719
b0721
b0768
b0787
b0798
b0814
b0816
b0836
b0865
b0884
b0885
b0889
b0900
b0938
b0939
b0940
b0941
b0943
b0952
b0957
b0958
b0989
b0991
b1001
b1020
b1023
b1025
b1029
b1037
b1038
b1039
b1040
b1041
b1043
b1047
b1057
b1085
b1088
b1108
b1122
b1137
b1138
b1139
b1140
b1141
b1142
b1143
b1144
b1145
b1148
b1154
b1157
b1159
b1160
b1161
b1163
b1164
b1165
b1166
b1167
b1168
b4520
b1178
b1182
b1202
b1233
b1238
b1253
b1283
b1285
b1287
b1289
b1327
b1328
b1345
b1346
b1347
b1349
b1353
b1356
b1357
b1363
b1374
b1391
b1402
b1404
b1407
b4428
b1420
b1434
b4532
b1455
b1456
b1457
b1458
b1470
b1471
b1491
b1495
b1496
b1497
b1498
b1499
b1501
b1502
b1503
b1504
b1505
b1506
b1509
b1510
b1527
b1531
b1532
b1535
b1545
b1547
b1549
b1555
b1559
b1562
b1563
b1565
b1570
b1576
b1586
b1608
b1615
b4409
b1661
b1668
b1671
b1674
b1685
b1690
b1696
b1707
b1722
b1724
b1730
b1739
b1762
b1769
b1770
b1778
b1783
b1785
b1786
b1790
b1797
b4536
b1843
b1857
b1862
b1868
b1877
b1878
b1904
b1935
b1936
b1951
b1957
b1963
b1968
b1969
b1970
b1973
b1974
b1978
b1983
b1985
b1987
b1990
b1996
b1999
b4538
b4539
b2017
b2028
b2032
b2033
b2034
b2035
b2036
b2037
b2038
b2041
b2043
b2071
b2082
b2085
b2094
b2107
b2108
b2109
b2111
b2112
b4541
b2175
b2208
b2215
b2269
b2272
b2273
b2274
b2275
b2281
b2332
b2334
b2335
b2344
b2345
b2349
b2350
b2351
b2352
b2355
b2357
b2367
b2368
b2370
b2371
b2372
b2376
b2407
b2408
b2420
b2442
b2443
b2445
b2447
b2562
b2573
b2587
b2603
b2605
b2608
b2619
b2622
b2623
b2624
b2625
b2626
b2627
b2628
b2629
b2630
b2631
b2632
b2637
b2638
b2642
b2647
b2648
b2649
b2650
b2654
b4462
b2657
b2658
b2667
b2696
b2704
b2726
b2754
b2755
b2756
b2757
b2758
b2760
b2761
b2778
b2782
b2839
b2843
b2845
b2846
b2847
b2848
b2849
b2850
b2851
b2852
b2853
b2854
b2855
b2856
b2857
b2859
b2860
b2863
b2865
b2869
b2877
b2886
b2888
b2910
b2927
b2940
b2949
b3018
b3021
b3022
b3027
b3033
b3043
b3045
b3046
b3047
b3048
b3050
b3059
b3079
b3083
b3118
b3119
b3120
b3121
b3142
b3145
b3163
b3173
b3199
b3214
b3215
b3216
b3219
b3220
b3260
b3279
b3283
b4473
b4550
b3292
b3322
b3323
b3324
b3333
b3334
b3346
b3362
b3441
b3442
b3443
b3483
b3488
b3489
b3490
b3491
b3495
b3504
b3506
b3507
b3512
b3515
b3516
b3557
b3558
b3562
b3570
b3594
b3596
b3618
b3622
b3623
b3624
b3625
b3626
b3627
b3628
b3629
b3645
b3659
b4555
b3674
b4557
b3716
b3754
b3764
b3766
b3769
b3776
b3782
b3817
b3818
b3842
b3875
b3890
b3922
b3966
b3974
b3989
b4017
b4036
b4038
b4047
b4048
b4056
b4066
b4116
b4120
b4128
b4559
b4133
b4172
b4188
b4189
b4201
b4204
b4215
b4217
b4222
b4223
b4224
b4253
b4257
b4264
b4267
b4271
b4273
b4274
b4277
b4279
b4280
b4281
b4284
b4286
b4287
b4295
b4299
b4300
b4565
b4305
b4307
b4566
b4308
b4309
b4311
b4312
b4314
b4317
b4319
b4325
b4333
b4339
b4342
b4345
b4346
b4357
b4365
b4366
b4402
