# Supplementary material for: The impact of horizontal gene transfer in shaping operons and protein interaction networks – direct evidence of preferential attachment
Source: BMC Evol Biol. 2008 Jan 24;8:23. doi: 10.1186/1471-2148-8-23 (PMC2259305; doi:10.1186/1471-2148-8-23)
Supplement: Additional file 6 — Data_2008_0117.zip. Compressed zip file containing data used in the study [file 1471-2148-8-23-S6.zip › DATA_2008_0117/HGT_METHODS_COMPARISON_GENES_SETS/ECO_K12_HGTDB_HGT_GENES.txt.txt]

b0034 
b0135 
b0136 
b0137 
b0138 
b0139 
b0140 
b0141 
b0218 
b0233 
b0234 
b0264 
b0267 
b0268 
b0269 
b0271 
b0272 
b0273 
b0274 
b0277 
b0278 
b0279 
b0280 
b0281 
b0287 
b0297 
b0300 
b0301 
b0302 
b0303 
b0304 
b0310 
b0318 
b0359 
b0483 
b0530 
b0542 
b0543 
b0544 
b0545 
b0546 
b0548 
b0553 
b0554 
b0555 
b0557 
b0558 
b0559 
b0562 
b0564 
b0589 
b0590 
b0591 
b0592 
b0593 
b0594 
b0595 
b0596 
b0597 
b0598 
b0614 
b0663 
b0689 
b0690 
b0691 
b0691a 
b0704 
b0787 
b1021 
b1022 
b1023 
b1024 
b1025 
b1028 
b1029 
b1038 
b1039 
b1040 
b1041 
b1043 
b1044 
b1137 
b1138 
b1139 
b1140 
b1141 
b1143 
b1144 
b1145 
b1146 
b1155 
b1156 
b1157 
b1159 
b1160 
b1161 
b1162 
b1163 
b1164 
b1165 
b1166 
b1167 
b1168 
b1169 
b1170 
b1171 
b1346 
b1347 
b1348 
b1349 
b1351 
b1351a 
b1352 
b1353 
b1356 
b1374 
b1450 
b1455 
b1457 
b1458 
b1459 
b1460 
b1461 
b1462 
b1494 
b1495 
b1496 
b1497 
b1498 
b1499 
b1500 
b1502 
b1503 
b1504 
b1505 
b1506 
b1507 
b1545 
b1549 
b1554 
b1555 
b1556 
b1557 
b1558 
b1559 
b1561 
b1565 
b1566 
b1567 
b1568 
b1569 
b1570 
b1572 
b1575 
b1576 
b1579 
b1580 
b1600 
b1738 
b1877 
b1934 
b1951 
b1963 
b1964 
b1965 
b1966 
b1967 
b1968 
b1969 
b1970 
b1972 
b1973 
b1974 
b1978 
b1979 
b1980 
b1981 
b2002 
b2029a 
b2032 
b2033 
b2034 
b2035 
b2036 
b2037 
b2038 
b2039 
b2041 
b2085 
b2107 
b2108 
b2109 
b2110 
b2111 
b2112 
b2115 
b2269 
b2270 
b2271 
b2272 
b2273 
b2274 
b2275 
b2332 
b2349 
b2350 
b2351 
b2352 
b2354 
b2355 
b2364 
b2365 
b2367 
b2368 
b2369 
b2370 
b2371 
b2372 
b2373 
b2374 
b2376 
b2448 
b2449 
b2453 
b2454 
b2455 
b2456 
b2457 
b2458 
b2459 
b2460 
b2602 
b2619 
b2622 
b2623 
b2624 
b2625 
b2626 
b2629 
b2630 
b2631 
b2642 
b2646 
b2647 
b2648 
b2649 
b2650 
b2651 
b2653 
b2654 
b2655 
b2656 
b2657 
b2658 
b2668 
b2719 
b2721 
b2722 
b2723 
b2724 
b2756 
b2757 
b2758 
b2759 
b2760 
b2761 
b2782 
b2845 
b2846 
b2847 
b2848 
b2849 
b2850 
b2851 
b2852 
b2853 
b2854 
b2855 
b2856 
b2857 
b2858m 
b2859 
b2862 
b2863 
b2865 
b2934 
b3043 
b3046 
b3047 
b3048 
b3049 
b3050 
b3214 
b3215 
b3216 
b3217 
b3219 
b3366 
b3476 
b3477 
b3478 
b3479 
b3480 
b3481 
b3482 
b3483 
b3504 
b3506 
b3507 
b3508 
b3509 
b3511 
b3512 
b3516 
b3558 
b3562 
b3563 
b3577 
b3594 
b3622 
b3623 
b3624 
b3625 
b3626 
b3627 
b3628 
b3629 
b3630 
b3631 
b3632 
b3817 
b4092 
b4093 
b4094 
b4095 
b4096 
b4097 
b4098 
b4099 
b4100 
b4101 
b4102 
b4181 
b4215 
b4274 
b4275 
b4276 
b4279 
b4280 
b4282 
b4283 
b4284 
b4287 
b4288 
b4289 
b4290 
b4291 
b4292 
b4362 
