# Supplementary material for: The impact of horizontal gene transfer in shaping operons and protein interaction networks – direct evidence of preferential attachment
Source: BMC Evol Biol. 2008 Jan 24;8:23. doi: 10.1186/1471-2148-8-23 (PMC2259305; doi:10.1186/1471-2148-8-23)
Supplement: Additional file 6 — Data_2008_0117.zip. Compressed zip file containing data used in the study [file 1471-2148-8-23-S6.zip › DATA_2008_0117/HGT_METHODS_COMPARISON_GENES_SETS/ECO_K12_MRAZEK_KARLIN_HGT_GENES.txt.txt]

b3622
b2352
b4279
b0271
b4651
b0270
b0702
b0546
b0269
b2642
b0544
b1779
b2037
b3623
b2779
b4253
b2215
b3629
b1363
b2859
b1139
b3626
b3986
b2035
b4143
b0903
b0911
b3594
b3442
b3504
b3596
b3339
b3443
b0543
b2034
b1471
b3516
b4047
b0564
b4038
b4586
b2032
b4462
b1968
b3121
b1159
b0545
b3488
b1001
b0218
b2650
b1166
b4257
b4503
b2852
b1137
b0212
b1141
b4497
b0562
b1457
b4615
b2367
b0272
b4495
b0327
b0500
b1138
b2269
b4104
b1730
b4280
b3624
b2848
b1043
b4342
b2273
b4066
b2038
b2761
b3027
b1459
b2108
b0498
b3046
b2858
b4494
b1160
b4325
b3324
b4660
b2849
b4348
b4017
b0135
b2036
b1969
b2850
b3563
b3627
b2757
b0704
b1357
b2623
b2760
b4345
b4552
b1025
b2625
b1374
b3628
b4271
b4048
b2856
b3048
b3558
b3818
b0273
b3618
b2846
b0279
b0278
b2275
b0691
b2033
b1545
b3817
b1375
b1404
b4284
b4215
b0256
b2442
b2863
b1023
b1707
b2851
b1544
b0913
b1140
b1527
b2371
b0787
b0499
b1368
b2351
b0689
b0705
b4204
b1994
b4640
b0259
b0552
b0656
b1331
b2030
b2192
b2982
b3218
b3505
b1167
b1407
b2759
b0280
b3047
b1976
b1460
b4095
b4571
b0281
b4312
b1985
b2778
b4473
b2370
b1370
b2274
b1328
b1456
b0603
b1579
b3120
b1970
b0016
b0582
b2394
b2754
b0537
b1762
b1144
b1983
b1345
b3625
b1029
b1359
b2689
b3173
b3483
b2373
b4514
b2345
b4491
b4541
b1615
b4650
b3630
b0497
b1121
b2085
b3050
b1408
b4097
b1769
b1470
b0392
b4096
b4590
b3484
b3777
b0531
b1586
b0579
b1570
b2372
b1987
b2877
b2321
b4313
b2756
b0901
b4040
b0534
b3215
b4012
b0565
b0614
b0287
b0268
b2602
b0137
b3219
b0267
b0364
b0229
b0326
b1502
b2758
b2368
b2854
b2629
b3323
b4199
b2586
b0558
b2376
b2332
b1582
b1463
b1999
b4278
b2443
b1165
b1559
b3631
b1450
b4128
b0360
b1403
b1997
b2861
b3044
b4272
b2331
b4105
b1973
b1157
b2847
b0335
b3769
b2039
b2622
b2040
b1583
b4579
b0136
b1145
b1163
b2295
b2446
b3696
b2681
b0066
b0310
b0252
b1366
b0816
b2755
b0232
b0129
b2628
b2349
b1233
b4102
b0312
b3478
b2782
b3593
b2111
b0988
b4505
b4561
