# Supplementary material for: The impact of horizontal gene transfer in shaping operons and protein interaction networks – direct evidence of preferential attachment
Source: BMC Evol Biol. 2008 Jan 24;8:23. doi: 10.1186/1471-2148-8-23 (PMC2259305; doi:10.1186/1471-2148-8-23)
Supplement: Additional file 6 — Data_2008_0117.zip. Compressed zip file containing data used in the study [file 1471-2148-8-23-S6.zip › DATA_2008_0117/PPI_DATA/Arifuzzaman-ECO-PROT-INTERACTIONS-ORFS.dat]

b0002	b0606
b0002	b1852
b0002	b3426
b0003	b2887
b0003	b3426
b0003	b4143
b0004	b3340
b0005	b1089
b0005	b3299
b0005	b3829
b0006	b4143
b0009	b1222
b0009	b4016
b0014	b0473
b0015	b0727
b0015	b2320
b0015	b3741
b0020	b4143
b0025	b1241
b0025	b1740
b0025	b3319
b0025	b3426
b0025	b4094
b0025	b4143
b0026	b0015
b0026	b1001
b0026	b3426
b0028	b0014
b0028	b0015
b0028	b0026
b0028	b0052
b0028	b0169
b0028	b0723
b0028	b1435
b0028	b1888
b0028	b1923
b0028	b2606
b0028	b2674
b0028	b2992
b0028	b3181
b0028	b3212
b0028	b3230
b0028	b3251
b0028	b3294
b0028	b3296
b0028	b3297
b0028	b3301
b0028	b3307
b0028	b3310
b0028	b3314
b0028	b3317
b0028	b3320
b0028	b3321
b0028	b3342
b0028	b3349
b0028	b3426
b0028	b3871
b0028	b3987
b0028	b3988
b0029	b0014
b0033	b0606
b0033	b1852
b0033	b3426
b0033	b4143
b0034	b0627
b0034	b0723
b0035	b0034
b0035	b0723
b0035	b1451
b0035	b2297
b0035	b2517
b0035	b3094
b0035	b3162
b0035	b3985
b0035	b4143
b0035	b4324
b0036	b0014
b0036	b0723
b0036	b2318
b0036	b4143
b0037	b0014
b0037	b1901
b0037	b3813
b0038	b0497
b0038	b0723
b0038	b2133
b0038	b3482
b0038	b3593
b0039	b0723
b0039	b1210
b0039	b3349
b0039	b3892
b0041	b0014
b0041	b1740
b0041	b3061
b0041	b3314
b0041	b4198
b0042	b0014
b0042	b2297
b0042	b2731
b0042	b3985
b0042	b4143
b0043	b0038
b0043	b0723
b0043	b1225
b0043	b1770
b0043	b2893
b0043	b3868
b0043	b4143
b0044	b0052
b0044	b1740
b0044	b2574
b0044	b3092
b0046	b0723
b0046	b1719
b0046	b2731
b0046	b4143
b0048	b0723
b0048	b0889
b0048	b1719
b0048	b1783
b0048	b4253
b0049	b0473
b0049	b0537
b0051	b2507
b0051	b3972
b0051	b4143
b0053	b0014
b0053	b3178
b0060	b0723
b0061	b1456
b0061	b2430
b0061	b3030
b0061	b4014
b0061	b4253
b0061	b4340
b0062	b0114
b0062	b2202
b0063	b1740
b0064	b2662
b0064	b4143
b0066	b0032
b0066	b2202
b0066	b2515
b0066	b4143
b0068	b0014
b0068	b0062
b0068	b1919
b0068	b2134
b0068	b2883
b0068	b4143
b0069	b4122
b0069	b4143
b0071	b0014
b0071	b0903
b0071	b2237
b0071	b4209
b0072	b0014
b0072	b2243
b0073	b0605
b0073	b1731
b0073	b1740
b0073	b3318
b0074	b0014
b0074	b0473
b0074	b1129
b0074	b1475
b0074	b1740
b0074	b1978
b0074	b3805
b0076	b1286
b0076	b4143
b0077	b0408
b0077	b1763
b0080	b0014
b0080	b0292
b0080	b1740
b0080	b4143
b0081	b1207
b0081	b1487
b0081	b2616
b0081	b4143
b0082	b1207
b0085	b0014
b0085	b1740
b0086	b1740
b0086	b2530
b0086	b4361
b0088	b3349
b0090	b0167
b0090	b0607
b0090	b1189
b0090	b1491
b0090	b1928
b0090	b2133
b0090	b2226
b0090	b3230
b0090	b3294
b0090	b3296
b0090	b3418
b0090	b3426
b0090	b4049
b0090	b4213
b0091	b2610
b0091	b3639
b0095	b0607
b0095	b0627
b0095	b0783
b0095	b0903
b0095	b1928
b0095	b3297
b0095	b3310
b0096	b0727
b0096	b4143
b0101	b0014
b0102	b1740
b0102	b1852
b0102	b3426
b0107	b0014
b0107	b1131
b0107	b4143
b0109	b0014
b0113	b0114
b0113	b0115
b0113	b0116
b0113	b0627
b0113	b3637
b0113	b4143
b0114	b4143
b0115	b0114
b0115	b0116
b0115	b0118
b0115	b0723
b0115	b0924
b0115	b1089
b0115	b2185
b0115	b3315
b0115	b3703
b0116	b0114
b0116	b2530
b0116	b3041
b0117	b0119
b0117	b1074
b0117	b3342
b0117	b3517
b0117	b3565
b0118	b0120
b0118	b0338
b0118	b0397
b0118	b1852
b0118	b3114
b0118	b4143
b0118	b4194
b0119	b0307
b0119	b0607
b0119	b1852
b0119	b3251
b0119	b3310
b0119	b3342
b0119	b3426
b0119	b3926
b0120	b0014
b0120	b0118
b0120	b2748
b0121	b0119
b0121	b0123
b0121	b0607
b0121	b1876
b0121	b1928
b0121	b2369
b0121	b2674
b0121	b3310
b0121	b3342
b0121	b4143
b0123	b0014
b0123	b0683
b0124	b1852
b0124	b3426
b0124	b3832
b0124	b4143
b0125	b0683
b0125	b1852
b0125	b3294
b0125	b3426
b0125	b3985
b0125	b4143
b0126	b0683
b0126	b1740
b0126	b1852
b0126	b3426
b0126	b3985
b0126	b4143
b0127	b3426
b0127	b4143
b0131	b0133
b0131	b0344
b0132	b0014
b0133	b0033
b0133	b0344
b0133	b2878
b0133	b3349
b0133	b4215
b0134	b0026
b0134	b0032
b0134	b0902
b0134	b2530
b0134	b3296
b0134	b3349
b0139	b0060
b0139	b4143
b0142	b3946
b0142	b4143
b0143	b0145
b0143	b0630
b0143	b1089
b0143	b1259
b0143	b3349
b0143	b3703
b0143	b3744
b0143	b4143
b0144	b0014
b0144	b0146
b0144	b3582
b0144	b4143
b0145	b0237
b0145	b0307
b0145	b0607
b0145	b1523
b0145	b1928
b0145	b2610
b0145	b3531
b0145	b3926
b0146	b0796
b0146	b3296
b0146	b3320
b0146	b3331
b0146	b3349
b0147	b3319
b0147	b4143
b0148	b0014
b0151	b3162
b0151	b4190
b0152	b0039
b0152	b1800
b0156	b0169
b0156	b0456
b0156	b0855
b0156	b1888
b0156	b1945
b0156	b2202
b0156	b3251
b0156	b3426
b0156	b3679
b0159	b0014
b0159	b0963
b0159	b1762
b0159	b2095
b0159	b2243
b0159	b3148
b0159	b3430
b0160	b0117
b0160	b4143
b0161	b0014
b0162	b2887
b0162	b4143
b0167	b0924
b0167	b1274
b0167	b1740
b0167	b2202
b0167	b2569
b0167	b2697
b0167	b3426
b0167	b3700
b0167	b4143
b0167	b4196
b0167	b4220
b0168	b2947
b0169	b0473
b0169	b0723
b0169	b3416
b0170	b4361
b0171	b0170
b0171	b0338
b0171	b0828
b0171	b3534
b0172	b0173
b0172	b0423
b0172	b1022
b0173	b0903
b0173	b2829
b0173	b3114
b0173	b4143
b0174	b0173
b0174	b0578
b0174	b1413
b0174	b3296
b0174	b3708
b0179	b0181
b0179	b0723
b0179	b0948
b0179	b3230
b0179	b3296
b0179	b3298
b0179	b3304
b0179	b3314
b0179	b3317
b0179	b3319
b0179	b3341
b0179	b3984
b0179	b3988
b0179	b4108
b0179	b4202
b0180	b0984
b0180	b4109
b0181	b0023
b0181	b0683
b0181	b1276
b0181	b1282
b0181	b2674
b0181	b3294
b0181	b3296
b0181	b3301
b0181	b3305
b0181	b3602
b0181	b3690
b0181	b3985
b0181	b4054
b0182	b0015
b0182	b0607
b0182	b0683
b0182	b0723
b0182	b1189
b0182	b1207
b0182	b1597
b0182	b1673
b0182	b1701
b0182	b1702
b0182	b3251
b0182	b3426
b0182	b3985
b0182	b4143
b0182	b4253
b0183	b0181
b0183	b0723
b0183	b1710
b0183	b2103
b0183	b2762
b0184	b0962
b0184	b2297
b0185	b1193
b0185	b1207
b0185	b2316
b0185	b2436
b0185	b4143
b0186	b0882
b0186	b4143
b0187	b1852
b0187	b4143
b0188	b0683
b0188	b0783
b0188	b0799
b0188	b0911
b0188	b1615
b0188	b2132
b0188	b3230
b0188	b3294
b0188	b3301
b0188	b3317
b0188	b3341
b0188	b3984
b0188	b3985
b0188	b4152
b0189	b0700
b0189	b2118
b0189	b3340
b0189	b3593
b0189	b3652
b0189	b3783
b4406	b0308
b4406	b2237
b0190	b0423
b0190	b4143
b0191	b3296
b0191	b3317
b0191	b3319
b0191	b3320
b0191	b3341
b0191	b3984
b0194	b4143
b0195	b0032
b0195	b1719
b0195	b3318
b0195	b4143
b0196	b0014
b0196	b0473
b0196	b0607
b0197	b0014
b0197	b3325
b0199	b0014
b0199	b2115
b0199	b2318
b0200	b1926
b0200	b3165
b0200	b3317
b0200	b4023
b0200	b4200
b0207	b2988
b0208	b2501
b0209	b4143
b0211	b0014
b0211	b3302
b0211	b3319
b0215	b1271
b0215	b2202
b0215	b3349
b0219	b4143
b0223	b2202
b0223	b4143
b0225	b1731
b0227	b0215
b0227	b0264
b0227	b0274
b0227	b0988
b0227	b1271
b0227	b4143
b0228	b4143
b0230	b0014
b0230	b0344
b0230	b1413
b0230	b3641
b0231	b0473
b0231	b3317
b0231	b3319
b0231	b3546
b0232	b1207
b0234	b0169
b0234	b1162
b0234	b1740
b0234	b3314
b0234	b3317
b0234	b4143
b0235	b0803
b0235	b1217
b0235	b1709
b0235	b2586
b0235	b3037
b0235	b3230
b0235	b3317
b0235	b3637
b0235	b4143
b0237	b2033
b0237	b3406
b0238	b4149
b0239	b2054
b0239	b2417
b0239	b4143
b0240	b0627
b0240	b2610
b0242	b0338
b0242	b1207
b0242	b3629
b0243	b0059
b0243	b0306
b0243	b1361
b0243	b2530
b0243	b2821
b0243	b3483
b0247	b1718
b0247	b1731
b0248	b0014
b0252	b0184
b0252	b2633
b0252	b4143
b0254	b1479
b0254	b1866
b0254	b4143
b0261	b0014
b0261	b0306
b0261	b1740
b0262	b0539
b0262	b0764
b0262	b4143
b0266	b0607
b0266	b1523
b0266	b2920
b0266	b3748
b0266	b4143
b0267	b4143
b0268	b0014
b0268	b0473
b0268	b4143
b0271	b1066
b0271	b1475
b0271	b2190
b0271	b2341
b0271	b3421
b0271	b4271
b0272	b0344
b0272	b1302
b0272	b1474
b0272	b1709
b0272	b2878
b0272	b4187
b0272	b4391
b0273	b0606
b0273	b1199
b0273	b1458
b0273	b1530
b0273	b1658
b0273	b2081
b0273	b2338
b0273	b3294
b0276	b0014
b0276	b0308
b0276	b0473
b0276	b0606
b0276	b1022
b0276	b1761
b0276	b2430
b0276	b2538
b0277	b0014
b0277	b0308
b0277	b0456
b0277	b0606
b0277	b0627
b0277	b1301
b0277	b1435
b0277	b1467
b0277	b1734
b0277	b4143
b0278	b0014
b0278	b0023
b0278	b3349
b0279	b0015
b0279	b0208
b0279	b0755
b0279	b4143
b0282	b0014
b0282	b0308
b0282	b2235
b0282	b2980
b0282	b3349
b0282	b4143
b0282	b4271
b0283	b0014
b0283	b1874
b0283	b3449
b0283	b4143
b0284	b0014
b0284	b0688
b0284	b0950
b0284	b2243
b0284	b2906
b0284	b3114
b0284	b3421
b0284	b4271
b0284	b4383
b0285	b0014
b0285	b0473
b0285	b4143
b0286	b0456
b0286	b1740
b0286	b1806
b0286	b1876
b0286	b1928
b0286	b2674
b0286	b4143
b0286	b4331
b0290	b0032
b0290	b0674
b0290	b4143
b0292	b0014
b0292	b0032
b0292	b4143
b0295	b0014
b0295	b0911
b0295	b1740
b0296	b0032
b0296	b0344
b0296	b1468
b0296	b1658
b0296	b2509
b0296	b3426
b0296	b4058
b0297	b0436
b0297	b0627
b0297	b1978
b0300	b0014
b0300	b0615
b0300	b0688
b0300	b1022
b0300	b1852
b0300	b2616
b0300	b3168
b0300	b3325
b0300	b3426
b0300	b4143
b0301	b0143
b0301	b1066
b0301	b1108
b0301	b1294
b0301	b2550
b0301	b3426
b0301	b4143
b0304	b0014
b0304	b2066
b0304	b2210
b0304	b3551
b0304	b3573
b0304	b3741
b0304	b3745
b0304	b4143
b0305	b0143
b0305	b0304
b0305	b3637
b0305	b3926
b0305	b4143
b0305	b4391
b0307	b1581
b0307	b2309
b0307	b2592
b0307	b2995
b0307	b3061
b0307	b3421
b0307	b4143
b0308	b0727
b0308	b0984
b0308	b1581
b0308	b2243
b0308	b2550
b0308	b4143
b0311	b0014
b0311	b1066
b0311	b3850
b0311	b4094
b0311	b4143
b0312	b1066
b0312	b1269
b0312	b2820
b0312	b3593
b0312	b3850
b0312	b4094
b0313	b0312
b0313	b1207
b0313	b1294
b0313	b1740
b0313	b1852
b0313	b1967
b0313	b3426
b0313	b4162
b0315	b0166
b0315	b1673
b0315	b3230
b0315	b3688
b0315	b3984
b0316	b0338
b0316	b1207
b0316	b1393
b0316	b4143
b0318	b0338
b0318	b0828
b0318	b1207
b0318	b1435
b0318	b1618
b0318	b1740
b0319	b0014
b0319	b0338
b0319	b0984
b0319	b1740
b0319	b2255
b0319	b4143
b0320	b0014
b0320	b1207
b0320	b1978
b0320	b2243
b0321	b0338
b0321	b1740
b0321	b1866
b0321	b3453
b0321	b4143
b0323	b0403
b0323	b0471
b0323	b0605
b0323	b0880
b0323	b1584
b0323	b1740
b0323	b1852
b0323	b3230
b0323	b3287
b0323	b3936
b0323	b4143
b0323	b4253
b0324	b0014
b0324	b1740
b0324	b3325
b0325	b0456
b0325	b0924
b0325	b1740
b0325	b2202
b0325	b3294
b0326	b3106
b0326	b3832
b0326	b4143
b0330	b4143
b0331	b0032
b0331	b0237
b0331	b0344
b0331	b0886
b0331	b0924
b0331	b1468
b0331	b1701
b0331	b1740
b0331	b3105
b0331	b4019
b0331	b4109
b0331	b4143
b0333	b1740
b0333	b2202
b0334	b1740
b0334	b4143
b0335	b0015
b0335	b0928
b0335	b1018
b0335	b2243
b0335	b3102
b0335	b4143
b0337	b0032
b0337	b1740
b0337	b1978
b0337	b2202
b0337	b2226
b0338	b0237
b0338	b0930
b0338	b2662
b0340	b0014
b0340	b0794
b0340	b1207
b0340	b2947
b0342	b0014
b0342	b1207
b0344	b0098
b0344	b2202
b0344	b3765
b0345	b0344
b0346	b2183
b0346	b3844
b0347	b2183
b0347	b3426
b0348	b0186
b0348	b0962
b0348	b1740
b0348	b3426
b0348	b4143
b0349	b0886
b0349	b2710
b0349	b4143
b0350	b0984
b0350	b1740
b0350	b3665
b0351	b0014
b0351	b1740
b0351	b3426
b0352	b0607
b0352	b0615
b0352	b1207
b0352	b1475
b0352	b1594
b0352	b2183
b0352	b3310
b0352	b3426
b0352	b4143
b0354	b0359
b0354	b0627
b0354	b1740
b0355	b1852
b0355	b2515
b0355	b3008
b0355	b4143
b0356	b0797
b0356	b3426
b0356	b4340
b0357	b0474
b0357	b3426
b0359	b0014
b0359	b0925
b0359	b1740
b0359	b1751
b0359	b4143
b0365	b3325
b0365	b3708
b0366	b1608
b0366	b4143
b0368	b2464
b0368	b3181
b0368	b3238
b0368	b3296
b0368	b3985
b0369	b2144
b0369	b2309
b0369	b3081
b0375	b2763
b0375	b4143
b0376	b0627
b0376	b1043
b0376	b1282
b0376	b1351
b0376	b3230
b0376	b3296
b0376	b3315
b0376	b3317
b0376	b3318
b0376	b3319
b0376	b3320
b0376	b3984
b0376	b4143
b0381	b0693
b0381	b0962
b0381	b1740
b0381	b2132
b0382	b0605
b0382	b1674
b0382	b1712
b0382	b1740
b0382	b1852
b0382	b3426
b0383	b0014
b0383	b3325
b0386	b1703
b0386	b1740
b0386	b4469
b0387	b3426
b0388	b2183
b0388	b3446
b0388	b3985
b0389	b0627
b0389	b0989
b0389	b1740
b0389	b1852
b0389	b3225
b0389	b3292
b0389	b3734
b0390	b0387
b0390	b0963
b0390	b3238
b0390	b3310
b0390	b3637
b0393	b1207
b0393	b3438
b0394	b0192
b0394	b4143
b0394	b4357
b0397	b1207
b0398	b0399
b0398	b1645
b0398	b1740
b0398	b2190
b0399	b0783
b0399	b1740
b0400	b0797
b0403	b0014
b0403	b4143
b0404	b2865
b0404	b4143
b0405	b0014
b0405	b1435
b0405	b1701
b0405	b1740
b0405	b4371
b0406	b1140
b0406	b1740
b0406	b4014
b0406	b4143
b0410	b0014
b0410	b0167
b0410	b0532
b0410	b0723
b0410	b0903
b0410	b1413
b0410	b1653
b0410	b2076
b0410	b3321
b0410	b3482
b0410	b3593
b0410	b3806
b0410	b4143
b0413	b0414
b0413	b1440
b0413	b1740
b0413	b3700
b0414	b0683
b0414	b1740
b0414	b3850
b0414	b4143
b0416	b3321
b0416	b0150
b0416	b0403
b0416	b0408
b0416	b1740
b0416	b2226
b0416	b4392
b0417	b0338
b0417	b0564
b0417	b0623
b0417	b0627
b0417	b1740
b0417	b3349
b0417	b3621
b0417	b3637
b0417	b4143
b0419	b0331
b0419	b0338
b0419	b0439
b0419	b1740
b0419	b3178
b0419	b3349
b0419	b4143
b0420	b0344
b0420	b0564
b0420	b0627
b0420	b1474
b0420	b3212
b0420	b3556
b0421	b0217
b0421	b1750
b0421	b1920
b0421	b2575
b0421	b3317
b0422	b1253
b0422	b1923
b0422	b4274
b0423	b3317
b0423	b3454
b0423	b3984
b0424	b0782
b0424	b2720
b0424	b3850
b0424	b4143
b0425	b0237
b0425	b0723
b0425	b1740
b0425	b3162
b0425	b4143
b0426	b1207
b0426	b3910
b0432	b0014
b0432	b0015
b0432	b0095
b0432	b0439
b0432	b0473
b0432	b0676
b0432	b0697
b0432	b0799
b0432	b0903
b0432	b0924
b0432	b0962
b0432	b1189
b0432	b1207
b0432	b1808
b0432	b2151
b0432	b3426
b0432	b3871
b0432	b3931
b0432	b4143
b0432	b4174
b0435	b0117
b0435	b0344
b0435	b0606
b0435	b0661
b0435	b0783
b0435	b1207
b0435	b1413
b0435	b1740
b0435	b1962
b0435	b2669
b0435	b4182
b0436	b0114
b0436	b0344
b0436	b0473
b0436	b0474
b0436	b0497
b0436	b0700
b0436	b0723
b0436	b0724
b0436	b0903
b0436	b0929
b0436	b0957
b0436	b1014
b0436	b1179
b0436	b1467
b0436	b1468
b0436	b1581
b0436	b1702
b0436	b1740
b0436	b1779
b0436	b1926
b0436	b3065
b0436	b3178
b0436	b3230
b0436	b3297
b0436	b3303
b0436	b3305
b0436	b3310
b0436	b3314
b0436	b3349
b0436	b3846
b0436	b3987
b0436	b3988
b0437	b0438
b0437	b0214
b0437	b0308
b0437	b0328
b0437	b0436
b0437	b0474
b0437	b0627
b0437	b0797
b0437	b0944
b0437	b0984
b0437	b1072
b0437	b1207
b0437	b1456
b0437	b1888
b0437	b2110
b0437	b3349
b0437	b3783
b0437	b4113
b0437	b4143
b0437	b4170
b0438	b0014
b0438	b0537
b0438	b0723
b0438	b0780
b0438	b1641
b0438	b1740
b0438	b2237
b0438	b2727
b0438	b3037
b0438	b3205
b0438	b3602
b0438	b3783
b0439	b0470
b0439	b1290
b0439	b1740
b0439	b3609
b0439	b3702
b0439	b4253
b0440	b0014
b0440	b0184
b0440	b0237
b0440	b0473
b0440	b0578
b0440	b0607
b0440	b0723
b0440	b0797
b0440	b1435
b0440	b1740
b0440	b1848
b0440	b1960
b0440	b2285
b0440	b2606
b0440	b2998
b0440	b3181
b0440	b3186
b0440	b3230
b0440	b3294
b0440	b3296
b0440	b3298
b0440	b3317
b0440	b3320
b0440	b3341
b0440	b3349
b0440	b3779
b0440	b3962
b0440	b3984
b0440	b4203
b0441	b0184
b0441	b0727
b0441	b1301
b0441	b1852
b0441	b3426
b0443	b0564
b0443	b0723
b0443	b2538
b0443	b2913
b0444	b0014
b0444	b0344
b0444	b0794
b0444	b0924
b0444	b1413
b0444	b1468
b0444	b1673
b0444	b2530
b0444	b3426
b0444	b3650
b0445	b0014
b0445	b0564
b0445	b2662
b0446	b4143
b0450	b0014
b0450	b0344
b0450	b0924
b0450	b1719
b0450	b3407
b0450	b3871
b0452	b0014
b0452	b0344
b0452	b0408
b0452	b0697
b0452	b1740
b0454	b0014
b0454	b3319
b0456	b0605
b0456	b1718
b0456	b1719
b0456	b2720
b0457	b0456
b0457	b4143
b0458	b0014
b0458	b2662
b0458	b3426
b0458	b4014
b0459	b0014
b0459	b0107
b0459	b0423
b0459	b0636
b0459	b1148
b0459	b1282
b0459	b1348
b0459	b2825
b0459	b3186
b0459	b3298
b0459	b3317
b0459	b3341
b0459	b3455
b0459	b3741
b0459	b3984
b0459	b4392
b0464	b3426
b0467	b0911
b0467	b2114
b0467	b3296
b0467	b3305
b0467	b3317
b0467	b3320
b0467	b3341
b0467	b3984
b0467	b4220
b0469	b0173
b0469	b1327
b0469	b1889
b0469	b2095
b0470	b0497
b0470	b3482
b0470	b3988
b0471	b0338
b0471	b1716
b0471	b1740
b0471	b2237
b0471	b4274
b0472	b0344
b0472	b0723
b0472	b1207
b0472	b4019
b0473	b2436
b0474	b0473
b0474	b0697
b0474	b2151
b0474	b3529
b0475	b0473
b0475	b0697
b0475	b0723
b0475	b1189
b0475	b1967
b0475	b3426
b0475	b3744
b0475	b3984
b0476	b0014
b0476	b0910
b0476	b1452
b0476	b1512
b0476	b1740
b0476	b2548
b0476	b2572
b0476	b3325
b0476	b4143
b0477	b0177
b0477	b0292
b0477	b0408
b0477	b0794
b0477	b1673
b0477	b1740
b0477	b3186
b0477	b4233
b0480	b0014
b0480	b0473
b0480	b0931
b0480	b2032
b0480	b2286
b0481	b0014
b0481	b0338
b0481	b0723
b0481	b1740
b0481	b3317
b0481	b3984
b0482	b0014
b0482	b0032
b0482	b0481
b0482	b0564
b0482	b0627
b0482	b0723
b0482	b0727
b0482	b1852
b0482	b2309
b0482	b3426
b0482	b3606
b0482	b4143
b0483	b1207
b0484	b0014
b0484	b0723
b0484	b1457
b0484	b3178
b0484	b3426
b0484	b4143
b0485	b1092
b0485	b3697
b0487	b3863
b0489	b0115
b0489	b0655
b0489	b0886
b0490	b1274
b0490	b1674
b0490	b2784
b0490	b3055
b0490	b4143
b0490	b4253
b0492	b0014
b0492	b0700
b0492	b1740
b0492	b3482
b0492	b3593
b0493	b0492
b0493	b0512
b0493	b0700
b0493	b0703
b0493	b1189
b0493	b3426
b0493	b3988
b0493	b4143
b0493	b4221
b0495	b0014
b0495	b1740
b0497	b0627
b0497	b0700
b0497	b3179
b0497	b3482
b0497	b3593
b0497	b4143
b0498	b0627
b0498	b0723
b0498	b4143
b0499	b0014
b0499	b0023
b0499	b0627
b0499	b0699
b0499	b0700
b0499	b1174
b0499	b1563
b0499	b2003
b0499	b3238
b0499	b3868
b0499	b3936
b0499	b4143
b0503	b3741
b0503	b4143
b0504	b0723
b0504	b1207
b0504	b4143
b0505	b0344
b0505	b0723
b0505	b1066
b0505	b2592
b0506	b0627
b0506	b0723
b0506	b3832
b0506	b3926
b0507	b0723
b0507	b0794
b0507	b1225
b0507	b1866
b0507	b3679
b0507	b4143
b0508	b0306
b0508	b0456
b0508	b0605
b0508	b1740
b0508	b1810
b0508	b2390
b0508	b3178
b0508	b3294
b0509	b0723
b0509	b1740
b0509	b3439
b0512	b0509
b0512	b0514
b0512	b0907
b0512	b1658
b0512	b1740
b0514	b2254
b0515	b0308
b0515	b0525
b0515	b1740
b0515	b2115
b0515	b2183
b0515	b4474
b0515	b4143
b0515	b4324
b0515	b4395
b0516	b0008
b0516	b0023
b0516	b1740
b0516	b1914
b0516	b3132
b0517	b0143
b0517	b0344
b0517	b0539
b0517	b1413
b0517	b1740
b0517	b4058
b0517	b4143
b0518	b0014
b0518	b0516
b0518	b3325
b0518	b3806
b0519	b0448
b0519	b1168
b0519	b3647
b0519	b4143
b0520	b0439
b0520	b0703
b0520	b1290
b0520	b2243
b0520	b3188
b0520	b4143
b0520	b4361
b0521	b0014
b0521	b1740
b0521	b2243
b0522	b0627
b0522	b0799
b0522	b0984
b0522	b1740
b0522	b4094
b0523	b0161
b0523	b0539
b0523	b0627
b0523	b1597
b0523	b1740
b0523	b1852
b0523	b1897
b0523	b2202
b0523	b2515
b0523	b2662
b0523	b3238
b0523	b3602
b0524	b0240
b0524	b0839
b0524	b1189
b0524	b1440
b0524	b1523
b0524	b1712
b0524	b1822
b0524	b1941
b0524	b2349
b0524	b2599
b0524	b2720
b0524	b3086
b0524	b3178
b0524	b3294
b0524	b3319
b0524	b3421
b0524	b3426
b0524	b4143
b0525	b0014
b0525	b0344
b0525	b0438
b0525	b0859
b0525	b0903
b0525	b0924
b0525	b1014
b0525	b1189
b0525	b1440
b0525	b2286
b0525	b2294
b0525	b2297
b0525	b3115
b0525	b3256
b0525	b3310
b0525	b3426
b0525	b3482
b0525	b3764
b0525	b3987
b0525	b4174
b0526	b1740
b0526	b3287
b0528	b0014
b0528	b3637
b0528	b3984
b0528	b4018
b0528	b4295
b0529	b0014
b0529	b0306
b0529	b1740
b0529	b3558
b0529	b4143
b0531	b0474
b0531	b2202
b0535	b0439
b0535	b1702
b0535	b1983
b0535	b2599
b0535	b3238
b0535	b4143
b0537	b0189
b0537	b0240
b0537	b0415
b0537	b0799
b0537	b1375
b0537	b1394
b0537	b1413
b0537	b1544
b0537	b1792
b0537	b1860
b0537	b3047
b0537	b3230
b0537	b3294
b0537	b3296
b0537	b3317
b0537	b3319
b0537	b3516
b0537	b3920
b0537	b4108
b0537	b4338
b0545	b0830
b0546	b0683
b0546	b1273
b0546	b1290
b0546	b1294
b0546	b2674
b0546	b2763
b0546	b3294
b0546	b3637
b0546	b3985
b0546	b4143
b0546	b4189
b0546	b4202
b0547	b0172
b0547	b0308
b0547	b1131
b0547	b1682
b0547	b1683
b0547	b1923
b0547	b3296
b0547	b3731
b0547	b4059
b0549	b1740
b0555	b0957
b0560	b1291
b0560	b1548
b0560	b1740
b0560	b1742
b0560	b3591
b0560	b3783
b0561	b0307
b0561	b0727
b0561	b1278
b0561	b1852
b0561	b3102
b0561	b3421
b0564	b0038
b0564	b0167
b0564	b0606
b0564	b0973
b0564	b1282
b0564	b1485
b0564	b1563
b0564	b1740
b0564	b2243
b0564	b2530
b0564	b3230
b0564	b3317
b0564	b3319
b0564	b3421
b0564	b3824
b0564	b3891
b0564	b3903
b0566	b0158
b0566	b0338
b0566	b0473
b0566	b0516
b0566	b0585
b0566	b0606
b0566	b1107
b0566	b2491
b0566	b3652
b0566	b4109
b0566	b4143
b0566	b4271
b0566	b4396
b0567	b1264
b0567	b2984
b0567	b3734
b0567	b4143
b0568	b0014
b0568	b2622
b0568	b3213
b0568	b3850
b0568	b4143
b0570	b0470
b0570	b1673
b0570	b1822
b0570	b1870
b0570	b2133
b0570	b2988
b0570	b3172
b0570	b4473
b0570	b3482
b0570	b3593
b0570	b3832
b0570	b4143
b0570	b4271
b0571	b0051
b0571	b1284
b0571	b1693
b0571	b1740
b0571	b1749
b0571	b4143
b0573	b0456
b0573	b1686
b0574	b3421
b0577	b0439
b0577	b2592
b0577	b4143
b0579	b0902
b0579	b0907
b0579	b1207
b0579	b1282
b0579	b2464
b0579	b2610
b0579	b2616
b0579	b3294
b0579	b4143
b0581	b0903
b0581	b1501
b0581	b1740
b0581	b2980
b0581	b4143
b0583	b0014
b0583	b0439
b0583	b0473
b0583	b0605
b0583	b0796
b0583	b1435
b0583	b1740
b0583	b2662
b0583	b3530
b0583	b4109
b0583	b4143
b0584	b0984
b0584	b1334
b0584	b1740
b0584	b2237
b0584	b2349
b0584	b2662
b0584	b3325
b0584	b3352
b0584	b3741
b0585	b2284
b0585	b2509
b0585	b2538
b0585	b4143
b0586	b0032
b0586	b0627
b0586	b1109
b0586	b1161
b0586	b4143
b0587	b0023
b0587	b1852
b0587	b3426
b0588	b0014
b0588	b0167
b0588	b0184
b0588	b0344
b0588	b0627
b0588	b0700
b0588	b1189
b0588	b1740
b0588	b2349
b0588	b3426
b0588	b4143
b0588	b4253
b0592	b0014
b0592	b0095
b0592	b0158
b0592	b0308
b0592	b0441
b0592	b0676
b0592	b1189
b0592	b1440
b0592	b1740
b0592	b2887
b0592	b3426
b0592	b3605
b0592	b3822
b0592	b3972
b0592	b4143
b0592	b4174
b0593	b1740
b0593	b2998
b0593	b3297
b0593	b4087
b0593	b4143
b0594	b0588
b0594	b0593
b0594	b1740
b0594	b1889
b0594	b3430
b0594	b3533
b0594	b4033
b0595	b0237
b0595	b0344
b0595	b0439
b0595	b0474
b0595	b0607
b0595	b0700
b0595	b0894
b0595	b0924
b0595	b1740
b0595	b2133
b0595	b3168
b0595	b3212
b0595	b3305
b0595	b3310
b0595	b3426
b0595	b3524
b0595	b3699
b0595	b4143
b0596	b0014
b0596	b0344
b0596	b1774
b0596	b1872
b0596	b2887
b0596	b2969
b0596	b3426
b0597	b1740
b0599	b0014
b0599	b0143
b0599	b1740
b0599	b3426
b0599	b4143
b0600	b0473
b0600	b1740
b0600	b1852
b0600	b4143
b0601	b0903
b0601	b1456
b0601	b1740
b0601	b1852
b0601	b2582
b0601	b3652
b0602	b1852
b0602	b4143
b0603	b1148
b0603	b4143
b0604	b0014
b0604	b2427
b0604	b2887
b0604	b3296
b0604	b3320
b0604	b3741
b0604	b4116
b0605	b0344
b0605	b0700
b0605	b1456
b0605	b2820
b0605	b2887
b0605	b3421
b0605	b3962
b0606	b0539
b0606	b1559
b0606	b2420
b0607	b0014
b0607	b0015
b0607	b0032
b0607	b0143
b0607	b0184
b0607	b0344
b0607	b0606
b0607	b0723
b0607	b0924
b0607	b1014
b0607	b1189
b0607	b1413
b0607	b1702
b0607	b2878
b0607	b2887
b0607	b3426
b0607	b3565
b0607	b3734
b0607	b3825
b0607	b3987
b0607	b3988
b0607	b4143
b0608	b0014
b0608	b0184
b0608	b0723
b0608	b4143
b0608	b4361
b0610	b0016
b0610	b0083
b0610	b0184
b0610	b0360
b0610	b0607
b0610	b0962
b0610	b1207
b0610	b1475
b0610	b1740
b0610	b1852
b0610	b2530
b0610	b3294
b0610	b3307
b0610	b3317
b0610	b3342
b0610	b3462
b0610	b3602
b0610	b3650
b0610	b3821
b0613	b0924
b0613	b1961
b0614	b0143
b0614	b0700
b0614	b3988
b0614	b4143
b0615	b0717
b0615	b0755
b0615	b0924
b0615	b1318
b0615	b1740
b0615	b2530
b0617	b3426
b0618	b0439
b0618	b0614
b0618	b0700
b0618	b0799
b0618	b4143
b0618	b4486
b0619	b3426
b0619	b4143
b0620	b0907
b0620	b1207
b0620	b2224
b0620	b2532
b0620	b3945
b0620	b4316
b0623	b0233
b0623	b0607
b0623	b0997
b0623	b1207
b0623	b1967
b0623	b2082
b0623	b2583
b0623	b2674
b0623	b2732
b0623	b3164
b0623	b3186
b0623	b3230
b0623	b3296
b0623	b3301
b0623	b3317
b0623	b3319
b0623	b3341
b0623	b3984
b0623	b3987
b0623	b3988
b0623	b4179
b0623	b4198
b0628	b4143
b0628	b0014
b0628	b0483
b0628	b0627
b0628	b1740
b0628	b2662
b0628	b3325
b0628	b3602
b0629	b0084
b0629	b4143
b0631	b0438
b0631	b0683
b0631	b1740
b0631	b3393
b0631	b3820
b0631	b3987
b0631	b3988
b0636	b0984
b0636	b4143
b0638	b0344
b0638	b0723
b0638	b4143
b0639	b0480
b0639	b0605
b0639	b1584
b0639	b2241
b0639	b2338
b0639	b3162
b0639	b3454
b0639	b4143
b0640	b4143
b0641	b1701
b0641	b2763
b0641	b4268
b0642	b2721
b0642	b4029
b0642	b4143
b0643	b0627
b0643	b0723
b0643	b0794
b0643	b1740
b0643	b2530
b0643	b3185
b0643	b3318
b0643	b4143
b0644	b0129
b0644	b0643
b0644	b0723
b0644	b0794
b0644	b1456
b0644	b4143
b0645	b1274
b0645	b2283
b0645	b3651
b0645	b3919
b0645	b4143
b0649	b0439
b0649	b4143
b0650	b0169
b0650	b0384
b0650	b0723
b0650	b0903
b0650	b0924
b0650	b0962
b0650	b1224
b0650	b1274
b0650	b1282
b0650	b1435
b0650	b1468
b0650	b2213
b0650	b2231
b0650	b2283
b0650	b2362
b0650	b3181
b0650	b3230
b0650	b3294
b0650	b3297
b0650	b3303
b0650	b3304
b0650	b3305
b0650	b3314
b0650	b3400
b0650	b3699
b0650	b3936
b0650	b3985
b0650	b3987
b0651	b0308
b0651	b0369
b0651	b0700
b0651	b0984
b0651	b1388
b0651	b1440
b0651	b1709
b0651	b1740
b0651	b2078
b0651	b2079
b0651	b2255
b0651	b2685
b0651	b2733
b0651	b3223
b0651	b3418
b0651	b3482
b0651	b3593
b0652	b0014
b0652	b0267
b0652	b1435
b0652	b2508
b0652	b2625
b0652	b3325
b0655	b0014
b0655	b0888
b0655	b4118
b0658	b0338
b0658	b0800
b0658	b1740
b0658	b1897
[truncated: 9,225 more rows]
