# Supplementary material for: The impact of horizontal gene transfer in shaping operons and protein interaction networks – direct evidence of preferential attachment
Source: BMC Evol Biol. 2008 Jan 24;8:23. doi: 10.1186/1471-2148-8-23 (PMC2259305; doi:10.1186/1471-2148-8-23)
Supplement: Additional file 6 — Data_2008_0117.zip. Compressed zip file containing data used in the study [file 1471-2148-8-23-S6.zip › DATA_2008_0117/PPI_DATA/ECOLI-PROT-PROT-BUTLAND.edges.uniq]

b0506 b3298
b4226 b3339
b3650 b3231
b4131 b0098
b1215 b2185
b0414 b1251
b0215 b0640
b2960 b0911
b0882 b3650
b0416 b0169
b3162 b0911
b0180 b3339
b3619 b0014
b4129 b3297
b0437 b1685
b2217 b3980
b3417 b4203
b3649 b3318
b3998 b1237
b0440 b1237
b3649 b3317
b1099 b3453
b2517 b3308
b1099 b3985
b2517 b3307
b2517 b3304
b2517 b3305
b2517 b3303
b2517 b3301
b0954 b2942
b1215 b0023
b0438 b3251
b3590 b3783
b0215 b3349
b3706 b0114
b3706 b0116
b2620 b0179
b1274 b0820
b3164 b2576
b1557 b3986
b3931 b0414
b3686 b0116
b1248 b2569
b4172 b3309
b0381 b0243
b4172 b3303
b2569 b1342
b4172 b3301
b2316 b0755
b1120 b1207
b1773 b3986
b1000 b3296
b1000 b3298
b1685 b3619
b3400 b2606
b0880 b2606
b4226 b3980
b3318 b3320
b1000 b0014
b4187 b0023
b3775 b2129
b2217 b0189
b1800 b3339
b3259 b2190
b0180 b4203
b0714 b3296
b3706 b3741
b3067 b4200
b4129 b1732
b3967 b3982
b3967 b3983
b3967 b3980
b2592 b0290
b0171 b4043
b3650 b1413
b0098 b3251
b2585 b0911
b3318 b2185
b3860 b2701
b3602 b0169
b3463 b3230
b1086 b0440
b3417 b3186
b3417 b3180
b2820 b3980
b1163 b4143
b3988 b3649
b3162 b2369
b3417 b3984
b1269 b3164
b1084 b3162
b2616 b1435
b2728 b2890
b1084 b3164
b3932 b3522
b3162 b0477
b0927 b1945
b1842 b1237
b3418 b4143
b0880 b1430
b2517 b0882
b0827 b3916
b2096 b2318
b3319 b3305
b1842 b1099
b3319 b3303
b3780 b3321
b3780 b3320
b3319 b3309
b3319 b3308
b3931 b3339
b2341 b0115
b0014 b1294
b2341 b0116
b0171 b3304
b4226 b3349
b3931 b2316
b0171 b3308
b4226 b3341
b1854 b2950
b1399 b3342
b1399 b3341
b1652 b0115
b4172 b1823
b2520 b0169
b3164 b3305
b3164 b3303
b3164 b3301
b3164 b3309
b3164 b3308
b0439 b3231
b2908 b0104
b3706 b4000
b2960 b3341
b4179 b3320
b0623 b1552
b0780 b3430
b0780 b3341
b0119 b2266
b3888 b1094
b0179 b1716
b2426 b3916
b0528 b4179
b0783 b3984
b4191 b3296
b2476 b1653
b3030 b0169
b0931 b0169
b2994 b3315
b0962 b3186
b1000 b3339
b2768 b3186
b0660 b0098
b1435 b3590
b0406 b0440
b0406 b0911
b3702 b3980
b3054 b0957
b3702 b3986
b1823 b2217
b0954 b4202
b1086 b2576
b1718 b2606
b0094 b3783
b2093 b1410
b4172 b1269
b3162 b0114
b3259 b2077
b2819 b2822
b2819 b2820
b3282 b0169
b1951 b4131
b4191 b3303
b4191 b3306
b4191 b3307
b3229 b4203
b1823 b3341
b2316 b3315
b1099 b3984
b2517 b3309
b0094 b0169
b4180 b3637
b3251 b3340
b3704 b2606
b1807 b3064
b3704 b2609
b2581 b1269
b3863 b3319
b1413 b2581
b2579 b0903
b2526 b2529
b0659 b3871
b0437 b3321
b0437 b3320
b2526 b2523
b3987 b2881
b3303 b0023
b1215 b3303
b0660 b3313
b0660 b3317
b0660 b3314
b0660 b3315
b0660 b3319
b2585 b0169
b3386 b1928
b1718 b2200
b2622 b2281
b3686 b3251
b1215 b2218
b0949 b1366
b1198 b2764
b0528 b2606
b4129 b2838
b2581 b0023
b4129 b0893
b1086 b0169
b3687 b3418
b0182 b3057
b1269 b3314
b0924 b3637
b1269 b3317
b1269 b3319
b3687 b2096
b3687 b2094
b3687 b2093
b0015 b0054
b3030 b4059
b1086 b1413
b4143 b0945
b4059 b2011
b0439 b4203
b2830 b0169
b0420 b2847
b1274 b3649
b0197 b0046
b0148 b3986
b2707 b3308
b2707 b3303
b2707 b3301
b0180 b3231
b2707 b3304
b2622 b1241
b2579 b4129
b2553 b0436
b2960 b0660
b4129 b2492
b0473 b1785
b0784 b3986
b3211 b2212
b3931 b0439
b1094 b2836
b3633 b3986
b3633 b3984
b3822 b4059
b4172 b3320
b1913 b2605
b1913 b2606
b3919 b3637
b2820 b2822
b3780 b4203
b3780 b4200
b3633 b3186
b3162 b4179
b4179 b3054
b4179 b3056
b3704 b0169
b3844 b4059
b1208 b3729
b3860 b2893
b3189 b2060
b0090 b0169
b0420 b3339
b1557 b0114
b2707 b1358
b3708 b0014
b3988 b3406
b1094 b0968
b2297 b0015
b4143 b3262
b0454 b3321
b3164 b4043
b2517 b0241
b0406 b0115
b0406 b0114
b0027 b3751
b3162 b3341
b2926 b3307
b2581 b4000
b3162 b2340
b3349 b2579
b2614 b0595
b3649 b0304
b3973 b3223
b0962 b1493
b2527 b3227
b1269 b0948
b0199 b3520
b3931 b3313
b3931 b3319
b0436 b3118
b1274 b3987
b1274 b3988
b2892 b2837
b1913 b0169
b1719 b3386
b2960 b1410
b3649 b3650
b3982 b0119
b3643 b3980
b3813 b2879
b3295 b3406
b0406 b2606
b3067 b3637
b1274 b2585
b0506 b3317
b0119 b2283
b0171 b3320
b0171 b3321
b4191 b3310
b0090 b2550
b3164 b2942
b2517 b0400
b2518 b2912
b3261 b3636
b0880 b3317
b3247 b0014
b2496 b3986
b4131 b1022
b1000 b3319
b1000 b3315
b1000 b3314
b1000 b3317
b1000 b3312
b4372 b0215
b4059 b1548
b2411 b0304
b1224 b4043
b3181 pstI
b2820 b2819
b0215 b3738
b4161 b0378
b0864 b2501
b2779 b2400
b4161 b3319
b1120 b0023
b1086 b3602
b4161 b3314
b4161 b3315
b0170 b3303
b4348 b0116
b4348 b0115
b4059 b1763
b1084 b2779
b0684 b2515
b2383 b0114
b0215 b2606
b1413 b3341
b3178 b3998
b3195 b3986
b1864 b3511
b4191 b3186
b3229 b0903
b3987 b0059
b1703 b2523
b2511 b0169
b0414 b3296
b4259 b0470
b2517 b3988
b3168 b0383
b2517 b3984
b3967 b3986
b2517 b3986
b4191 b3984
b4191 b3986
b4180 b4203
b2830 b3637
b3030 b2737
b3179 b3296
b1763 b0114
b3699 b4366
b1763 b0116
b0623 b3701
b1920 b0780
b2869 b0439
b0437 b3341
b2576 b3309
b2585 b3065
b3295 b2585
b3228 b2468
b0877 b0116
b0877 b0115
b2961 b3340
b4168 b3829
b2180 b0116
b4187 b3307
b4187 b3303
b0171 b0911
b0882 b0014
b4226 b0718
b0094 b4137
b1215 b2231
b3609 b0098
b1207 b1120
b3295 b3186
b3295 b3185
b0086 b0634
b3860 b1732
b1086 b0185
b3931 b2851
b2231 b0169
b4259 b4372
b3590 b2297
b1731 b3339
b4161 b1812
b3725 b1224
b3223 b1919
b1086 b3988
b3633 b3231
b0440 b4349
b1086 b3986
b1241 b0169
b1086 b3984
b3697 b0014
b3347 b0032
b4372 b1763
b2582 b2150
b0436 b1726
b2707 b3320
b3866 b3320
b3461 b3295
b3461 b3296
b0184 b4372
b0726 b4174
b3863 b0115
b3702 b3309
b3863 b0116
b4172 b3341
b4052 b1612
b4172 b2696
b3560 b1830
b2207 b3318
b3176 b0169
b1237 b0436
b0882 b2786
b1685 b3650
b0812 b1413
b1749 b0114
b1749 b0115
b1749 b0116
b3783 b2265
b0413 b3986
b2746 b3321
b0882 b3783
b1131 b0114
b0660 b0115
b0660 b0114
b0660 b0116
b1823 b0185
b1288 b3783
b1133 b4118
b3164 b4203
b3164 b4202
b0413 b3186
b1086 b3298
b2584 b4191
b1086 b3296
b1086 b3294
b4129 b1779
b3169 b2606
b4259 b3822
b1215 b3879
b1084 b3341
b3181 b3319
b3347 b2146
b3181 b3317
b3987 b3636
b2569 b3957
b4207 b0595
b2517 b4043
b3251 b0957
b3507 b2217
b1914 b3986
b1823 b3180
b1983 b3056
b1842 b0184
b4041 b3309
b4041 b3301
b4041 b3303
b4041 b3305
b4041 b3306
b1103 b0211
b3931 b0014
b3931 b0015
b1823 b4203
b1823 b4200
b3605 b3560
b3863 b3295
b1860 b0169
b4226 b4067
b1823 b3984
b3319 b3341
b3319 b3340
b0931 b2606
b0181 b3637
b0181 b3636
b2581 b0948
b4052 b3986
b4052 b3984
b2231 b3339
b1474 b3980
b0168 b0169
b3295 b3794
b4179 b0755
b1399 b3301
b3639 b3295
b2330 b1372
b3649 b3982
b3649 b3987
b3649 b3986
b3067 b2523
b2820 b0115
b2411 b0393
b1842 b3453
b1842 b3986
b1842 b3984
b2916 b4143
b3180 b3469
b3229 b3295
b1842 b2581
b0171 b3349
b0171 b3340
b0171 b3341
b3164 b2926
b1224 b3619
b3686 b3725
b2614 b2606
b2584 b2434
b3725 b0015
b3888 b3986
b4172 b2779
b1200 b3486
b0882 b3312
b3303 b3341
b3303 b3342
b0660 b4000
b0882 b3319
b3251 b2096
b3706 b0816
b1084 b4203
b1084 b4200
b4161 b3339
b1914 b0650
b4041 b1269
b4191 b3342
b3169 b3461
b4191 b3341
b2942 b3725
b0199 b2719
b2620 b3309
b2620 b3303
b2620 b3307
b2620 b3305
b2520 b3303
b3169 b3728
b0421 b0014
b0435 b0661
b2530 b3895
b0184 b1842
b3687 b0403
b0091 b1592
b3702 b1866
b0962 b1779
b3987 b0119
b2804 b0116
b3980 b1664
b0090 b0085
b3560 b3319
b3560 b3314
b3560 b3315
b0098 b3339
b2217 b3314
b3560 b3313
b4179 b1718
b0179 b3319
b0215 b4059
b0179 b3313
b4179 b1712
b0179 b3317
b0179 b3315
b0179 b3314
b3687 b3988
b3687 b3987
b3687 b3980
b4259 b1099
b2517 b0169
b4386 b0593
b0912 b3320
b4386 b0599
b3650 b0023
b4187 b3320
b1099 b0470
b4131 b3339
b2140 b3310
b2140 b3315
b3295 b3165
b3295 b3169
b2610 b3303
b3162 b2606
b4191 b0709
b0171 b3303
b4143 b0592
b3162 b2609
b0015 b0014
b3856 b0785
b3318 b0098
b3295 b3307
b3295 b3301
b0780 b2247
b3295 b3308
b3295 b3309
b3064 b1807
b3251 b1685
b3965 b1084
b1274 b3822
b1055 b0014
b1215 b0085
b0637 b2119
b3972 b3081
b0924 b3231
b3982 b3303
b3982 b3307
b0119 b3164
b3982 b3308
b0492 b3701
b2217 b0267
b4129 b2185
b2819 b0114
b3652 b0115
b2819 b0116
b2234 b3251
b3775 b3983
b4059 b3822
b1269 b3308
b2610 b2942
b1919 b0727
b1094 b4200
b0144 b0116
b3686 b1623
b4161 b3298
b1633 b3339
b3556 b4172
b0094 b3339
b1127 b3919
b1094 b0924
b0454 b3985
b0454 b3986
b0184 b0674
b2096 b0014
b0015 b3783
b0528 b0911
b1557 b0720
b3349 b0893
b1120 b4350
b1084 b3320
b0406 b3162
b1651 b4399
b3590 b0015
b3162 b0729
b1763 b2609
b1763 b2606
b3813 b1900
b3687 b0095
b1823 b3162
b1823 b3164
b3671 b1612
b4041 b3320
b4041 b3321
b0414 b3319
b0492 b4391
b1773 b0604
b1099 b0640
b0168 b3321
b3704 b3783
b3602 b3231
b2341 b2351
b0637 b3986
b3634 b3303
b1718 b3320
b1718 b3321
b2207 b0426
b0085 b0176
b0406 b2620
b4051 b0014
b3303 b2231
b1399 b3320
b0880 b3321
b0736 b3320
b4055 b3307
b2476 b0104
b0877 b3303
b0877 b3301
b0877 b3305
b0015 b2096
b0877 b3308
b0184 b0497
b2569 b2165
b3507 b0169
b3699 b2231
b3303 b3980
b1086 b0023
b3202 b3988
b3202 b3987
b3181 b0169
b2942 b4043
b3189 b0059
b2529 b2530
b0528 b3320
b3303 b3186
b0179 b4181
b0053 b3774
b0095 b1623
b0015 b3418
b3980 b3266
b3813 b3417
b2960 b0169
b3054 b0241
b1269 b3602
b1823 b1285
b4349 b0779
b3844 b3357
b0179 b1000
b2476 b2369
b1651 b4143
b3205 b1823
b2517 b1716
b2553 b4255
b1823 b0169
b1823 b1135
b3259 b3983
b2517 b2161
b1914 b0535
b3347 b0594
b2319 b2898
b2620 b0925
b0962 b0911
b2520 b3321
b2622 b3307
b0180 b3984
b3251 b3320
b3987 b0098
b2517 b3418
b3470 b4168
b4143 b2614
b0095 b0098
b2768 b3295
b2768 b3296
b0736 b1410
b3319 b0014
b0179 b2200
b1713 b1114
b0381 b3745
b2627 b3986
b4259 b0439
b2768 b0014
b0095 b0890
b3783 b2988
b3030 b2775
b0420 b3251
b1881 b1779
b0098 b3315
b2316 b3627
b0098 b3319
b2231 b2610
b2830 b2581
b3704 b3310
b3704 b3312
b3704 b3313
b3704 b3314
b3704 b3315
b3704 b3317
b3704 b3319
b3282 b3321
b2830 b3984
b2526 b3985
b2526 b3986
b3988 b3169
b4375 b0406
b3148 b0115
b3148 b0114
b3148 b0116
b4226 b0023
b0438 b2614
b3556 b3056
b3400 b3303
b2830 b3186
b4129 b2890
b0406 b3315
b0406 b3317
b0085 b1366
b2517 b2890
b1099 b4372
b0470 b4255
b3556 b3341
b2830 b3231
b3295 b3320
b3295 b3321
b3988 b4203
b3479 b0114
b3745 b1727
b2890 b4129
b3602 b0528
b2830 b4179
b0780 b2194
b0214 b3230
b0181 b3178
b0237 b0014
b2097 b0014
b2097 b0015
b1000 b3162
b2299 b0133
b3162 b3878
b4259 b3317
b4259 b3315
b4259 b3312
b2594 ycdF
b4259 b3319
b1913 b3310
b1913 b3314
b1913 b3315
b1913 b3316
b1913 b3317
b1913 b3319
b0912 b3653
b3649 b1731
b3982 b3321
b2622 b1080
b3888 b1779
b3556 b0990
b2476 b3711
b1951 b3636
b2342 b2341
b2585 b0441
b3987 b3202
b2741 b3339
b1162 b0116
b2180 b3980
b0414 b2313
b0414 b2316
b4191 b2839
b3064 b3980
b0880 b1086
b3064 b3987
b3988 b3319
b0098 b3783
b3988 b3313
b3988 b3317
b3988 b3314
b3988 b3315
b2592 b1292
b3775 b3341
b0098 b2836
b2093 b3339
b4312 b0115
b3560 b3298
b1084 b3303
b1084 b3309
b1207 b3395
b2217 b3295
b0528 b1086
b0528 b1084
b2890 b3115
b0032 b0033
b1718 b2609
b1823 b3496
b1823 b3499
b3189 b3315
b3189 b3319
b2517 b3602
b0168 b3303
b3988 b2372
b0133 b0480
b2159 b0098
b1000 b0180
b4259 b3986
b0436 b3312
b2159 b0439
b0436 b3319
b0436 b3318
b1718 b3303
b1718 b3301
b1000 b3984
b3634 b3320
b1000 b3986
b1000 b3988
b3162 b3054
b1718 b3308
b1718 b3309
b0714 b3307
b3987 b0329
b4059 b3208
b4350 b4349
b0880 b3303
b0880 b3307
b0880 b3309
b1215 b3186
b1823 b3304
b2297 b3339
b3158 b0439
b0877 b3637
b0877 b3636
b0877 b3320
b0214 b3935
b4059 b3065
b3180 b3319
b2622 b0911
b3180 b3317
b1215 b3230
b1215 b3231
b0877 b4179
b1094 b3315
b1198 b2463
b0528 b3303
b3556 b3314
b0528 b3304
b1274 b2697
b0528 b3309
b0181 b3231
b0181 b3230
b2255 b1410
b0059 b3169
b3686 b3339
b0215 b0439
b4041 b0116
b0090 b2606
b1763 b2819
b3988 b3303
b1920 b3054
b0780 b4200
b2231 b3980
b3303 b3306
b0918 b2292
b3931 b2286
b3699 b3162
b2517 b3590
b3169 b3938
b3406 b0169
b3671 b0915
b0444 b2098
b1000 b4183
b1114 b2471
b1000 b4187
b0783 b3637
b2912 b0951
b1703 b3980
b2330 b3321
b2330 b3320
b2960 b4200
b2960 b4203
b4180 b3636
b1435 b2606
b4372 b3988
b2892 b2609
b4372 b3986
b0119 b3649
b0473 b4346
b3169 b3319
b4191 b3298
b2781 b2266
b0437 b4043
b2342 b3186
b3162 b1682
b2728 b2487
b1215 b2606
b0437 b2942
b3179 b3985
b3179 b3984
b3931 b1224
b3179 b3980
b2217 b3357
b4372 b0184
b1823 b4114
b0436 b2838
b2614 b3986
b3982 b3987
b3982 b3986
b3982 b3988
b1274 b3317
b1274 b3314
b1274 b3315
b3202 b3147
b3813 b3231
b0027 b0975
b3386 b1366
b0095 b3251
b3602 b2606
b3687 b0116
b2592 b2370
b0438 b2942
b1557 b0116
b1557 b0115
b1269 b3065
b3400 b3321
b3179 b3320
b2569 b0878
b3973 b3186
b4059 b4000
b4172 b1413
b3687 b3495
b1204 b3315
b1204 b3319
b3619 b0098
b0891 b2809
b1823 b2606
b3030 b1040
b1224 b3339
b3169 b3320
b3386 b0014
b0912 b4323
b0623 b0098
b0171 b3993
b3400 b1113
b3988 b0904
b1858 b1410
b4259 b0014
b0631 b3339
b0924 b3341
b1094 b3298
b2768 b2194
b0119 b3349
b0119 b3342
b0438 b3725
b2231 b0095
b0184 b3339
b3687 b1623
b4161 b1703
b1493 b0127
b1951 b3186
b2890 b2869
b3982 b3341
b2342 b2606
b3634 b3986
b4372 b0470
b4055 b3637
b1913 b4167
b3590 b2185
b1860 b4143
b4348 b4349
b1198 b4141
b0214 b0023
b4129 b1823
b1740 b2920
b3644 b3987
b3644 b3980
b1224 b1226
b3702 b3317
b4226 b3619
b2290 b3980
b1864 b2521
b2622 b0115
b1858 b3315
b1858 b3319
b2768 b3319
b3202 b3319
b2768 b3315
b1086 b3231
b3251 b2286
b3179 b0169
b2994 b3986
b0880 b0911
b2994 b3980
b3643 b3619
b4187 b4143
b3590 b3637
b0662 b1347
b1084 b3984
b1084 b3986
b1084 b3980
b0454 b2890
b1613 b1559
b1084 b3983
b3470 b0114
b0640 b3256
b2234 b0243
b3706 b3231
b0180 b3980
b1084 b2584
b1084 b2581
b3706 b3236
b0133 b0134
b2529 b0729
b2912 b2146
b3189 b3339
b0185 b2316
b4259 b0184
b2891 b2200
b4018 b0169
b0959 b1120
b3202 b1817
b0924 b0923
b0924 b0922
b0415 b3315
b4172 b1084
b0415 b3319
b0168 b3180
b2804 b3315
b3704 b3298
b3704 b3294
b3704 b3297
b3704 b3296
b3590 b1269
b1084 b3186
b1842 b0470
b4191 b0023
b0119 b4200
b1778 b1873
b1084 b0180
b3349 b1813
b1719 b3303
b4168 b3986
b1719 b3307
b3644 b2609
b0168 b3986
b1103 b1501
b3633 b0595
b0812 b1319
b4372 b3320
b3406 b3320
b0882 b3304
b1099 b2609
b4143 b1194
b3919 b0169
b3256 b3701
b1269 b3231
b3931 b2916
b3600 b0595
b1269 b0023
b3987 b3056
b1718 b0632
b2411 b0169
b2891 b3030
b3783 b0169
b4052 b0002
b0014 b1493
b0877 b3619
b3319 b3054
b1712 b0169
b0877 b3341
b2517 b1084
b3349 b4198
b2891 b3784
b0780 b4265
b3303 b3320
b3303 b3321
b3229 b3987
b3229 b3988
b2517 b2217
b2517 b2215
b1237 b2669
b0171 b0440
b1913 b3298
b1913 b3297
b1913 b3296
b4346 b4167
b2584 b3320
b2584 b3321
b3633 b1716
b0439 b3341
b2960 b3231
b2912 b0756
b2622 b3341
b3480 b0098
b3556 b3321
b4161 b0911
b4129 b1493
b1763 b4064
b3813 b0951
b0607 b3619
b3590 b0911
b0962 b2926
b3115 b2036
b0660 b0528
b2627 b3320
b0437 b3030
b1237 b0114
b0180 b3985
b1225 b1224
b3387 b0114
b3387 b0116
b2476 b3056
b3699 b0169
b1842 b0640
b0661 b3980
b3988 b3296
b0954 b3341
b3988 b3294
b3247 b3316
b3988 b3298
b1823 b0334
b0185 b3168
b1823 b0623
b3634 b0085
b1103 b4298
b3987 b3732
b3725 b3251
b2707 b1410
b0954 b3162
b3687 b3164
b3687 b3168
b0882 b0098
b3400 b3341
b2614 b0169
b3813 b3131
b0660 b2609
b0660 b2606
b3030 b1200
b1823 b3828
b0990 b0169
b3556 b3304
b3556 b3307
b0437 b2073
b3556 b3303
b1204 b3339
b2517 b4355
b3169 b3303
b3169 b3301
b3251 b3725
b3169 b3309
b4129 b4203
b0528 b2779
b0059 b0229
b2180 b1246
b3229 b1907
b1226 b2908
b2496 b0169
b3687 b3341
b3919 b0014
b1269 b4000
b3932 b2316
b2926 b0023
b3183 b3498
b0119 b3320
b0119 b3321
b4191 b1410
b1823 b1413
b3418 b3980
b1269 b3315
b0924 b3980
b2530 b0211
b0214 b4059
b0924 b3986
b3463 b3321
b2960 b0023
b4129 b2343
b4018 b1716
b3932 b3341
b3987 b4208
b1685 b3303
b3980 b3565
b4161 b3231
b3295 b3341
b3725 b1661
b3644 b0169
b0095 b4035
b2517 b3251
b2584 b0023
b3619 b1366
b2217 b3259
b3470 b0179
b1961 b0115
b0381 b0084
b0185 b3318
b3556 b0185
b0185 b3315
b3863 b0086
b3386 b2779
b0444 b4187
b3931 b0095
b0416 b3303
b3931 b0098
b3318 b3231
b0029 b4143
b2217 rspJ
b2728 b2721
b0528 b0426
b2728 b2729
b0415 b3339
b1120 b3314
b3295 b1866
b0880 b0023
b1718 b3341
b0714 b3349
b2994 b0169
b0918 b4001
b2581 b1099
b0015 b3168
b1951 b3231
b4172 b0911
b2316 b0237
b4168 b1493
b3067 b3301
b3067 b3303
b0215 b4372
b1719 b3321
b1719 b3320
b3650 b1094
b3181 b3829
b4372 b0640
b2217 b2216
b0962 b0628
b0413 b2520
b1858 b0115
b1858 b0114
b1858 b0116
b4143 b0169
b3251 b0098
b2140 b2159
b3384 b0169
b3633 b2606
b1913 b0726
b1913 b0727
b3041 b2373
b3702 b0023
b3251 b0015
b3465 b0014
b0215 b0470
b3251 b0014
b4180 b0703
b3649 b0014
b3406 b3303
b0180 b0680
b3303 b3699
b2582 b0014
b3704 b1716
b0877 b0015
b3650 b3339
b4129 b2592
b3860 b0985
b3340 b1740
b0882 b3065
b0444 b3986
b0924 b3339
b2235 b3482
b2584 b3303
b2584 b3301
b2584 b3307
b0439 b3320
b4179 b3230
b4179 b3231
b0243 b2125
b3030 b3319
b0184 b3479
b1086 b2609
b1086 b2606
b2830 b0911
b1269 b2576
b0048 b0194
b0727 b1919
b3988 b3295
b0179 b2514
b4191 b2520
b0931 b3315
b3699 b0101
b3261 b3298
b1094 b0025
b3386 b3701
b0882 b0700
b0905 b4087
b2496 b3321
b3282 b3983
b3162 b2576
b3775 b2660
b2517 b2836
b0414 b3341
b2217 b3065
b3180 b1716
b3340 b3980
b0891 b0114
b3401 b3341
b3158 b4143
b3401 b3342
b0436 b0911
b2830 b3294
b2830 b3296
b0179 b0610
b2830 b3298
b0781 b3699
b0880 b3541
b3972 b1366
b2527 b0473
b0640 b0878
b0990 b3984
b0990 b3986
b1763 b3309
b1094 b3256
b1763 b3303
b1763 b3307
b3480 b3296
b0098 b2095
b0119 b3307
b3517 b1493
b0119 b3303
b0119 b3301
b3967 b0169
b4172 b3054
b3813 b0114
b3813 b0115
b3813 b0116
b4143 ydbA_1
b3261 b0169
b2592 b2268
b0866 b3619
b0903 b3919
b3176 b3321
b3619 b2421
b0101 b3699
b4059 b2581
b1274 b1608
b2614 b2392
b0912 b3636
b2231 b4204
b4349 b4350
b4131 b0169
b2262 b3619
b0184 b2609
b3932 b2663
b3549 b0893
b1000 b3054
b3461 b3320
b3463 b3304
b1719 b3984
b0882 b3231
b1817 b3637
b3349 b1536
b4172 b0406
b3179 b0439
b4117 b0726
b3067 b0911
b0015 b3303
b3164 b3294
b0642 b3321
b0642 b3320
b2517 b2007
b0437 b1224
b3261 b4000
b0736 b3296
b4041 b3636
b4041 b3637
b0420 b4043
b4161 b3307
b3179 b3303
b3064 b3295
b3602 b2581
b0416 b3320
b0416 b3321
b2707 b0911
b3863 b3231
b0406 b1716
b0528 b0440
b1086 b3499
b0640 b1428
b3417 b0115
b3560 b3231
b1864 b1876
b1084 b0948
b1055 b3986
b0015 b1623
b0660 b3231
b1211 b3623
b0473 b3453
b0199 b3699
b0098 b0014
b1719 b3341
b3602 b3180
b1714 b1990
b2960 b3296
b0199 b0254
b2717 b0114
b1637 b0742
b2717 b0116
b1823 b3783
b1269 b0794
b2622 b2609
b0528 b1716
b1215 b3298
b1215 b3296
b1215 b3297
b0438 b2041
b3602 b3984
b3687 b3732
b3633 b0085
b3406 b3295
b3729 b2452
b1127 b3340
b1654 b0435
b2217 b3863
b0014 b3636
b2830 b0023
b2217 b2606
b2217 b0984
b2217 b0981
b1099 b0098
b0962 b3341
b4000 b3295
b3650 b3319
b3650 b3317
b3650 b3314
b3650 b3315
b0438 b3312
b0171 b3231
b4348 b3341
b1763 b0650
b2912 b4143
b0924 b3319
b3860 b1276
b0924 b3315
b0924 b3314
b0924 b3317
b3203 b3701
b0439 b3306
b3406 b3988
b0962 b2696
b3406 b3987
b1237 b3315
b2891 b3295
b0780 b3231
b2231 b3251
b0179 b1371
b2517 b3980
b0095 b0014
b2830 b1086
b2620 b3019
b0877 b1716
b3987 b0023
b0931 b3339
b3463 b3619
b2517 b0080
b3783 b3319
b3148 b0440
b3702 b3341
b0184 b0114
b0184 b0116
b4143 b3619
b3256 b0014
b0637 b4066
b3887 b3320
b0214 b1274
b1274 b3622
b0785 b0784
b0215 b1842
b0623 b0948
b4179 b2622
b3179 b3341
b2890 b2564
b2217 b3512
b0199 b2395
b3980 b0262
b0421 b0169
b1779 b3988
b3556 b0604
b3704 b0911
b1779 b3987
b0181 b0169
b3401 b3321
b3401 b3320
b2527 b0169
b1215 b0918
b3181 b2581
b1823 b3314
b1823 b3315
b3181 b3988
b1823 b3317
b1823 b3318
b3181 b3987
b3181 b3985
b1719 b2779
b3181 b3980
b4372 b1410
b1120 b3296
b0094 b0015
b0094 b0014
b2582 b0842
b3169 b3341
b1086 b0948
b0932 b2487
b0413 b1378
b2768 b3988
b2892 b1763
b1763 b3320
b0085 b2908
b3303 b1718
b2581 b1682
b3633 b0169
b4052 b2248
b0912 b3180
b0912 b3186
b1842 b2609
b2231 b4043
b0119 b3987
b0119 b3982
b0119 b3988
b4059 b3706
b1682 b1681
b1682 b1683
b1094 b3180
b3556 b1269
b3649 b3067
b3251 b1623
b3319 b2576
b3176 b3303
b1215 b3339
b3158 b0116
b3158 b0114
b3158 b0115
b2707 b4000
b0912 b3988
b3987 b1192
b3643 b1224
b1335 b1779
b0168 b1350
b4131 b0186
b0438 b2527
b0779 b3637
b3746 b4154
b3932 b2609
b3932 b2606
b1858 b4143
b0184 b3533
b1667 b0014
b3746 b2804
b0415 b1716
b1913 b0911
b1685 b3341
b3470 b1779
b3556 b3701
b0779 b4000
b4161 b0014
b0607 b4143
b3178 b3341
b0119 b3186
b3357 b3986
b1854 b0014
b3041 b0478
b0090 b3309
b3418 b3725
b1823 b1014
b0015 b3725
b2217 b4242
b3183 b3986
b2530 b3470
b2697 b1555
b3702 b0015
b3465 b3339
b1341 b3339
b1094 b0185
b1094 b0180
b1783 b0160
b0949 b2146
b2231 b1198
b1098 b3339
b4312 b3314
b4312 b3315
b4312 b3317
b0086 b1085
b2779 b3303
b2496 b2179
b3162 b4000
b1288 b0911
b1207 b3318
b1207 b3319
b1207 b3314
b1207 b3315
b1207 b3317
b1207 b3310
b0437 b0047
b1207 b3313
b3295 b1823
b3704 b3231
b3704 b3230
b3386 b3374
b0924 b1094
b3384 b3303
b2614 b3339
b0168 b2075
b3988 b3067
b4226 b0436
b2830 b1716
b2912 b2529
b1951 b3315
b1951 b3312
b1951 b3313
b0444 b3339
b1951 b3318
b1951 b3319
b2960 b2576
b0406 b3231
b0197 b3339
b2614 ydbA_2
b4161 b3636
b3480 b3317
b2890 b4211
b3480 b3314
b3602 b3303
b3602 b3304
b3602 b3307
b2830 b3319
b2830 b3315
b2830 b3314
b2830 b3317
b2830 b3316
b0525 b2803
b2830 b3310
b2830 b3313
b0015 b0114
b3067 b3341
b3980 b0015
b3780 b3637
b3780 b3186
b1204 b3636
b1204 b3637
b1842 b3942
b3649 b0059
b2592 b3307
b2592 b3306
b3780 b3984
b3780 b3980
b3780 b3983
b4018 b3231
b3931 b2200
b4226 b3701
b0779 b0116
b0779 b0115
b0880 b1823
b2614 b1082
b3340 b1707
b4052 b4361
b1913 b3231
b3064 b2990
b1920 b4143
b4172 b3247
b0660 b3813
b1131 b1366
b0623 b4124
b0420 b0439
b3935 b3980
b0086 b1968
b3590 b2576
b3056 b3980
b0091 b3980
b0091 b3982
b0780 b0477
b0091 b3986
b1763 b4000
b3418 b2606
b3987 b2741
b3813 b0932
b0015 b2606
b0413 b3559
b0962 b2416
b3644 b3339
b2729 b2728
b3211 b3241
b2140 b3341
b1913 b2185
b4350 b3986
b1435 b3339
b3783 b3339
b3702 b3321
b3702 b3320
b3056 b3320
b3019 b3321
b0438 b0014
b3400 b3637
b0708 b3998
b0094 b3251
b3687 b0194
b2180 b2330
b4179 b2609
b1770 b0116
b0470 b2581
b0014 b3339
b2217 b3534
b3687 b0999
b3988 b3982
b0470 b3986
b0470 b3984
b0470 b3982
b4187 b4255
b3158 b3339
b0918 b3986
b3251 b3560
b0918 b3980
b0918 b3983
b0182 b0169
b1211 b2969
b2527 b3453
b1823 b3626
b1557 b3315
b3895 b0169
b1713 b1714
b3251 b3783
b1269 b4203
b1269 b4202
b1269 b4200
b0085 b0032
b0406 b4000
b3228 b2266
b1084 b0023
b0086 b0924
b4259 b0098
b2231 b2942
b3857 b3315
b1557 b0990
b3619 b2606
b0877 b0023
b3251 b4035
b0726 b3320
b2231 b0014
b2231 b0015
b1215 b3319
b0473 b3312
b0473 b3317
b1215 b3310
b1215 b3315
b1215 b3314
b0636 b0169
b3251 b4255
b3339 b0170
b4129 b3547
b4226 b4255
b0168 b0023
b4362 b3338
b4348 b0440
b3180 b3186
b3056 b0169
b3746 b4131
b1288 b3701
b3178 b3186
b3463 b3341
b3860 b3137
b3340 b3389
b2349 b0115
b2349 b0116
b2960 b1413
b4180 b3341
b3180 b3983
b4172 b4203
b4172 b4202
b4172 b4200
b3650 b3297
b3650 b3296
b3650 b3294
b2517 b3185
b2517 b3186
b2517 b3180
b3180 b2581
b2517 b2592
b3295 b3986
b3295 b3987
b3295 b3984
b3295 b3982
b3479 b3339
b1000 b1207
b3295 b3988
b2517 b3231
b3560 b0015
b3729 b2136
b2235 b3701
b1740 b2255
b2994 b3637
b2926 b1084
b1086 b2585
b1086 b2581
b1215 b0270
b0444 b2207
b1269 b2697
b2096 b3418
b0490 b4143
b3740 b3168
b0179 b3298
b0179 b3296
b1682 b3984
b1000 b0169
b2830 b3809
b0912 b3231
b2217 b3231
b4059 b3935
b3844 b0119
b4191 b2606
b1207 b3339
b2614 b3319
b1341 b3980
b1951 b0014
b0623 b3178
b2584 b0440
b1951 b3298
b0880 b4179
b1086 b3186
b1842 b0169
b1961 b3315
b3229 b0486
b2569 b3315
b2569 b3319
b3162 b0632
b4187 b3637
b3602 b3320
b1961 b3341
b4059 b0359
b1823 b3298
b1823 b3296
b3560 b3637
b2517 b2606
b4187 b3186
b2517 b2609
b3479 b0014
b3650 b0169
b3418 b0042
b3169 b3067
b4168 b0903
b4059 b2606
b0891 b3321
b0182 b0996
b4179 b0911
b2592 b3321
b2592 b3320
b1224 b0015
b3164 b3186
b0781 b3341
b2463 b1328
b3988 b2768
b3357 b3321
b3295 b4200
b3164 b3984
b0927 b0324
b2140 b0116
b3600 b3544
b2140 b0114
b2140 b0111
b3463 b0397
b0184 b3186
b1086 b4187
b0470 b0215
b1951 b1623
b3649 b3295
b2566 b3339
b3649 b3298
b3644 b3318
b2830 b0426
b1127 b0812
b3998 b0714
b0184 b3986
b0184 b3984
b3481 b3339
b0184 b3980
b3931 b3932
b3987 b3321
b2620 b4000
b3887 b3056
b0048 b0935
b4312 b3296
b1435 b3315
b1435 b3314
b3702 b3301
b3702 b3303
b3549 b3312
b3702 b3307
b1207 b3296
b3162 b0023
b0437 b0439
b3733 b3318
b1951 b4000
b4191 b3230
b4191 b3231
b0014 b3319
b3261 b3988
b2585 b3303
b2585 b3307
b3181 b2095
b1583 b3024
b0481 b1765
b0637 b3882
b0525 b0700
b0415 b3231
b3590 b1716
b1094 b0440
b3019 b2231
b0144 b0115
b0215 b4290
b4179 b1086
b1099 b0492
b2804 b3231
b1823 b4187
b4137 b3980
b1399 b0115
b2584 b4143
b3775 b2606
b2159 b0115
b2159 b0116
b1712 b3984
b0623 b3341
b0180 b2606
b3463 b2143
b2592 b2200
b2068 b0115
b1450 b3320
b0436 b3637
b4226 b2606
b0048 b4359
b0214 b3417
b2581 b3314
b2581 b3315
b2581 b3316
b2581 b3317
b2581 b3313
b4172 b0436
b3556 b3296
b3556 b3295
b4172 b0439
b3619 b3536
b3295 b3231
b2231 b4003
b3019 b0169
b2891 b3863
b3067 b2606
b1983 b1366
b2140 b3652
b3181 b1779
b1000 b3783
b1860 b2592
b1211 b4152
b3251 b1224
b1099 b3320
b1099 b3321
b3162 b3542
b2217 b4203
b1274 b1269
b4172 b3162
b4172 b3164
b1808 b3339
b4131 b1120
b1746 b2831
b4167 b0115
b4167 b0116
b3931 b0814
b3860 b1885
b3633 b3303
b2515 b0095
b4161 b3318
b1226 b0115
b1226 b0116
b3179 b3319
b3384 b3231
b1094 b1095
b2960 b3065
b1094 b1091
b0660 b0911
b0812 b3349
b1435 b3783
b0812 b3619
b0437 b0882
b0184 b0215
b1237 b4000
b3180 b0169
b2576 b0169
b1882 b0114
b1882 b0115
b1882 b0116
b0780 b0116
b0780 b0114
b0413 b3321
b4168 b4167
b0437 b4255
b0965 b3986
b3417 b3320
b0660 b3298
b0660 b3296
b1327 b0114
b0014 b3873
b2231 b3559
b0182 b2606
b4255 b1727
b1211 b2599
b1086 b3308
b1086 b3309
b2517 b0374
b1131 b0169
b3987 b4200
b1086 b3301
b1086 b3303
b1086 b3304
b1086 b3305
b1637 b0727
b1086 b3307
b1633 b0116
b3980 b0631
b1633 b0114
b4090 b3985
b4090 b3986
b0607 b0905
b3251 b3687
b3602 b3341
b1269 b3296
b1269 b3298
b1084 b3780
b0015 b3162
b1204 b3983
b1204 b3980
b1204 b3986
b3973 b3314
b3973 b3315
b1237 b3417
b4226 b0169
b1842 b4200
b2890 b3593
b0243 b3453
b4129 b0114
b0199 b0817
b0014 b1439
b2527 b3312
b2592 b3341
b0214 b3317
b1649 b0918
b0214 b3314
b0623 b1269
b2140 b0098
b0882 b4203
b0882 b4200
b1718 b0169
b3295 b0023
b3054 b0115
b3054 b0114
b2518 b0014
b4259 b4058
b4259 b4059
b1583 b0114
b1583 b0116
b3746 b0169
b3205 b3307
b0181 b3186
b2960 b3298
b4259 b3499
b2891 b3986
b3888 b1493
b1198 b0014
b0962 b3320
b1823 b1269
b0506 b4200
b4187 b0169
b0528 b4203
b0528 b4200
b0181 b3986
b3987 b3307
b3987 b3303
b1000 b2576
b3400 b1639
b2912 b0807
b2620 b0440
b3988 b3231
b1086 b1269
b2891 b3321
b3863 b4000
b0144 b0862
b2779 b1084
b4350 b0115
b4350 b0116
b3228 b0882
b2526 b1716
b0180 b0439
b2614 b2942
b0215 b1823
b1719 b0023
b2183 b2609
b0962 b3919
b2585 b3320
b3463 b2609
b3281 b1929
b1399 b3186
b0053 b1737
b0437 b3141
b1000 b0882
b2830 b3162
b3162 b3983
b0439 b0169
b1763 b3319
b0215 b1685
b0623 b3320
b0623 b3321
b0243 b0179
b4187 b3180
b3699 b3985
b3699 b3980
b4161 b2047
b3987 b3685
b1919 b3984
b3987 b0882
b3180 b3231
b4187 b3984
b1713 b0408
b3600 b0496
b3980 b0170
b2891 b0169
b1094 b2563
b0015 b3315
b0420 b1241
b0015 b3318
b0882 b3986
b3813 b0199
b3687 b2942
b4180 b3304
b4180 b3305
b4180 b3303
b4018 b3306
b4018 b3307
b3998 b3341
b4018 b3303
b4018 b3309
b3387 b3426
b3418 b3783
b3650 b3162
b3183 b3295
b0438 b3636
b0119 b3294
b0119 b3295
b0119 b3296
b0119 b3297
b3746 b3447
b0119 b3298
b1763 b0115
b3932 b3931
b3162 b3984
b2892 b1861
b3067 b3169
b3987 b0794
b3633 b3321
b3303 b4200
b3183 b4021
b0528 b0116
b0528 b0115
b4117 b3301
b3740 b0169
b0098 b2942
b0179 b3783
b1274 b0115
b1274 b0116
b3176 b3339
b0660 b0023
b4168 b4143
b4143 b3594
b3704 b4203
b3704 b4202
b3704 b4200
b1860 b3339
b3650 b2615
b0171 b0096
b3671 b0169
b0912 b3316
b0912 b3317
b0912 b3314
b0912 b3315
b0912 b3312
b0912 b3313
b0912 b3318
b0912 b3319
b3813 b3315
b0171 b4132
b3813 b3312
b3162 b0185
b0880 b4139
b3813 b3318
b1718 b3636
b1269 b0169
b0779 b3998
b1086 b3320
b3932 b3320
b0437 b0604
b3228 b3341
b3228 b3349
b3706 b3321
b3706 b3320
b0437 b2609
b1961 b3307
b1961 b3303
b0439 b1716
b2569 b4200
b2217 b3637
b4052 b3301
b4052 b3303
b2097 b4143
b1274 b4059
b4375 b2620
b0954 b2606
b2518 b3701
b2527 b3339
b0642 b0168
b0642 b0169
b0440 b3863
b1162 b1507
b0243 b0194
b0080 b3339
b0528 b3636
b0640 b3314
b0640 b3315
b1086 b0797
b0640 b3313
b3054 b2215
b1808 b0114
b0528 b3499
b0243 b2981
b1913 b4000
b0091 b0169
b1413 b0116
b1413 b0114
b1413 b0115
b2942 b0015
b2942 b0014
b3417 b0116
b0148 b0115
b0148 b0116
b1466 b1467
b4179 b3298
b2733 b3339
b4179 b3296
b4179 b3297
b2581 b3298
b2804 b3986
b3813 b4000
b0650 b3708
b0637 b1200
b2581 b3297
b3386 b1421
b2140 b1692
b0025 b2470
b4143 b0014
b2426 b3151
b3229 b0731
b0171 b0098
b0180 b0882
b3019 b0086
b3980 b3339
b1000 b2592
b0091 b2298
b0119 b0023
b3556 b0948
b4172 b2609
b3303 b3230
b4172 b2606
b2891 b3303
b3019 b3349
b3706 b0169
b0215 b3339
b0437 b0161
b1207 b3251
b0437 b0169
b3860 b1922
b0133 b0014
b3609 b3912
b2592 b3991
b3980 b4258
b2585 b3341
b0927 b0726
b2960 b0014
b3181 b2508
b0406 b4203
b0215 b4259
b3179 b2610
b2690 b4143
b1763 b3636
b1763 b3637
b3256 b3270
b1613 b0948
b3775 b2316
b2217 b2249
b0623 b3309
b2217 b2247
b0623 b3303
b0243 b0114
b1823 b0911
b4187 b3619
b3965 b3205
b2746 b1075
b1719 b2058
b0954 b0185
b0014 b0194
b3706 b1021
b1350 b2411
b3162 b1823
b2819 b4143
b1474 b0114
b0179 b0015
b4172 b0169
b1000 b2293
b2235 b3339
b0640 b2903
b3251 b0607
b0780 b3315
b2517 b3168
b3650 b3988
b4180 b3320
b4180 b3321
b2517 b3162
b0780 b3319
b3998 b3637
b2517 b3164
b3998 b3320
b4129 b3309
b2517 b2576
b0780 b1227
b3650 b3186
b1103 b3339
b3687 b4356
b2517 b3296
b1718 b1682
b3687 b2215
b2960 b3317
b2960 b3315
b2960 b3314
b2960 b3319
b3030 b3211
b0882 b3296
b1094 b3637
b1086 b4000
b0181 b1686
b2912 b0169
b0812 b3306
b3982 b2585
b0812 b3303
b0812 b3309
b2620 b4187
b0880 b3296
b0912 b3296
b0440 b3295
b2463 b1413
b2217 b0014
b0912 b3298
b1084 b2609
b3247 b3230
b0009 b2231
b2925 b0684
b2315 b1588
b1207 b2609
b2183 b3230
b2690 b3339
b0962 b2903
b4259 b3935
b3162 b0169
b1086 b3987
b3643 b3725
b2487 b4143
b0179 b3231
b0437 b2606
b2592 b4403
b3987 b3988
b1086 b3341
b3987 b3986
b1613 b1176
b3987 b3980
b3987 b3982
b3987 b3983
b4172 b1716
b4161 b1366
b3162 rspU
b3706 b3307
b1823 b3231
b1823 b3230
b4191 b0116
b1961 b3320
b4191 b0115
b3980 b0098
b4039 b3637
b3169 b4058
b0119 b0169
b3863 b3349
b4226 b3475
b3195 b2994
b3687 b2779
b3980 b2942
b3295 b3649
b0454 b1614
b0179 b0680
b3746 b2614
b0877 b3186
b4059 b3315
b4059 b3317
b4059 b3319
b4000 b0440
b1731 b3295
b2925 b0169
b0877 b4203
b3556 b1366
b0877 b4200
b2517 b0911
b3998 b0116
b0877 b3980
b3998 b0115
b0877 b3985
b0877 b3984
b0877 b3986
b0877 b3988
b0133 b2476
b0877 b2585
b1685 b0436
b1269 b3341
b1086 b0114
b1086 b0115
b1086 b0116
b1000 b2606
b1000 b2609
b3189 b0169
b0421 b3320
b0421 b3321
b2140 b1366
b3162 b0948
b3863 b1237
b1435 b1716
b1842 b3321
b2820 b0169
b3643 b3339
b3517 b4059
b3702 b3637
b3863 b3988
b3056 b0903
b0912 b4000
b0215 b3312
b3863 b3980
b3863 b3987
b3863 b3986
b2517 b3339
b2622 b1296
b2620 b3168
b4137 b2073
b3998 b4143
b0882 b0874
b0014 b2606
b2496 b0568
b4312 b3231
b3687 b0911
b1094 b0711
b1913 b1487
b0727 b0726
b3318 b3319
b3318 b3317
b3318 b3315
b3318 b3314
b3318 b3312
b1127 b2044
b1207 b3231
b0437 b3453
b0880 b0169
b2463 b2234
b0932 b4143
b3189 b2523
b3256 b3255
b4372 b0098
b1000 b3309
b1215 b2434
b0714 b0440
b4259 b1140
b0168 b2609
b1866 b3213
b0168 b2606
b2262 b3307
b3931 b3341
b3931 b3340
b2707 b0169
b0415 b2122
b3643 b0014
b3643 b0015
b4129 b4143
b3030 b1848
b3162 b0440
b4059 b3417
b3702 b0169
b3067 b2007
b3064 b3321
b4059 b2231
b2614 b0014
b0048 b0772
b4052 b3464
b3066 b3986
b3066 b3984
b3066 b3982
b3295 b3251
b1323 b0115
b3401 b3210
b2614 b1493
b0119 b2255
b3998 b3307
b2582 b0337
b3998 b3303
b4226 b3310
b4143 b0492
b0438 b3980
b4129 b3321
b4226 b3315
b2729 b3339
b4226 b3319
b1779 b2095
b3181 b1719
b2349 b0990
b3982 b3162
b0059 b2338
b4179 b3317
b4179 b3315
b4179 b3314
b4179 b3313
b4179 b3310
b0094 b2581
b1288 b4255
b4179 b3319
b4179 b3318
b2576 b3980
b2576 b3986
b2576 b3984
b2627 b4143
b3590 b3320
b4348 b3417
b0119 b3071
b1763 b0507
b0990 b3315
b3261 b3315
b0890 b0114
b3261 b3318
b0812 b3321
b2994 b3321
b0179 b4179
b3282 b3318
b0912 b3389
b1248 b3321
b1215 b2942
b3319 b0882
b3740 b3699
b0783 b2606
b0184 b0014
b2529 b1851
b4161 b3341
b4161 b3340
b2707 b1716
b2140 b3321
b3745 b3339
b3780 b0014
b2584 b0116
b4259 b1808
b0660 b3186
b1718 b2581
b0607 b3318
b0406 b3294
b0660 b3180
b1413 b3314
b0090 ydbA_1
b3699 b1207
b3644 b0015
b3644 b0014
b0243 b3701
b1718 b3983
b1718 b3985
b1718 b3986
b2517 b1413
b2517 b4179
b1685 b1410
b1718 b3180
b0660 b2585
b3780 b3164
b0660 b2581
b1718 b3186
b3556 b3320
b0168 b3231
b4259 b2606
b3602 b3637
b2581 b3296
b4172 b3314
b1718 b3230
b1718 b3231
b3162 b3165
b0414 b4143
b3746 b3980
b3746 b3986
b3746 b3985
b2567 b1286
b0660 b3320
b2515 b3783
b2584 b3637
b4059 b3339
b3295 b3623
b0650 b3529
b3706 b4200
b3932 b0185
b2707 b0593
b0185 b4129
b0454 b4000
b0168 b0459
b3287 b3319
b0528 b3186
b1951 b0169
b1823 b1978
b0528 b2581
b0528 b2585
b3860 b3528
b1198 b1372
b0528 b3230
b0528 b3231
b0180 b3308
b1055 b0116
b4052 b0114
b0180 b3303
b3746 b0186
b0180 b3305
b3746 b0185
b3259 b1366
b0435 b2130
b3181 b3295
b2994 b3847
b2517 b3319
b2517 b3318
b0684 b0439
b2517 b3312
b2517 b3315
b2517 b3314
b2517 b3317
b0171 b4000
b0101 b2751
b1919 b3319
b3164 b1084
b4375 b3916
b1919 b3314
b1098 b3986
b2614 b2369
b4348 b4000
b1163 b3986
b2614 b2367
b2614 b2365
b0492 b1842
b1094 b0736
b4154 b1447
b3164 b1269
b4129 b3980
b4129 b3987
b4129 b3988
b3229 b0893
b2592 b2665
b0660 b0169
b0179 b2609
b0179 b2606
b0179 b2600
b1808 b3980
b0179 b3559
b1913 b1603
b0918 b4124
b2942 b3560
b2529 b0243
b4378 b3339
b2159 b3417
b0237 b2908
b3251 b2231
b3633 b3308
b3164 b0023
b3205 b4143
b3783 b3180
b3162 b3319
b3162 b3313
b3162 b3316
b3162 b3317
b3162 b3314
b3162 b3315
b3480 b3980
b3609 b0362
b3147 b2719
b3783 b3982
b3783 b3980
b3783 b3986
b0144 b4472
b4179 b4000
b0098 b1718
b3176 b3986
b3375 b1763
b3499 b3866
b1763 b2200
b0780 b2371
b3780 b3314
b3780 b3315
b3780 b3316
b0181 b3315
b3195 b0014
b0181 b3310
b3931 b3321
b3931 b3320
b0912 b4255
b0171 b3317
b3650 b3230
b0171 b3315
b0171 b3314
b0171 b3319
b0171 b3318
b4129 b3341
b4129 b3340
b4372 b1099
b0095 b3339
b2830 b4202
b2830 b4203
b2830 b4200
b3729 b0015
b4059 b3295
b2530 b1120
b4059 b3296
b1094 b3418
b1288 b2506
b1399 b1716
b3137 b3986
b0421 b2460
b3261 b0014
b0864 b0970
b0506 b3342
b0506 b3341
b3650 b0911
b3470 b2530
b3723 b1690
b4372 b3822
b3261 b3321
b1274 b2606
b2994 b3307
b0214 b0114
b0214 b0115
b0214 b0116
b0414 b2606
b0882 b3341
b1823 b3186
b2961 b0014
b1215 b3619
b3590 b3309
b3590 b3303
b3590 b3301
b1086 b3162
b1435 b3617
b0528 b1269
b0907 b3590
b3725 b3339
b3671 b3986
b4191 b3315
b4191 b3314
b4191 b3316
b3619 b0586
b4191 b3319
b1237 b4059
b2517 b1435
b3030 b1410
b4168 b0014
b3706 b3341
b1823 b0015
b4131 b3701
b3386 b2975
b3650 b3309
b0727 b0116
b0470 b1842
b3650 b3651
b0437 b3319
b0623 b3730
b1719 b3180
b0437 b3312
b3650 b3306
b1466 b1225
b1466 b1224
b0660 b3309
b0660 b3308
b0660 b3305
b0660 b3307
b0660 b3301
b0660 b3303
b2231 b0115
b1961 b3186
b3251 b0185
b2231 b0116
b3775 b0185
b2579 b3919
b4170 b3980
b4255 b0104
b0214 b3822
b1094 b3888
b4129 b2779
b3650 b4200
b3650 b4203
b3650 b4202
b1269 b3307
b1269 b3305
b1269 b3303
b3164 b3165
b3775 b3986
b0015 b3251
b1269 b3309
b0171 b3783
b3319 b3783
b2581 b0632
b0421 b3986
b4255 b3370
b0421 b3983
b3813 b1237
b0381 b4084
b0059 b3295
b2741 b3295
b0180 b3320
b0053 b0116
b0444 b2579
b3319 b3162
b3982 b2609
b1225 b3980
b3164 b3780
b4255 b2688
b3866 b3317
b1207 b0014
b1207 b0015
b1823 b2581
b3866 b3319
b2620 b0169
b1637 b0014
b4172 b3319
b2569 b1350
b0880 b1703
b4172 b3315
b4172 b3317
b2960 b3162
b0184 b0600
b3183 b1685
b3178 b4175
b1084 b2576
b3463 b3303
b3987 b4000
b3251 b2215
b3988 b3417
b4052 b3980
b0912 b3169
b4312 b3637
b2892 b0214
b3181 b3341
b2892 b4059
b0095 b3308
b0095 b3303
b3064 b0114
b0640 b3255
b1000 b0911
b0882 b0924
b0439 b3339
b0437 b2231
b4059 b0098
b1207 b3637
b2517 b3699
b3251 b3164
b0903 b2579
b3649 b3988
b1624 b1207
b3295 b3298
b0880 b3341
b3319 b3310
b3295 b3296
b3319 b3317
b3319 b3314
b3319 b3315
b2592 b3204
b3251 b0661
b0027 b3339
b3931 b3303
b0481 b4213
b3932 b3317
b4226 b3609
b0171 b3339
b0954 b0169
b2217 ydbA_2
b3319 b3297
b0918 b3319
b3319 b3296
b3982 b0169
b1731 b3649
b2610 b3296
b2610 b3297
b1741 b4143
b3164 b3314
b3164 b3315
b3164 b3316
b3164 b3317
b0144 b2647
b0640 b2614
b3164 b3319
b0094 b3448
b4059 b3019
b0090 b3636
b0623 b2606
b0877 b2606
b0199 b4280
b2180 b3320
b3319 b3298
b1274 b0440
b3481 b3986
b3556 b2606
b0436 b0654
b1084 b1269
b0179 b4139
b2579 b3114
b1000 b3320
b2960 b0114
b2960 b0116
b3247 b3298
b3247 b3296
b3590 b2581
b1215 b3636
b1215 b3637
b3387 b4380
b0091 b3339
b4018 b3298
b3387 b0893
b1086 b3637
b1435 b3636
b2892 b3637
b0924 b0169
b0170 b3339
b1919 b3296
b1237 b0098
b0436 b1525
b0437 b4143
b3590 b3186
b4161 b0169
b0199 b2057
b2217 b3321
b2217 b3320
b4259 b1842
b3888 b3355
b1823 b4000
b4372 b4059
b3590 b3984
b3590 b3986
b0171 b0015
b0171 b0014
b2183 b3298
b2183 b3296
b3162 b3297
b3162 b3296
b3162 b3294
b3162 b3298
b4348 b4350
b0184 b1099
b4259 b0640
b2569 b2485
b2576 b3339
b0437 b3339
b0877 b0169
b4055 b0116
b4055 b0114
b4055 b0119
b0194 b3701
b1731 b3988
b1731 b3987
b1703 b0114
b2942 b0098
b0924 b3019
b2517 b0098
b0406 b3342
b0406 b3341
b3340 b3789
b3340 b0469
b2610 b3339
b2140 b1611
b3706 b1290
b1269 b3321
b1269 b3320
b0420 b3980
b0948 b2581
b2960 b0948
b3195 b3339
b0415 b1385
b4129 b3024
b0660 b4203
b1731 b3320
b0180 b3341
b2529 b2317
b2529 b1661
b3649 b3341
b2707 b3318
b2707 b3319
b2707 b3312
b2707 b3315
b2707 b3317
b0406 b1269
b0948 b3984
b0880 b2581
b3746 b3256
b3746 b3255
b2584 b3231
b3602 b1135
b3064 b3339
b4172 b3339
b0880 b3984
b1685 b3620
b4259 b0167
b4187 b0014
b4179 b3065
b1467 b1224
b1467 b1225
b2400 b1555
b1100 b0124
b3319 b0903
b3704 b0116
b3704 b0115
b1823 b0440
b0421 b1566
b3932 b3162
b3860 b2088
b3318 b2606
b4143 b3701
b3687 b0607
b1435 b0911
b4143 b3251
b1211 b2491
b3863 b1413
b2569 b3231
b0095 b3321
b0880 b0185
b0437 b4350
b3702 b3230
b0009 b0014
b1269 b3154
b2523 b1091
b4041 b3319
b4041 b3317
b4041 b3315
b4041 b3314
b3931 b0002
b0812 b0439
b3251 b3418
b0194 b0114
b2517 b1103
b4059 b2255
b0528 b3866
b0642 b1794
b3822 b1274
b3687 b3652
b3730 b0169
b3702 b1678
b4172 b3650
b0214 b3180
b1913 b0116
b1913 b0114
b0918 b3339
b3479 b4143
b1467 b3081
b0119 b3231
b3931 b3231
b2526 b0098
b2217 b0935
b0623 b4000
b0506 b3309
b0506 b3307
b0506 b3304
b0506 b3303
b0954 b3984
b0954 b3980
b0892 b3986
b2517 b0439
b3176 b2924
b4021 b2523
b3282 b2609
b3919 b3295
b1211 b1327
b3247 b0023
b0085 b3942
b2960 b2150
b1094 b2323
b2330 b0014
b3980 b3251
b1000 b3303
b0637 b2606
b1000 b3305
b2579 b1696
b1000 b3308
b1783 b3701
b0882 b3307
b1718 b0911
b4161 b0645
b2620 b3590
b0882 b3308
b1269 b3637
b0437 b1468
b3115 b2890
b3590 b3341
b2517 b2286
b4161 b3321
b4161 b3320
b2207 b0115
b0179 b2585
b4161 b3986
b0179 b2581
b2579 b0023
b1269 b3984
b3205 b3339
b3158 b3159
b3178 b3986
b1703 b3339
b3256 b2316
b2217 b3308
b2620 b0911
b3650 b3986
b1094 b0098
b1681 b1683
b2951 b3321
b3560 b0169
b0091 b3972
b1269 b2581
b0481 b1310
b1269 b2585
b3687 b0169
b0905 b3312
b2622 b3681
b0179 b3180
b0179 b3186
b0184 b0470
b0025 b0114
b3176 b3980
b3176 b3982
b3176 b3983
b1215 b0602
b2231 b1623
b0660 b3162
b3560 b3305
b3560 b3303
b1718 b3296
b1718 b3297
b1718 b3298
b0179 b3983
b2207 b4143
b0179 b3986
b2576 b3317
b2576 b3314
b2576 b3315
b1269 b4187
b2576 b3318
b2576 b3319
b3417 b3231
b4055 b0133
b0660 b3341
b1000 b2942
b1274 b3341
b0473 b4200
b0014 b2021
b0098 b0169
b4131 b3308
b4187 b3315
b4187 b3316
b3987 b1275
b1274 b3526
b3932 b3298
b2610 b3319
b0470 b4200
b2581 b4203
b2581 b4202
b2581 b4200
b0439 b4059
b2235 b3251
b3967 b3339
b3687 b2592
b3295 b3317
b3295 b3316
b3295 b3314
b3295 b3313
b3813 b0098
b3295 b3319
b3295 b3318
b4161 b1779
b0098 b0821
b3019 b3636
b3019 b3632
b1274 b3417
b0892 b2204
b2891 b4193
b4000 b3417
b4000 b3416
b0181 b2541
b3699 b3030
b0029 b3319
b1274 b0878
b0528 b3294
b0528 b3295
b3733 b3734
b4259 b3321
b4259 b3320
b0882 b2557
b3833 b0116
b0528 b0015
b2620 b3699
b0436 b3665
b3303 b3298
b3303 b3296
b3998 b1712
b4018 b4200
b4055 b0480
b0437 b3980
b1468 b1225
b0015 b2576
b0437 b3983
b4372 b3637
b0471 b1219
b0184 b0640
b3347 b1511
b3170 b3341
b1204 b0881
b0094 b3349
b3988 b3321
b3988 b3320
b0812 b3162
b0437 b3988
b0481 b0169
b0437 b3637
b0437 b3636
b2569 b4203
b0437 b3985
b0437 b3984
b0437 b3986
b1084 b3339
b4191 b0291
b0437 b2581
b3181 b3308
b3987 b3649
b3181 b3303
b1127 b3866
b3919 b1127
b0437 b3181
b0437 b3186
b0812 b4172
b0661 b3251
b4041 b3339
b0414 b3320
b1807 b3390
b4267 b0116
b3687 b0882
b3650 b2576
b1719 b2606
b0436 b4139
b1773 b1501
b0080 b3980
b2690 b0014
b0954 b0436
b0880 b3231
b0085 b0169
b4172 b3988
b4172 b3637
b4172 b3980
b3295 b3783
b3813 b0406
b4172 b3984
b4172 b3987
b1474 b3339
b3349 b0440
b1399 b3315
b0420 b0882
b1094 b3306
b1094 b3301
b1718 b0023
b1854 b0657
b3649 b3991
b3168 b3231
b4172 b4179
b4172 b3186
b3067 b3649
b3180 b3320
b3251 b1175
b3176 b3231
b4041 b4203
b4143 b0114
b2217 b3315
b3931 b1614
b1274 b2663
b4129 b2050
b0414 b0415
b0436 b0169
b4172 b2581
b3822 b3637
b2627 b1779
b0882 b3321
b0882 b3320
b3982 b2255
b4179 b1716
b0406 b0948
b2582 b0088
b3982 b0878
b3740 b0109
b1127 b0243
b0090 b2581
b1207 b4143
b3982 b3783
b3387 b3315
b0090 b3231
b0215 b2581
b1763 b3822
b3998 b4000
b0440 b1712
b3401 b0169
b3340 b2298
b1204 b0169
b0094 b3114
b0962 b0903
b2620 b3314
b0101 b2231
b3251 b3339
b2779 b1727
b0215 b3986
b0215 b3984
b0215 b3982
b0215 b3980
b1759 b2840
b3687 b0148
b2576 b0015
b2517 b0015
b1719 b0169
b2316 b3636
b0439 b0825
b0962 b3732
b3256 b0185
b0179 b3308
b0179 b3309
b0015 b3984
b2830 b2576
b0179 b3301
b3932 b2200
b0179 b3303
b0179 b3306
b3704 b3303
b3704 b3301
b3704 b3307
b3704 b3306
b3704 b3305
b3704 b3304
b3704 b3309
b2529 b0014
b3704 b3650
b3887 b3866
b2517 b0179
b1274 b3321
b1274 b3320
b0171 b1237
b3560 b3186
b2892 b3180
b4131 b3320
b4131 b3321
b1269 b3054
b0215 b0184
b3400 b3310
b0098 b1890
b2140 b3303
b3400 b3315
b3400 b3314
b0406 b3307
b0406 b3303
b0406 b3309
b1731 b0115
b1731 b0114
b3687 b3339
b3282 b3315
b3833 b3339
b3189 b3407
b3725 b0700
b3650 b4000
b0439 b4253
b0171 b3495
b4226 b3231
b3998 b1861
b4207 b3849
b0171 b3636
b2319 b3295
b3349 b0652
b4259 b3303
b1086 b1135
b4259 b3307
b1858 b3986
b3319 b2095
b1913 b3303
b1913 b3307
b1913 b3306
b3746 b0014
b3982 b3314
b3982 b3315
b3982 b3317
b3982 b3318
b0525 b3538
b0990 b3231
b2830 b1269
b0882 b2609
b0179 b1269
b2529 b0576
b1951 b2606
b1127 b0903
b1226 b1225
b2620 b3417
b2620 b2231
b0506 b3984
b3189 b3986
b3988 b3301
b3189 b3983
b3189 b3980
b3988 b3309
b3556 b3986
b3556 b3984
b1084 b3315
b1084 b3314
b1084 b3317
b1084 b3319
b1084 b3318
b2496 b3701
b3181 b3321
b4172 b3986
b0640 b0014
b1919 b3060
b0714 b3998
b3229 b0014
b3686 b4035
b4191 b0015
b4191 b0014
b2517 b2942
b0414 b3308
b2234 b3339
b4059 b2892
b0473 b2950
b0199 b3771
b0168 b3315
b3866 b3650
b0168 b3319
b0168 b3318
b0436 b3320
b1211 b3411
b1718 b3319
b1718 b3315
b3634 b3319
b1718 b3317
b1718 b3316
b3162 b3065
b2891 b1587
b1286 b3303
b4039 b0115
b4039 b0114
b3169 b3295
b3169 b3296
b3417 b4000
b1127 b3339
b0095 b3725
b3932 b4203
b1413 b3339
b1204 b2200
b3183 b2097
b0015 b1563
b0015 b4045
b1215 b2581
b4191 b2494
b2707 b3636
b3932 b3309
b2707 b3984
b0877 b3312
b0877 b3314
b0877 b3315
b0877 b3316
b0877 b3317
b0877 b3319
b3295 b3303
b1119 b3292
b1127 b3980
b4167 b4168
b2741 b0169
b3931 b2942
b2707 b3186
b3318 b4203
b1435 b3984
b0214 b2892
b1435 b3986
b1224 b1467
b0528 b3319
b0528 b3315
b0528 b3314
b3987 b3065
b0781 b2620
b3634 b1253
b2411 b0114
b2891 b3064
b0119 b2183
b0640 b3636
b3706 b3860
b3556 b3162
b3340 b0139
b0119 b0720
b3303 b3316
b3303 b3314
b3725 b1113
b0027 b4253
b4267 b1917
b2890 b3905
b0416 b3231
b3418 b2942
b2319 b3339
b2529 b2526
b2838 b3912
b3687 b4200
b3931 b1498
b1000 b3344
b1000 b3341
b0094 b0114
b3590 b3296
b0119 b3637
b0015 b2942
b0438 b0605
b4129 b0903
b3067 b3987
b3067 b3986
b3067 b3984
b2610 b0439
b1086 b3650
b3067 b3988
b2627 b3318
b3740 b3231
b3706 b3697
b3318 b3186
b1269 b1135
b1763 b0169
b4155 b0114
b3605 b0169
b0179 b3320
b0179 b3321
b1823 b4399
b1131 b3315
b3318 b3986
b3318 b3984
b3318 b3985
b3318 b3983
b2614 b3991
b2942 b3339
b3704 b3320
b2183 b3321
b2316 b0185
b1274 b3303
b1773 b1207
b0416 b3296
b1099 b0114
b1683 b1681
b1683 b1682
b0197 b2249
b3162 b2581
b0406 b3320
b3932 b3255
b3932 b3256
b3067 b0185
b2891 b1119
b3162 b3186
b3162 b3185
b1731 b3165
b1961 b3231
b3619 b3341
b3895 b4129
b4180 b0169
b3988 b4214
b3780 b3231
b0954 b3303
b4348 b3186
b0397 b1410
b3888 b0014
b2527 b2592
b0924 b2609
b0080 b3314
b2916 b3339
b0907 b0014
b3164 b3251
b0119 b3357
b2926 b0014
b0014 b0169
b0637 b2122
b3400 b4203
b1913 b3637
b1913 b3321
b1913 b3320
b2231 b0882
b2584 b3294
b2584 b3298
b1951 b1716
b4131 b0114
b4131 b0116
b0214 b4000
b1860 b3783
b0440 b0179
b2183 b0169
b1269 b0114
b1858 b3303
b0059 b3303
b2180 b0184
b3019 b3185
b3848 b3871
b2768 b3320
b3725 b3980
b3702 b3056
b4180 b3065
b1100 b3980
b0812 b4200
b3919 b2517
b3019 b3231
b3780 b0114
b4172 b3998
b2584 b0015
b0415 b0654
b4179 b0406
b3590 b0023
b2892 b2011
b2585 b3186
b0185 b3320
b3170 b3303
b0014 b3227
b1712 b3308
b3168 b0014
b0119 b3169
b2585 b3986
b0444 b0014
b2511 b1410
b0528 b0948
b3463 b3983
b3463 b3980
b4161 b2609
b0437 b3231
b1854 b0436
b0949 b2890
b0714 b3319
b0015 b4200
b4172 b0948
b4059 b0014
b3813 b0440
b1094 b3341
b0736 b3317
b0880 b3314
b2890 b0124
b0736 b3318
b3780 b2606
b3780 b2609
b0436 b3303
b3251 b4129
b4129 b2926
b3988 b4000
b3600 b1458
b3988 b0059
b4129 b0276
b0179 b4202
b0179 b4203
b0414 b4000
b2530 b0014
b3181 b0114
b0918 b0911
b1000 b1718
b2411 b0179
b0882 b3054
b2894 b0924
b3704 b3983
b3704 b3984
b3704 b3986
b0962 b0014
b3181 aptD
b0406 b3637
b3349 b3534
b0877 b3339
b0170 b0140
b3649 b0023
b3303 b3339
b1086 b4179
b0877 b2576
b2297 b4224
b0414 b1586
b3650 b3341
b2576 b0948
b3650 b3342
b0215 b3231
b0406 b3984
b0406 b3987
b0406 b3986
b4161 b0478
b4349 b0212
b0181 b3321
b0014 b4055
b2319 b3314
b2614 b1480
b3998 b0440
b2622 b3076
b4179 b2581
b0181 b2794
b4179 b2585
b0882 b2677
b0082 b3321
b0082 b3320
b2584 b3339
b3982 b3295
b4172 b3231
b0059 b2228
b0406 b2581
b3932 b3866
b1557 b4172
b0184 b0148
b2610 b3980
b2610 b3984
b2610 b3985
b3863 b3417
b4168 b1779
b0027 b0506
b1703 b2594
b2217 b2878
b4129 b3314
b0607 b3609
b0439 ydbA_1
b2627 b3339
b2830 b2606
b0473 b2523
b2566 b0169
b0780 b0794
b3357 b3303
b4129 b1644
b1823 b3319
b3247 b3303
b0179 b3341
b0882 b0881
b2620 b2007
b3704 b3341
b3687 b1855
b3349 b2727
b0444 b3321
b4180 b4167
b0438 b0882
b4018 b3984
b3179 b3339
b1951 b3308
b0098 b3980
b0414 b3131
b4259 b1374
b0098 b3983
b0098 b3986
b3741 b3706
b3067 b0169
b1718 b3065
b0215 b1099
b0471 b3162
b1413 b0911
b3295 b2606
b3556 b3319
b4018 b3186
b3295 b2609
b1860 b0015
b1860 b0014
b3228 b3783
b2517 b1269
b1823 b2616
b2517 b3809
b1842 b4372
b3169 b3315
b3169 b3314
b3169 b3317
b4226 b0014
b3251 b3732
b0171 b3983
b0171 b3986
b0171 b3984
b3704 b1269
b0171 b2581
b4253 b3318
b3164 b3231
b3319 b3985
b3319 b3984
b3813 b0169
b0877 b3298
b3319 b3980
b0877 b3294
b0877 b3296
b3813 b0160
b3319 b3988
b3295 b0114
b3295 b0115
b0184 b3320
b0780 b0890
b3863 b4348
b0454 b3984
b2231 b3699
b2620 b3637
b0962 b3255
b0171 b3180
b0171 b3186
b0171 b3185
b0214 b1763
b1204 b0029
b0414 b2169
b2960 b3303
b0119 b0683
b3287 b2319
b0948 b1410
b0059 b3320
b0525 b3178
b1685 b3339
b1913 b3342
b1913 b3341
b4312 b3341
b3602 b1716
b3649 b3321
b2622 b1670
b0144 b3986
b3988 b3341
b3463 b3687
b3919 b2579
b1865 b0014
b2341 b0932
b3019 b3251
b0780 b0098
b2620 b2581
b1207 b3341
b1084 b3321
b2585 b3164
b2581 b2520
b4191 b3637
b2622 b3298
b0185 b3304
b3686 b2096
b3169 b0114
b3189 b3321
b3556 b0794
b1712 b3320
b3704 b0882
b2517 b3637
b2520 b3637
b0119 b2677
b3866 b0098
b1288 b0948
b1120 b3307
b0415 b3636
b0415 b3320
b3729 b3315
b0880 b3298
b1779 b0014
b3560 b2609
b3725 b4143
b3067 b3339
b1269 b2606
b3560 b2606
b3507 b3988
b1719 b3315
b1719 b3644
b0436 b2583
b1951 b3341
b3251 b4143
b0454 b1531
b3401 b3980
b3988 b4029
b3180 b3341
b2234 b3980
b2582 b3428
b0440 b4000
b3560 b3980
b0640 b2109
b1226 b3986
b0381 b1487
b3202 b0014
b3982 b0098
b3822 b3307
b2894 b1094
b1226 b0957
b1288 b3321
b3998 b4202
b3998 b4200
b0780 b4258
b0714 b3637
b3229 b3991
b3650 b3321
b3650 b3320
b2707 b3231
b0660 b1133
b3590 b4179
b4179 b3186
b3463 b0169
b3189 b1207
b3169 b3495
b0893 b3700
b0623 b2487
b1713 b4081
b2584 b3315
b2140 b0169
b2584 b3316
b2584 b3313
b0088 b2468
b3590 b4203
b3590 b4200
b0912 b3984
b0184 b0169
b1718 b1716
b0623 b2662
b1763 b4059
b3066 b2581
b0714 b0116
b4179 b3162
b0506 b4000
b4179 b3165
b3295 b0911
b1983 b2234
b1237 b0169
b2687 b0014
b3746 b3168
b0474 b3988
b4191 b0911
b4180 b2606
b3357 b3320
b1274 b0023
b3987 b3783
b1094 b4041
b4143 b2592
b2517 b0116
b2517 b0114
b2517 b0115
b2592 b0169
b1399 b0116
b3848 b1274
b0171 b1834
b3987 b3725
b3813 b3261
b0880 b4000
b1854 b1621
b3162 b3231
b3162 b3230
b1718 b3165
b1086 b0911
b2581 b4179
b3179 b3315
b1637 b0098
b3704 b0948
b1712 b0912
b2620 b0882
b2622 b4000
b3988 b1566
b3168 b0199
b1613 b3282
b0015 b3298
b1204 b3321
b2316 b3252
b3619 b3301
b3162 b3499
b3700 b1615
b4226 b4203
b3067 b3783
b2140 b3304
b0528 b3164
b0528 b3162
b1763 b3312
b1094 b3730
b1763 b3315
b1763 b3314
b0119 b3310
b0119 b3313
b0119 b3315
b0119 b3314
b0119 b3317
b0119 b3319
b3162 b1094
b4090 b3636
b3067 b3168
b0650 b3985
b0197 b0987
b2316 b2075
b4259 b3637
b4259 b3636
b0091 b0014
b3181 b0098
b0420 b3783
b3418 b3339
b0660 b3986
b0660 b3985
b0660 b3984
b0912 b2606
b0415 b3980
b0085 b2482
b4349 b3843
b2869 b3339
b3643 b3251
b4143 b0439
b4143 b0436
b3339 b3980
b2553 b3987
b0197 b0325
b3932 b3985
b3932 b3986
b3932 b3980
b0660 b0180
b3340 b3339
b3463 b3339
b0481 b0700
b1685 b3314
b2891 b4000
b3319 b0169
b3932 b3186
b0170 b3980
b3775 b3318
b3775 b3319
b3775 b3315
b3775 b3312
b0420 b4253
b1914 b0116
b4041 b2576
b0877 b1269
b0437 b0014
b1094 b4187
b2697 b0169
b3687 b4035
b3725 b2096
b4117 b3179
b0880 b0381
b2582 ydbA_2
b0528 b3983
b0528 b3984
b0528 b3986
b0528 b3988
b2517 b3650
b0880 b3320
b0415 b3619
b0727 b0453
b1233 b2482
b1823 b0797
b2581 b1086
b3650 b1269
b0623 b3984
b0893 b4188
b3605 b3315
b4187 b3231
b1951 b3320
b2892 b3339
b0436 b3341
b2781 b4143
b1557 b2779
b3729 b3849
b3687 b3725
b1718 b0440
b3507 b4143
b2509 b1579
b3228 b0014
b4255 b4233
b0014 b3594
b3067 b3319
b3067 b3317
b3067 b3314
b3067 b3315
b3931 b3256
b3931 b3255
b3931 b3251
b4041 b0169
b1225 b3081
b4172 b0014
b4172 b0015
b0650 b2443
b2585 b0948
b4179 b0948
b0726 b0727
b0877 b3309
b4207 b3927
b2925 b2409
b1225 b3339
b3650 b3301
b0903 b1854
b3650 b3303
b3650 b3304
b3650 b3307
b0903 b1852
b0949 b0363
b0528 b4187
b0924 b3320
b0924 b3321
b0640 b2523
b3303 b2609
b1000 b3453
b3030 b3679
b4267 b2890
b2592 b1501
b3176 b0091
b3162 b4200
b3162 b4203
b3162 b4202
b3697 b3980
b4187 b0115
b3973 b0569
b0623 b2609
b0440 b3417
b0440 b3416
b0684 b3701
b3247 b3165
b3229 b4129
b0215 b3636
b3499 b4143
b0098 b3412
b3987 b1629
b1713 b2983
b2411 b3986
b3148 b3637
b0826 b0014
b3887 b3315
b1274 b3637
b1274 b3636
b4018 b3619
b2526 b2863
b0661 b3339
b0918 b0014
b0918 b0015
b4179 b0169
b0962 b3986
b0962 b3980
b0095 b3340
b3723 b3177
b1823 b3303
b1823 b3307
b4187 b2606
b1823 b3309
b1823 b3308
b3319 b3231
b3619 b3320
b3988 b2606
b1224 b3980
b3988 b2609
b0684 b0882
b1248 b0114
b1248 b0115
b3931 b4043
b0637 b3056
b1084 b0014
b1399 b3231
b1719 b3298
b3417 b3164
b0454 b2785
b0171 b2093
b0171 b2095
b0171 b2094
b1215 b3341
b3176 b3315
b3649 b3078
b0912 b1712
b3251 b4200
b2729 b4143
b4129 b3517
b0726 b0116
b2511 b3317
b2581 b3342
b2581 b3341
b2511 b3314
b2511 b3310
b2511 b3319
b2140 b4000
b2569 b3696
b3463 b3312
b3463 b3313
b3463 b3317
b3463 b3315
b3972 b2367
b3162 b0873
b2581 b3165
b1086 b1716
b2581 b3162
b3349 b4000
b0912 b0440
b0794 b0115
b0794 b0114
b0661 b0015
b0661 b0014
b1718 b1410
b3180 b1269
b3179 b0115
b2576 b1269
b0962 b3168
b1274 b1237
b0880 b0948
b2342 b0905
b2926 b4172
b2620 b3231
b2520 b3986
b1207 b0169
b2622 b4469
b4312 b3309
b4312 b3307
b4312 b3306
b4312 b3303
b3863 b0169
b2319 b3980
b2319 b3982
b3687 b0824
b2319 b3986
b2319 b3987
b2319 b3988
b2830 b2185
b0437 b3783
b3982 b3319
b3169 b3168
b2707 b0903
b1763 b1274
b3066 b2795
b2890 b2341
b2496 b3783
b1207 b3309
b1207 b3308
b1207 b3306
b1207 b3303
b0714 b4143
b1207 b3301
b3687 b0755
b1913 b1716
b3251 b3988
b3251 b3987
b0437 b4200
b3251 b3982
b3303 b0911
b3251 b3980
b0481 b3986
b2614 b3341
b2342 b3619
b3251 b2592
b3987 b1456
b0171 b4143
b3700 b4143
b2319 b1854
b0098 b3609
b4059 b3320
b3169 b1207
b1951 b3307
b3556 b1086
b4180 b4168
b2746 b3619
b2569 b3321
b0214 b2011
b2892 b3319
b2892 b3315
b2768 b0858
b2707 b0014
b3687 b3251
b3602 b3315
b1854 b3701
b2830 b3320
b1086 b0098
b2517 b2672
b3980 b0006
b3259 b0914
b4172 b4000
b0471 b2046
b2798 b0169
b4129 b3163
b0877 b0911
b1557 b3556
b3619 b3468
b2517 b1718
b2463 b3056
b1274 b2576
b0214 b3637
b0014 b0595
b3998 b3986
b4129 b3701
b4041 b3983
b4041 b3980
b4041 b3986
b2907 b3619
b4129 b3708
b4172 b3783
b3169 b3980
b0924 b3303
b3169 b3984
b0924 b3304
b3169 b3987
b3169 b3988
b1000 b2526
b0640 b2502
b0095 b0169
b0439 b3314
b0439 b3315
b3982 b3581
b0381 b0469
b1237 b3309
b4167 b0081
b2830 b0948
b0880 b1486
b3671 b3231
b2729 b2730
b4226 b3314
b0014 b2526
b0014 b2697
b3888 b2642
b1000 b4203
b3609 b0439
b3205 b1094
b2569 b0169
b3822 b0114
b3822 b0115
b3822 b0116
b0954 b3317
b3729 b1411
b1226 b1467
b3687 b1830
b2892 b0116
b2892 b0114
b2892 b0115
b0179 b2810
b4041 b3296
b0090 b4317
b1817 b3315
b1858 b3636
b1951 b3317
b3349 b1291
b0179 b3636
b3605 b3652
b2530 b2529
b3998 b2606
b0181 b0153
b3401 b3339
b0094 b1716
b0014 b2523
b4226 b3942
b1823 b3321
b1823 b3320
b1084 b3296
b3704 b2501
b0528 b2576
b4259 b0882
b1823 b4179
b2096 b3980
b1823 b4172
b0199 b3980
b1557 b0169
b2622 b3303
b1474 b3891
b3067 b3296
b3067 b3295
b0607 b0015
b0607 b0014
b3162 b3637
b3261 b2606
b2810 b0124
b3030 b0103
b0184 b3919
b3507 b3296
b2316 b0014
b0877 b3231
b0880 b3162
b0880 b3164
b0990 b1927
b1763 b3231
b1215 b3320
b1215 b3321
b3987 b3169
b3686 b3687
b0168 b1618
b3400 b0169
b3183 b2594
b3003 b3701
b3866 b0948
b4172 b0440
b3860 b1149
b3228 b0602
b4143 b0473
b3115 b3339
b0421 b3231
b3987 b3295
b0437 b3619
b3556 b3733
b2517 b2581
b0126 b3980
b0180 b3317
b2231 b3725
b0095 b4043
b1951 b4200
b0642 b3318
b0642 b3319
b0015 b3732
b3931 b2423
b0098 b2710
b2517 b2056
b0014 b4203
b3704 b0023
b3386 b4349
b1094 b0179
b1094 b3650
b3863 ydbA_2
b0893 b3532
b4161 b2451
b4312 b3320
b0660 b0948
b3463 b0480
b3319 b4179
b4117 b0710
b1913 b2503
b3054 b3637
b1667 b3701
b2622 b3180
b4259 b2011
b3517 b0014
b3980 b0014
b0640 b1475
b4018 b0115
b0027 b2501
b1207 b3321
b1207 b3320
b4312 b3186
b1207 b3985
b1207 b3986
b1207 b3980
b1207 b3983
b1207 b3982
b2217 b2553
b1200 b0104
b4000 b0014
b2614 b3636
b3417 b3319
b3417 b3315
b0440 b3341
b1207 b3186
b0182 b3980
b2912 b2518
b4259 b1274
b2569 b3309
b2569 b3303
b0781 b4143
b0086 b0030
b0048 b3231
b2741 b1817
b3400 b0397
b3401 b3303
b0086 b3213
b1731 b3067
b0779 b3124
b2960 b2606
b2830 b3303
b2830 b3301
b2830 b3304
b2830 b3305
b1435 b4203
b2830 b3308
b2830 b3309
b2960 b2609
b3181 b3783
b3261 b3231
b3251 b0047
b3401 b3479
b1712 b3296
b1207 b2581
b0179 b0169
b3418 b3251
b3352 b0726
b0185 b0014
b0891 b3315
b0640 b3168
b0642 b0139
b3261 b3319
b3461 b3988
b2140 b0594
b2592 b3312
b2592 b3315
b3461 b3987
b3461 b3986
b2622 b3866
b0181 b3041
b0438 b3986
b2517 b3054
b0085 b3164
b4348 b3319
b0781 b3339
b1000 b3636
b3256 b2421
b3888 b0662
b1913 b0023
b2779 b0014
b2411 b0642
b3746 b0116
b2614 b2200
b0962 b3319
b1951 b2723
b3965 b0114
b4129 b1241
b1215 b4143
b2830 b3985
b0095 b3980
b3987 b3339
b3932 b1269
b3650 b0738
b1435 b3320
b0880 b3783
b1237 b3987
b0426 b3701
b3783 b3320
b3247 b3386
b3702 b3339
b0954 b3339
b3019 b3315
b1961 b3984
b3590 b3231
b1086 b3054
b2232 b3315
b0015 b0924
b3162 b0015
b0179 b3619
b3605 b3637
b3706 b3636
b2869 b0116
b0014 b2323
b2342 b0116
b2341 b2342
b0779 b0440
b3988 b3997
b4191 b3980
b0098 b0905
b3401 b3314
b3169 b3649
b3931 b0169
b1557 b3321
b1557 b3320
b2728 b3341
b3780 b3296
b3148 b3231
b1866 b0930
b0168 b3636
b0168 b3637
b3261 b1716
b1624 b1120
b1226 b1224
b3556 b4000
b0660 b2185
b0470 b3312
b1718 b3314
b0180 b2610
b0243 b0146
b4259 b0215
b1095 b0014
b3973 b2242
b2476 b0014
b1718 b3313
b0168 b4203
b1842 b0215
b1413 b3298
b3649 b0436
b0473 b3636
b1215 b3308
b1215 b3309
b1215 b3307
b1215 b3305
b2707 b0440
b1718 b4202
b1718 b4203
b1718 b4200
b1269 b3186
b3181 b0033
b1269 b3180
b1274 b3231
b0528 b4000
b2697 b3980
b0528 b3054
b2581 b3307
b2581 b3306
b2581 b3305
b2581 b3304
b2581 b3303
b0406 b3319
b2579 b3030
b1853 b1579
b3687 b3517
b0954 b1742
b2584 b2728
b3932 b3636
b0119 b0607
b3649 b3169
b3019 b0116
b3019 b0115
b0180 b0911
b0182 b3231
b2093 b3056
b0660 b4179
b0090 b2482
b0091 b3561
b2891 b4066
b3470 b3987
b3470 b3986
b3181 b1783
b3178 b3319
b3644 b0116
b4372 b4259
b3931 b2150
b1399 b3637
b3633 b3315
b4191 b3339
b0892 b1124
b3162 b1269
b3998 b0393
b3813 b0882
b2960 b3054
b0812 b3602
b3041 b3210
b3162 b3304
b3863 b3261
b1084 b3231
b0954 b3298
b3251 b2093
b3319 b0812
b3860 b2994
b2342 b3303
b3256 b3320
b0440 b3320
b2925 b4350
b3987 b4170
b3202 b3295
b3813 b3341
b4143 b3349
b1413 b3316
b4143 b3340
b0015 b4043
b1823 b0880
b3704 b3065
b1086 b3319
b1086 b3313
b1086 b3310
b1086 b3317
b1086 b3315
b1086 b3314
b3181 b3231
b0179 b1605
b0623 b3164
b3507 b3319
b0098 b1175
b3507 b3317
b1084 b3065
b0437 b3599
b3590 b2606
b3973 b3307
b1719 b0911
b4129 b0169
b0623 b3296
b4139 b0098
b3998 b3417
b2517 b0948
b4168 b0911
b2527 b3307
b3168 b2614
b0414 b0169
b2592 b3339
b0528 b3602
b3931 b3725
b3931 b3056
b0481 b3321
b2707 b2581
b0783 b3315
b3189 b0084
b0714 b3186
b3982 b0015
b3639 b3984
b4172 b3295
b4172 b3296
b2610 b0169
b1920 b0354
b4172 b3298
b0168 b1794
b0091 b4230
b1864 b1302
b0962 b3339
b0237 b0104
b3650 b3637
b0181 b1716
b3987 b3319
b3987 b3315
b3987 b3314
b3987 b3317
b0779 b1237
b1084 b0080
b4170 b0911
b3931 b2095
b4154 yi81_3
b1248 b3294
b1435 b3309
b1435 b3303
b1435 b3307
b2411 b3250
b3702 b3318
b3702 b3319
b0473 b3988
b3702 b3314
b3702 b3315
b3702 b3313
b3702 b3310
b3549 b3303
b4191 b4143
b0880 b1269
b4041 b3783
b3605 b3619
b0623 b0911
b3704 b4000
b3229 b4143
b3261 b3991
b0014 b3305
b4043 b3303
b4187 b4200
b4380 b0014
b2585 b3314
b2585 b3318
b3318 b3636
b3318 b3637
b3987 b3067
b4248 b2297
b0421 b1849
b3931 b4395
b2779 b3164
b1714 b0401
b3259 b3571
b4191 b0440
b2902 b0116
b3352 b3339
b1823 b0948
b1719 b3231
b0090 b3983
b0090 b3986
b2614 b3517
b1163 b0116
b1163 b0114
b1163 b0115
b0781 b3980
b0014 b0439
b2622 b1161
b0473 b3341
b0454 b0169
b3295 b0169
b3687 b3686
b3181 b0014
b3619 b0877
b2097 b0492
b0781 b3186
b2581 b3320
b2581 b3984
b3982 b0465
b3340 b0616
b3860 b1670
b4172 b4187
b0015 b3307
b3164 b3295
b3463 b4143
b3164 b3296
b3164 b3298
b0025 b2819
b0015 b3309
b1779 b3067
b3813 b0185
b2892 b3980
b3295 b4000
b4180 b3315
b3176 b4043
b4018 b3315
b4018 b3319
b1084 b4179
b1557 b3701
b1084 b4172
b1133 b0211
b0684 b2311
b3863 b3637
b0440 b0687
b2517 b2096
b3863 b2942
b0880 b2470
b0918 b2523
b2581 b2585
b0015 b1224
b0171 b0607
b3982 b3637
b4117 b3317
b4180 b3231
b3813 b3986
b3813 b3987
b0184 b4259
b1269 b2185
b3643 b4043
b0780 b0169
b0437 b0098
b2140 b2642
b3686 b3418
b4168 b4177
b0014 b2469
b3671 b0116
b3650 b2606
b3671 b0114
b3650 b2609
b0912 b3301
b0912 b3303
b0912 b3306
b0912 b3308
b3987 b3461
b0421 b3636
b3213 b3212
b2741 b3988
b2741 b3987
b1086 b0528
b2741 b3984
b0882 b0169
b2960 b2585
b1237 b1625
b2960 b2581
b3932 b3339
b2569 b3341
b2517 b4129
b3980 b0607
b2517 b4120
b1842 b4059
b1374 b0115
b1374 b0116
b0959 b1207
b1961 b3314
b2830 b3341
b0014 b3517
b4052 b3319
b4052 b3318
b2217 b3603
b4052 b3312
b0180 b0169
b3988 b3987
b3003 b0014
b2960 b3985
b3556 b0440
b0171 b2606
b0481 b3124
b0029 b3986
b0171 b2609
b0181 b4172
b3476 b3339
b2527 b3636
b0214 b3307
b0214 b3303
b1269 b4179
b3734 b3732
b0181 b3305
b3480 b3341
b1269 b1413
b2235 b0014
b3228 b0184
b3168 b0414
b3168 ilvG_1
b0454 b1624
b0912 b3341
b3702 b1740
b2426 b2890
b3813 b4200
b0506 b3186
b0470 b3453
b1086 b4200
b0088 b3393
b1086 b4202
b1086 b4203
b4172 b0098
b1335 b0115
b1335 b0114
b1335 b0116
b2040 b4143
b3746 b1579
b3998 b3165
b3982 b3251
b3982 b4200
b1842 b3318
b3205 b3315
b0623 b4172
b0623 b1413
b1237 b3416
b0623 b4179
b4129 b0812
b2890 b0774
b0053 b3986
b3998 b3298
b2566 b3303
b0473 b2487
b3998 b3295
b1773 b3690
b2297 b3980
b4129 b2414
b0882 b3636
b0882 b3185
b0882 b3186
b0882 b3180
b3019 b0098
b2592 b0986
b3181 b1241
b4117 b0320
b0882 b3985
b2820 b0114
b0882 b3987
b2820 b0116
b0882 b3980
b1215 b3984
b1215 b3986
b1215 b3980
b0882 b3988
b2869 b3980
b3162 b2901
b1865 b0114
b1865 b0116
b4375 b3699
b3775 b3231
b3704 b1104
b0660 b1269
b3384 b3315
b1288 b3985
b4041 b3230
b4041 b3231
b1055 b2630
b1961 b0023
b3699 b3559
b0179 b3650
b2566 b0439
b0014 b3985
b1651 b0014
b0014 b3980
b0126 b3339
b0186 b4131
b3919 b0903
b3556 b1557
b4312 b2609
b2592 b3186
b0880 b0114
b4312 b2606
b3064 b3986
b1853 b3178
b0506 b2606
b0923 b0922
b0923 b0924
b0891 b3986
b0660 b3637
b0660 b3636
b1633 b3318
b0623 b3319
b3480 b2576
b3158 b3980
b0623 b3317
b1207 b2606
b3919 b0595
b0877 b4000
b0891 b3186
b3998 b0912
b3211 b0241
b2235 b3980
b0420 b3725
b4372 b3186
b2717 b0225
b0474 b0600
b2316 b3186
b3980 b0169
b1127 b4021
b2728 b0436
b1269 b3492
b3702 b0116
b4172 b0179
b2926 b3164
b0015 b3321
b1269 b3499
b0179 b0023
b4143 b0496
b1823 b3926
b0481 b0116
b0473 b0946
b3699 b3318
b2231 b4035
b0726 b0628
b3067 b3186
b3780 b3341
b3649 b0169
b0780 b3320
b4161 b4143
b0780 b4112
b0659 b0660
b0912 b4200
b0954 b4000
b1095 b1094
b0440 b0912
b3863 b0440
b2207 b2297
b3461 b4051
b1969 b1410
b1000 b3752
b2523 b0957
b1779 b3295
b3181 b0438
b1055 b0115
b3706 b1961
b3987 b0414
b3034 b3581
b3340 b2376
b0381 b0014
b3602 b0115
b2622 b4203
b4179 b3341
b0184 b3231
b3780 b1084
b0091 b0628
b2527 b3980
b2527 b3983
b2140 b0339
b2527 b3985
b2527 b3984
b0528 b0169
b2527 b3986
b2527 b3988
b4172 b3590
b2217 b3296
b2610 b0882
b3261 b3320
b3740 b0116
b3740 b0115
b3740 b0114
b3247 b3065
b0812 b3318
b3780 b0023
b3590 b3314
b0435 b3543
b2942 b3251
b2992 b2997
b4161 b0114
b3686 b1493
b0243 b2422
b2463 b1409
b0440 b3261
b3619 b1484
b3702 b3298
b0420 b0114
b3180 b1086
b1094 b0115
b1094 b0114
b1094 b0116
b4349 b2266
b1860 b3321
b2517 b4000
b1269 b0911
b2610 b1241
b3813 b3307
b3813 b3303
b1913 b1823
b0098 gapC_1
b0623 b0893
b0661 b3725
b3932 b3312
b3932 b3315
b3590 b0114
b3590 b0115
b3932 b3319
b0660 b2710
b3417 b2606
b2585 b3296
b4191 b3105
b3418 b1942
b0877 b0440
b3019 b3986
b3619 b0997
b1914 b3339
b2501 b0116
b2501 b0115
b4052 b3339
b3189 b3231
b3189 b3234
b0015 b0169
b3418 b0015
b2697 b3339
b1719 b3687
b1823 b0595
b4187 b3296
b0171 b0882
b2592 b2976
b0954 b2610
b0053 b1366
b2527 b3341
b1103 b0014
b2592 b3377
b0623 b3783
b2330 b1450
b4143 b1224
b4259 b0169
b0640 b3986
b0098 b1133
b3746 b2609
b2231 b3783
b4226 b4143
b2411 b1350
b0891 b0439
b4059 b3309
b4059 b3652
b4052 b4315
b1493 b0014
b1413 b0169
b2529 b3388
b1335 b4143
b3704 b3321
b3982 b0059
b2569 b1296
b1842 b3339
b1099 b2764
b0094 b2316
b3780 b2779
b0470 b4290
b2566 b3980
b0949 b1415
b2585 b2581
b3733 b3731
b3733 b3732
b3931 b3980
b2960 b0680
b3931 b3986
b3931 b3985
b2581 b3065
b3556 b2778
b4052 b0169
b3980 b3303
b0918 b0440
b0119 b0059
b1435 b3341
b3463 b3186
b3499 b0114
b0435 b1654
b2891 b3315
b1823 b1366
b2517 b3340
b2517 b3341
b0180 b3296
b0660 b1716
b0437 b0114
b4207 b0402
b1919 b3320
b2529 b1121
b1099 b3637
b0015 b3985
b2517 b2266
b0381 b0208
b0015 b3980
b1215 b0169
b0014 b2614
b0015 b3988
b0954 b0911
b0014 b4471
b1779 b3912
b3463 b2639
b0171 b0161
b0171 b0169
b0015 b2582
b3729 b2697
b3162 b3321
b3162 b3320
b1713 b1786
b3895 b0116
b3895 b0114
b3895 b0115
b0880 b0179
b3295 b0059
b3704 b3186
b4129 b1004
b1842 b0014
b1718 b3306
b1719 b0014
b1718 b3307
b3303 b0169
b0048 b3754
b0607 b0098
b3251 b4043
b3549 b0114
b0406 b3186
b3704 b2585
b3704 b2581
b0094 b3986
b1224 b3251
b0882 b0397
b1714 b1713
b3162 b2497
b2140 b3231
b1274 b3295
b1692 b2936
b1274 b3298
b3295 b3065
b3295 b3067
b3179 b0882
b3919 b4129
b1842 b1274
b3030 b0098
b0168 b3162
b3699 b3339
b0406 b3533
b1204 b3231
b0082 b3986
b4179 b3984
b3251 b0631
b0528 b3780
b0181 b3320
b3998 b3319
b0780 b3318
b4226 b3303
b4226 b3307
b4226 b3306
b4129 b3317
b1413 b4203
b1084 b0169
b1913 b0450
b4139 b0014
b3723 b0316
b2779 b1374
b4170 b0014
b1913 b3180
b3164 b3341
b1913 b3186
b3706 b0098
b2768 b3636
b4018 b3341
b2960 b3305
b2096 b3339
b2960 b3308
b2960 b3309
b1913 b4203
b1913 b4202
b1913 b4200
b1763 b3186
b0119 b0911
b0780 b3303
b3251 b3308
b1913 b3984
b1350 b0114
b0440 b0393
b2891 b2146
b0119 b3065
b3507 b3984
b0439 b3186
b3507 b3987
b1269 b2609
b0990 b3303
b3261 b3303
b1913 b2581
b1763 b3986
b1763 b3985
b4349 b3998
b1823 b1086
b4041 b2606
b0962 b4143
b3386 b1764
b1920 b3098
b0954 b3230
b0197 b1900
b3400 b3231
b3202 b3231
b4259 b1763
b3813 b3320
b0027 b3980
b0053 b3307
b1749 b3417
b2830 b3650
b3030 b2799
b2496 b3636
b0607 b3980
b0607 b3986
b3228 b3319
b0414 b3186
b4179 b4200
b4179 b4202
b4179 b4203
b2926 b2779
b2476 b0436
b2925 b0014
b3169 b3339
b1823 b0023
b3699 b2942
b3706 b3315
b3706 b3319
b0650 b0882
b4191 b0169
b2622 b1850
b0642 b2609
b0426 b2207
b1274 b4000
b1086 b0876
b1557 b0623
b0637 b3319
b0637 b3310
b2830 b4000
b0893 b2173
b3987 b0995
b1557 b2998
b3251 b4389
b0660 b2330
b4059 b3637
b4059 b3636
b4059 b3321
b4168 b3888
b0880 b3065
b1211 b4112
b3168 b3636
b3697 b4143
b3168 b3320
b3553 b0755
b1823 b2316
b4226 b2221
b1207 b1269
b2594 b3847
b3170 b3866
b0892 b3874
b3461 b0014
b2951 b1474
b3463 b1368
b1086 b1452
b3988 b0499
b2779 b0180
b3725 b1241
b0182 b3339
b2798 b0014
b0180 b3319
b2330 b0436
b4312 b0023
b0180 b3315
b0180 b3314
b3702 b4399
b0090 b4000
b3030 b3019
b0184 b3319
b0642 b3983
b0642 b3986
b2517 b3320
b2517 b3321
b1207 b0023
b3895 b2530
b3066 b3341
b1163 b2579
b0931 b2164
b1094 b4285
b2581 b2609
b1919 b3303
b1237 b3988
b4372 b1842
b3164 b2779
b1215 b4203
b1114 b3116
b3687 b0903
b3318 b3308
b3318 b3309
b3318 b3304
b3318 b3305
b3318 b3301
b3633 b3636
b3162 b1413
b1763 b1336
b2729 b3980
b0528 b3305
b3162 b3318
b0864 b1274
b3162 b3305
b3687 b0015
b3162 b3307
b3162 b3306
b3162 b3303
b3041 b3732
b3162 b3309
b3704 b3162
b3704 b3165
b0119 b4172
b1207 b3594
b0650 b0169
b1719 b4203
b1719 b4200
b0095 b2096
b0684 b4187
b3164 b4000
b4372 b3231
b3965 b3986
b0171 b4203
b0880 b0623
b3400 b0270
b0882 b0911
b1000 b0924
b1237 b1410
b2627 b0014
b1226 b1806
b0170 b1597
b0014 b1543
b0891 b3231
b2891 b0440
b1341 b0114
b1341 b0115
b1341 b0116
b3319 b3321
b3319 b3320
b2592 b3231
b1274 b2892
b3780 b3303
b0181 b3309
b0893 b4461
b4129 b3339
b1274 b1763
b3195 b4143
b4226 b3637
b4226 b3321
b4226 b3320
b2960 b1451
b0438 b2592
b2580 b4349
b1913 b3165
b3863 b3696
b2183 b1322
b2620 b0098
b4000 b1269
b0892 b4132
b2960 b3320
b4179 b3305
b4179 b3306
b4179 b3307
b4179 b3301
b2496 b0363
b4179 b3303
b3650 b0924
b4179 b3309
b1852 b3701
b3590 b3315
b0170 b4349
b3590 b3317
b2476 b3986
b4312 b4202
b4312 b4200
b3590 b3319
b0990 b3320
b4129 b2579
b3644 b3710
b3931 b3829
b1215 b4000
b0780 b3186
b3282 b3303
b2994 b3339
b1204 b4143
b0179 b1555
b1207 b4203
b4059 b3980
b0094 b3186
b4059 b3987
b4059 b3986
b4059 b3988
b0015 b0882
b2140 b2622
b0780 b3987
b0059 b3987
b0184 b4059
b0059 b3988
b2892 b0015
b2892 b0014
b0094 b3980
b0094 b3982
b0094 b3983
b3319 b0098
b2892 b3600
b0947 b2764
b0947 b2763
b0812 b0179
b4191 b3320
b4191 b3321
b0184 b0911
b2584 b0169
b3247 b2779
b2926 b4203
b2926 b4200
b1731 b1237
b1493 b3517
b1413 b3303
b4179 b0023
b3228 b3339
b2697 b0014
b0181 b0211
b2517 b3499
b1103 b3701
b1274 b4396
b1207 b3783
b0414 b3255
b0414 b3256
b2517 b4202
b2517 b4203
b2517 b4200
b0415 b3186
b3863 b2324
b2581 b1716
b3863 b3339
b0080 b3619
b1718 b3247
b0437 b3308
b1467 b0932
b3146 b0115
b0414 b4150
b3319 b3294
b2526 b3453
b3295 b3636
b3295 b3637
b4059 b3349
b0506 b3165
b4187 b3342
b4187 b3341
b1099 b0184
b3387 b2606
b4255 b0115
b4255 b0116
