# Supplementary material for: The impact of horizontal gene transfer in shaping operons and protein interaction networks – direct evidence of preferential attachment
Source: BMC Evol Biol. 2008 Jan 24;8:23. doi: 10.1186/1471-2148-8-23 (PMC2259305; doi:10.1186/1471-2148-8-23)
Supplement: Additional file 6 — Data_2008_0117.zip. Compressed zip file containing data used in the study [file 1471-2148-8-23-S6.zip › DATA_2008_0117/PRICE_MANUSCRIPT_2007/EcBlastAgeNew.genes.txt.named]

locusId	sysName	name	Type	Age	MinSAge	SAge	Best0	Best1	Best2	Best3	Best4	Best5	Best6	Best7	Best8
14147	b0002	thrA	HGT	5	8	8	1599	1596	1522	1488	1035	566	156	170	584
14148	b0003	thrB	HGT	5	8	8	626	625	584	561	449	139	0	96.7	156
14149	b0004	thrC	HGT	4	8	8	851	849	796	778	580	266	203	247	353
14150	b0005		HGT	3	6	6	228	226	101	105	0	0	62.8	0	0
14151	b0006	yaaA	Native	8	NA	NA	515	515	449	432	364	343	300	229	189
14152	b0007	yaaJ	Native	8	NA	NA	955	946	748	696	508	489	409	426	396
14153	b0008	talB	Native	8	NA	NA	619	619	599	595	496	373	337	338	348
14154	b0009	mog	Native	8	NA	NA	384	384	355	355	313	64.7	291	202	198
14155	b0010	yaaH		8	NA	NA	377	377	351	329	248	0	233	270	241
14156	b0011	b0011	HGT	3	7	7	467	466	416	315	50.1	0	0	100	51.2
14157	b0012	htgA	ORFan	1	NA	NA	404	401	0	0	0	0	0	0	0
14158	b0013	yaaI	ORFan	3	NA	NA	265	263	226	200	0	0	0	0	0
14159	b0014	dnaK	Native	8	NA	NA	1234	1234	1199	1187	1072	975	932	861	749
14160	b0015	dnaJ	Native	8	NA	NA	775	773	742	745	600	530	522	453	412
14161	b0016	yi81_1	HGT	1	4	8	740	468	0	0	53.5	51.6	0	59.7	60.8
14162	b0017	yi82_1	ORFan	0	NA	NA	212	0	0	0	0	0	0	0	0
14163	b0018	gef	ORFan	3	NA	NA	136	136	95.9	72	0	0	0	0	0
14164	b0019	nhaA	Native	8	NA	NA	749	746	709	639	462	414	377	407	340
14165	b0020	nhaR	Native	8	NA	NA	609	609	560	546	397	214	200	213	62.4
14166	b0021	insB_1	HGT	4	7	7	349	346	345	339	349	0	0	349	349
14167	b0022	insA_1	HGT	4	7	7	191	189	191	188	191	0	0	191	52.4
14168	b0023	rpsT	Native	8	NA	NA	168	168	165	166	136	103	98.6	85.1	82
14169	b0024	b0024	ORFan	2	NA	NA	146	146	93.6	0	0	0	0	0	0
14170	b0025	ribF	Native	8	NA	NA	618	618	553	547	371	317	298	228	215
14171	b0026	ileS	Native	8	NA	NA	1919	1919	1693	1804	1381	1216	1069	905	871
14172	b0027	lspA	Native	8	NA	NA	334	334	313	309	188	147	145	114	99
14173	b0028	slpA	Native	8	NA	NA	296	296	274	273	159	125	101	97.8	97.1
14174	b0029	lytB	Native	8	NA	NA	618	618	585	577	462	420	390	362	326
14175	b0030	yaaF	HGT	3	8	8	608	603	489	505	231	189	178	197	320
14176	b0031	dapB	Native	8	NA	NA	535	535	489	497	377	343	322	266	207
14177	b0032	carA	Native	8	NA	NA	771	771	738	727	647	551	533	409	372
14178	b0033	carB	Native	8	NA	NA	2104	2101	2073	1989	1837	1615	1496	1372	1261
14179	b0033a	yaaV	ORFan	1	NA	NA	122	107	0	0	0	0	0	0	0
14180	b0034	caiF	ORFan	2	NA	NA	335	335	208	0	0	0	0	0	0
14181	b0035	caiE	Native	8	NA	NA	414	408	347	239	105	239	230	192	131
14182	b0036	caiD	HGT	4	7	7	590	585	491	137	439	187	179	276	202
14183	b0037	caiC	HGT	4	8	8	1072	1055	909	168	546	207	244	236	576
14184	b0038	caiB	HGT	4	8	8	836	834	809	95.1	692	162	168	151	426
14185	b0039	caiA	HGT	4	8	8	773	773	758	73.9	631	185	183	191	636
14186	b0040	caiT	HGT	4	8	8	1038	1038	1009	248	741	229	213	260	455
14187	b0041	fixA	HGT	4	8	8	514	514	446	0	297	84.7	90.1	111	237
14188	b0042	fixB	HGT	4	8	8	615	615	530	0	333	127	128	147	254
14189	b0043	fixC	HGT	4	8	8	837	837	760	0	550	299	278	294	483
14190	b0044	fixX	HGT	4	8	8	201	201	185	0	140	75.9	82.8	82	127
14191	b0045	yaaU	HGT	4	8	8	885	885	769	292	624	309	320	144	582
14192	b0046	yabF	Native	8	NA	NA	384	384	347	329	131	211	162	148	136
14193	b0047	kefC	Native	8	NA	NA	1189	1185	1087	1035	517	821	591	476	521
14194	b0048	folA	Native	8	NA	NA	333	333	328	313	181	147	144	140	142
14195	b0049	apaH	Native	8	NA	NA	587	587	548	529	315	279	248	62	71.6
14196	b0050	apaG	Native	8	NA	NA	255	255	242	219	150	140	139	122	102
14197	b0051	ksgA	Native	8	NA	NA	545	545	521	519	373	272	268	175	165
14198	b0052	pdxA	Native	8	NA	NA	655	646	610	547	440	399	389	237	202
14199	b0053	surA	Native	8	NA	NA	834	834	778	761	437	339	268	118	130
14200	b0054	imp	Native	8	NA	NA	1628	1626	1524	1361	686	356	289	147	65.1
14201	b0055	yabH	Native	8	NA	NA	547	546	523	475	289	202	135	92.4	52
14202	b0056	yabP	ORFan	1	NA	NA	444	355	0	0	0	0	0	0	0
14203	b0057	yabQ	ORFan	1	NA	NA	103	55.5	0	0	0	0	0	0	0
14204	b0058	yabO	Native	8	NA	NA	451	451	434	419	289	271	216	248	164
14205	b0059	hepA	HGT	5	8	8	1919	1919	1815	1780	1275	948	134	103	180
14206	b0060	polB	Native	8	NA	NA	1614	1611	1471	1380	811	1111	1117	99	193
14207	b0061	araD	HGT	4	8	8	476	474	464	449	352	57.8	67.4	73.2	314
14208	b0062	araA	HGT	4	8	8	1031	1028	993	959	585	0	0	0	624
14209	b0063	araB	HGT	4	8	8	1154	1145	1059	1016	616	92	122	125	306
14210	b0064	araC	Native	8	NA	NA	609	609	551	540	251	72.4	69.3	75.1	84.3
14211	b0065	yabI	Native	8	NA	NA	523	521	472	431	98.6	134	122	122	69.3
14212	b0066	yabJ	HGT	4	7	7	452	446	384	347	239	160	155	217	157
14213	b0067	yabK	HGT	4	7	7	1060	1048	971	883	490	245	160	386	151
14214	b0068	tbpA	Native	8	NA	NA	667	665	615	573	449	365	135	403	207
14215	b0069	yabN	HGT	3	6	6	1144	1134	997	927	332	60.5	474	70.5	142
14216	b0070	yabM	Native	8	NA	NA	766	751	399	675	372	157	140	98.2	160
14217	b0071	leuD	Native	8	NA	NA	413	413	380	365	314	259	241	205	232
14218	b0072	leuC	Native	8	NA	NA	939	939	896	917	781	610	614	639	636
14219	b0073	leuB	Native	8	NA	NA	728	726	689	678	555	393	363	469	434
14220	b0074	leuA	Native	8	NA	NA	1023	1022	966	972	727	486	477	595	491
14221	b0075	leuL	ORFan	1	NA	NA	57.4	57.4	0	0	0	0	0	0	0
14222	b0076	leuO	Native	8	NA	NA	749	746	564	522	317	159	159	130	122
14223	b0077m	ilvI	Native	8	NA	NA	1155	1149	1076	1066	895	770	690	593	574
14224	b0078	ilvH	Native	8	NA	NA	309	306	303	299	235	213	204	161	147
14225	b0079	fruL	ORFan	1	NA	NA	64.3	64.3	0	0	0	0	0	0	0
14226	b0080	fruR	Native	8	NA	NA	663	663	657	638	310	273	176	109	118
14227	b0081	yabB	Native	8	NA	NA	307	305	290	289	213	164	149	95.5	99.4
14228	b0082	yabC	Native	8	NA	NA	614	614	592	576	444	333	343	248	260
14229	b0083	ftsL	ORFan	6	NA	NA	239	239	234	232	94.7	52.4	49.7	0	0
14230	b0084	ftsI	Native	8	NA	NA	1159	1159	1128	1101	648	471	454	328	284
14231	b0085	murE	Native	8	NA	NA	992	985	910	913	558	400	368	307	337
14232	b0086	murF	Native	8	NA	NA	876	874	782	748	447	355	339	276	273
14233	b0087	mraY	Native	8	NA	NA	722	722	712	709	606	494	441	420	327
14234	b0088	murD	Native	8	NA	NA	867	865	813	781	508	393	322	273	231
14235	b0089	ftsW	Native	8	NA	NA	808	808	748	739	472	347	328	279	278
14236	b0090	murG	Native	8	NA	NA	706	704	662	641	482	310	343	222	205
14237	b0091	murC	Native	8	NA	NA	977	976	926	903	704	608	518	442	384
14238	b0092	ddlB	Native	8	NA	NA	599	599	554	501	358	311	332	252	231
14239	b0093	ftsQ	ORFan	7	NA	NA	552	551	511	491	207	131	135	57.4	0
14240	b0094	ftsA	Native	8	NA	NA	828	828	826	821	644	421	407	373	311
14241	b0095	ftsZ	Native	8	NA	NA	740	740	731	733	567	459	421	373	360
14242	b0096	lpxC	Native	8	NA	NA	615	615	607	599	488	368	372	270	199
14243	b0097	yacA	ORFan	3	NA	NA	401	401	244	234	0	0	0	0	0
14244	b0098	secA	Native	8	NA	NA	1770	1770	1699	1686	1357	1182	1139	967	913
14245	b0099	mutT	Native	8	NA	NA	271	269	229	206	134	107	89	83.6	86.3
14246	b0100	b0100	ORFan	1	NA	NA	90.9	90.9	0	0	0	0	0	0	0
14247	b0101	yacG	Native	8	NA	NA	143	143	120	124	95.9	77	78.6	58.2	63.2
14248	b0102	yacF	ORFan	6	NA	NA	494	494	452	387	223	136	142	0	0
14249	b0103	yacE	Native	8	NA	NA	402	402	357	298	219	199	182	135	144
14250	b0104	guaC	HGT	4	7	7	692	692	660	641	533	195	163	518	189
14251	b0105	b0105	ORFan	1	NA	NA	71.2	68.9	0	0	0	0	0	0	0
14252	b0106	hofC	Native	8	NA	NA	791	784	570	456	196	212	186	181	186
14253	b0107	hofB	Native	8	NA	NA	921	910	664	610	360	362	330	334	335
14254	b0108	ppdD	Native	8	NA	NA	296	294	265	251	122	85.9	70.9	80.1	63.2
14255	b0109	nadC	Native	8	NA	NA	585	583	512	489	367	301	265	209	227
14256	b0110	ampD	Native	8	NA	NA	390	386	349	330	231	218	207	99.4	77.4
14257	b0111	ampE	ORFan	6	NA	NA	576	576	499	475	104	61.2	54.7	0	0
14258	b0112	aroP	Native	8	NA	NA	905	903	847	862	103	641	650	428	506
14259	b0113	pdhR	HGT	4	8	8	493	493	482	467	344	252	201	210	352
14260	b0114	aceE	Native	8	NA	NA	1799	1799	1746	1716	1438	1100	1123	1014	1002
14261	b0115	aceF	Native	8	NA	NA	1204	1201	1139	1094	895	648	570	479	371
14262	b0116	lpdA	Native	8	NA	NA	941	941	931	917	873	639	627	594	438
14263	b0117	yacH	Native	8	NA	NA	1250	1207	610	541	189	262	286	172	56.6
14264	b0118	acnB	Native	8	NA	NA	1727	1727	1676	1667	1454	1399	1295	1245	1176
14265	b0119	yacL	ORFan	4	NA	NA	282	282	236	224	91.7	0	0	0	0
14266	b0120	speD		8	NA	NA	543	543	531	521	402	379	0	325	367
14267	b0121	speE	Native	8	NA	NA	597	597	568	534	365	362	192	299	213
14268	b0122	yacC	ORFan	3	NA	NA	310	310	223	211	0	0	0	0	0
14269	b0123	yacK	HGT	3	7	7	1063	1058	905	860	194	191	208	356	251
14270	b0124	gcd	Native	8	NA	NA	1650	1648	1546	1504	702	1005	1124	930	137
14271	b0125	hpt	Native	8	NA	NA	357	357	343	332	276	225	82.4	206	197
14272	b0126	yadF	Native	8	NA	NA	458	458	409	443	312	262	260	244	199
14273	b0127	yadG	HGT	5	8	8	601	601	576	566	444	412	238	241	461
14274	b0128	yadH	HGT	5	8	8	514	514	492	488	383	340	212	223	379
14275	b0129	yadI		8	NA	NA	302	302	243	214	80.5	0	53.5	55.1	62.8
14276	b0130	yadE	HGT	3	8	8	825	817	698	670	93.2	82.8	84	96.7	159
14277	b0131	panD	Native	8	NA	NA	254	254	243	231	138	159	150	134	126
14278	b0132	yadD	HGT	3	6	7	602	588	319	310	0	0	68.9	149	112
14279	b0133	panC	Native	8	NA	NA	551	549	491	479	335	302	268	246	259
14280	b0134	panB	Native	8	NA	NA	523	513	485	469	380	311	295	243	245
14281	b0135	yadC	ORFan	2	NA	NA	845	515	203	0	0	0	0	0	0
14282	b0136	yadK	ORFan	2	NA	NA	393	335	108	0	0	0	0	0	0
14283	b0137	yadL	ORFan	3	NA	NA	390	375	148	49.3	0	0	0	0	0
14284	b0138	yadM	ORFan	2	NA	NA	406	288	137	0	0	0	0	0	0
14285	b0139	htrE	ORFan	7	NA	NA	1744	1556	1088	485	340	504	541	79	0
14286	b0140	ecpD	ORFan	6	NA	NA	497	489	291	186	152	188	216	0	0
14287	b0141	yadN	ORFan	6	NA	NA	384	384	107	61.6	58.9	50.8	52.8	0	0
14288	b0142	folK	Native	8	NA	NA	323	313	272	257	194	169	140	121	125
14289	b0143	pcnB	Native	8	NA	NA	912	912	834	808	537	428	365	317	236
14290	b0144	yadB	Native	8	NA	NA	637	635	506	463	333	294	246	233	203
14291	b0145	dksA	Native	8	NA	NA	305	305	302	302	257	211	181	120	77.4
14292	b0146	sfsA		8	NA	NA	468	468	395	359	293	256	0	221	173
14293	b0147	yadP	Native	8	NA	NA	369	369	282	285	90.5	105	82.4	70.9	65.5
14294	b0148	hrpB	Native	8	NA	NA	1614	1595	1380	1301	787	661	253	644	625
14295	b0149	mrcB	Native	8	NA	NA	1686	1686	1557	1479	718	566	274	501	302
14296	b0150	fhuA	Native	8	NA	NA	1518	1513	1112	919	408	499	487	478	324
14297	b0151	fhuC	Native	8	NA	NA	529	528	493	497	288	293	328	314	234
14298	b0152	fhuD	Native	8	NA	NA	599	596	510	447	172	179	80.5	137	125
14299	b0153	fhuB	Native	8	NA	NA	1283	1277	1166	1088	464	525	294	484	379
14300	b0154	hemL	Native	8	NA	NA	859	853	846	814	656	593	545	530	518
14301	b0155	yadQ	HGT	5	8	8	925	925	743	727	527	324	147	203	321
14302	b0156	yadR	Native	8	NA	NA	233	233	232	229	200	166	173	117	110
14303	b0157	yadS	Native	8	NA	NA	408	408	394	375	276	172	149	157	169
14304	b0158	yadT	Native	8	NA	NA	530	530	439	378	186	123	153	102	114
14305	b0159	pfs	Native	8	NA	NA	453	453	440	412	277	69.3	219	214	256
14306	b0160	dgt	Native	8	NA	NA	1027	1026	920	864	455	416	264	173	213
14307	b0161	htrA	Native	8	NA	NA	912	912	852	831	522	370	359	308	303
14308	b0162	yaeG		8	NA	NA	770	768	728	719	511	383	273	0	192
14309	b0163	yaeH	ORFan	5	NA	NA	254	254	248	251	165	141	0	0	0
14310	b0164	yaeI	HGT	1	7	8	513	504	0	69.7	65.9	82.4	70.5	112	116
14311	b0165	b0165	ORFan	0	NA	NA	95.5	0	0	0	0	0	0	0	0
14312	b0166	dapD	Native	8	NA	NA	542	542	535	531	465	416	437	357	222
14313	b0167	glnD	Native	8	NA	NA	1794	1789	1675	1581	956	686	556	415	271
14314	b0168	map	Native	8	NA	NA	536	536	489	516	374	358	339	290	283
14315	b0169	rpsB	Native	8	NA	NA	479	479	469	475	421	355	300	273	263
14316	b0170	tsf	Native	8	NA	NA	541	541	525	526	416	309	265	266	249
14317	b0171	pyrH	Native	8	NA	NA	469	469	464	464	415	321	275	265	255
14318	b0172	frr	Native	8	NA	NA	354	354	340	340	270	226	219	202	197
14319	b0173	yaeM	Native	8	NA	NA	781	781	699	646	517	434	443	366	380
14320	b0174	yaeS	Native	8	NA	NA	513	513	479	452	310	280	259	242	241
14321	b0175	cdsA	Native	8	NA	NA	514	514	498	462	231	211	147	129	128
14322	b0176	yaeL	Native	8	NA	NA	892	892	801	755	524	406	373	259	253
14323	b0177	yaeT	Native	8	NA	NA	1652	1652	1519	1518	956	586	540	308	198
14324	b0178	hlpA		8	NA	NA	303	303	281	252	105	78.6	70.9	0	53.5
14325	b0179	lpxD	Native	8	NA	NA	679	679	661	641	464	339	299	226	238
14326	b0180	fabZ	Native	8	NA	NA	303	303	301	295	214	167	177	153	166
14327	b0181	lpxA	Native	8	NA	NA	528	528	497	487	395	290	321	308	258
14328	b0182	lpxB	Native	8	NA	NA	760	760	727	701	478	387	353	230	214
14329	b0183	rnhB	Native	8	NA	NA	392	392	367	356	283	265	233	187	185
14330	b0184	dnaE	Native	8	NA	NA	2317	2314	2259	2220	1838	1389	1110	942	871
14331	b0185	accA	Native	8	NA	NA	627	627	616	611	499	441	421	371	355
14332	b0186	ldcC	Native	8	NA	NA	1459	1455	1349	1317	1051	553	510	541	293
14333	b0187	yaeR	Native	8	NA	NA	286	285	241	235	157	167	145	155	164
14334	b0188	mesJ	Native	8	NA	NA	869	842	664	581	344	273	241	112	114
14335	b0189	yaeO	ORFan	5	NA	NA	173	173	145	159	52	63.9	0	0	0
14336	b0190	yaeQ	Native	8	NA	NA	370	370	336	306	187	189	189	129	85.1
14337	b0191	yaeJ	Native	8	NA	NA	266	261	225	219	171	170	157	149	154
14338	b0192	cutF	Native	8	NA	NA	479	474	365	358	67	65.1	59.7	54.7	62.8
14339	b0193	yaeF	ORFan	4	NA	NA	585	543	0	372	57	0	0	0	0
14340	b0194	proS	Native	8	NA	NA	1126	1121	1083	1080	879	822	690	587	580
14341	b0195	yaeB	Native	8	NA	NA	475	475	430	412	263	215	226	223	178
14342	b0196	rcsF	ORFan	4	NA	NA	270	270	251	231	56.2	0	0	0	0
14343	b0197	yaeC	Native	8	NA	NA	533	531	520	514	386	251	257	254	216
14344	b0198	yaeE	Native	8	NA	NA	418	418	398	406	254	224	234	225	224
14345	b0199	abc	Native	8	NA	NA	671	671	641	621	463	340	342	348	359
14346	b0200	yaeD	Native	8	NA	NA	392	392	372	358	261	105	174	162	137
14347	b0207	yafB	Native	8	NA	NA	524	521	486	478	336	368	357	223	184
14348	b0208	yafC	Native	8	NA	NA	585	582	541	498	261	282	357	200	179
14349	b0209	yafD	HGT	4	7	7	535	535	522	484	190	0	0	195	107
14350	b0210	yafE	Native	8	NA	NA	412	396	299	304	65.1	219	214	165	123
14351	b0211	dniR	Native	8	NA	NA	890	890	819	769	312	308	239	166	158
14352	b0212	gloB	Native	8	NA	NA	520	520	427	400	243	236	213	186	209
14353	b0213	yafS	ORFan	6	NA	NA	513	509	436	386	188	74.7	102	0	0
14354	b0214	rnhA	Native	8	NA	NA	328	328	307	300	261	197	203	215	179
14355	b0215	dnaQ	Native	8	NA	NA	482	481	463	439	311	271	251	203	89
14356	b0217	yafT	ORFan	1	NA	NA	525	503	0	0	0	0	0	0	0
14357	b0218	yafU	ORFan	3	NA	NA	223	223	0	53.9	0	0	0	0	0
14358	b0219	yafV	HGT	5	8	8	532	524	449	454	219	253	88.6	132	221
14359	b0220	ykfE	HGT	3	6	6	315	315	0	222	0	0	129	51.6	0
14360	b0221	yafH	Native	8	NA	NA	1647	1643	1566	1508	1132	845	840	708	676
14361	b0222	gmhA	Native	8	NA	NA	382	382	371	354	312	208	217	167	187
14362	b0223	yafJ	Native	8	NA	NA	540	540	514	504	417	318	306	287	316
14363	b0224	yafK	HGT	4	7	7	505	505	464	455	204	84.7	0	201	0
14364	b0225	yafQ	Native	8	NA	NA	194	191	154	62	61.2	77.4	63.5	96.3	81.3
14365	b0226	dinJ	Native	8	NA	NA	166	166	143	75.1	51.6	80.9	75.1	77.8	69.3
14366	b0227	yafL	Native	8	NA	NA	509	504	162	173	73.2	127	106	97.8	94
14367	b0228	yafM	HGT	2	5	5	363	355	257	0	152	205	177	185	158
14368	b0229	fhiA	Native	8	NA	NA	1111	1096	405	740	636	488	659	420	396
14369	b0230	mbhA	Native	8	NA	NA	507	504	117	229	164	120	129	97.4	71.2
14370	b0231	dinP	Native	8	NA	NA	700	700	647	622	422	328	315	326	308
14371	b0232	yafN	HGT	1	4	4	192	191	0	0	80.9	55.1	53.1	59.3	0
14372	b0233	yafO	HGT	1	4	4	273	270	0	63.5	108	87.8	0	0	0
14373	b0234	yafP	Native	8	NA	NA	309	302	76.6	149	93.2	75.5	84.3	90.1	87.8
14374	b0235	b0235	ORFan	6	NA	NA	187	185	130	95.1	66.2	108	97.4	0	0
14375	b0236	prfH	Native	8	NA	NA	343	341	278	217	135	192	207	82.8	149
14376	b0237	pepD	Native	8	NA	NA	974	970	908	899	639	440	469	189	452
14377	b0238	gpt		8	NA	NA	312	312	309	307	251	141	0	179	62.4
14378	b0239	yafA		8	NA	NA	860	855	783	702	350	0	62.8	0	66.6
14379	b0240	crl	ORFan	4	NA	NA	282	280	244	221	106	0	0	0	0
14380	b0241	phoE	ORFan	6	NA	NA	712	712	642	617	147	52.4	53.5	0	0
14381	b0242	proB	Native	8	NA	NA	714	714	698	659	503	303	300	321	361
14382	b0243	proA	Native	8	NA	NA	805	805	692	707	540	390	387	380	410
14383	b0245	b0245	ORFan	3	NA	NA	227	135	53.5	162	0	0	0	0	0
14384	b0246	yafW	ORFan	4	NA	NA	220	135	0	151	98.6	0	0	0	0
14385	b0247	ykfG	Native	8	NA	NA	317	266	130	182	145	146	144	115	108
14386	b0248	yafX	HGT	1	5	6	332	228	62	57	0	85.1	91.3	70.1	0
14387	b0249	ykfF	ORFan	3	NA	NA	165	102	84.7	89.4	0	0	0	0	0
14388	b0250	ykfB	ORFan	1	NA	NA	322	92.4	0	0	0	0	0	0	0
14389	b0251	yafY	HGT	1	4	4	594	84.3	0	0	59.7	0	0	53.5	0
14390	b0252	yafZ	HGT	3	6	6	556	427	0	374	0	0	319	0	0
14391	b0253	ykfA	HGT	3	6	6	572	268	0	232	63.5	52.4	157	60.8	86.7
14392	b0254	perR	HGT	0	7	7	592	153	147	150	160	174	187	308	72.4
14393	b0255	yi91a	Native	8	NA	NA	270	189	181	128	141	96.7	85.9	100	57.4
14394	b0256	tra8_1	HGT	1	5	6	770	763	0	182	159	352	376	196	236
14395	b0257	b0257	Native	8	NA	NA	303	250	232	152	147	116	102	97.8	60.8
14396	b0258	ykfC		8	NA	NA	756	727	0	260	171	171	172	198	202
14397	b0259	trs5_1	HGT	0	3	3	687	0	0	654	556	375	345	282	120
14398	b0260	ykfD	HGT	0	3	3	955	337	337	885	98.2	707	360	394	619
14399	b0261	yagD	HGT	0	3	3	625	78.2	77.8	534	100	396	85.1	115	318
14400	b0262	afuC	Native	8	NA	NA	703	661	252	571	467	260	276	301	278
14401	b0263	b0263	HGT	4	7	7	226	213	50.1	201	187	68.2	67	136	86.3
14402	b0264	insB_2	HGT	4	7	7	353	334	350	350	337	0	0	337	337
14403	b0265	insA_2	HGT	4	7	7	192	187	192	190	189	0	0	189	53.9
14404	b0266	yagB	ORFan	4	NA	NA	263	130	0	154	96.3	0	0	0	0
14405	b0267	yagA	HGT	0	5	7	811	58.2	64.7	73.6	76.6	354	341	361	149
14406	b0268	yagE	HGT	2	8	8	615	125	276	135	151	137	159	151	326
14407	b0269	yagF	HGT	0	8	8	1318	181	294	176	208	219	226	247	993
14408	b0270	yagG	HGT	5	8	8	912	377	361	364	432	281	0	116	304
14409	b0271	yagH	HGT	0	3	8	1159	0	0	487	249	263	0	505	634
14410	b0272	yagI	HGT	0	8	8	489	183	177	179	168	118	136	163	278
14411	b0273	argF	Native	8	NA	NA	670	598	588	599	471	412	434	389	417
14412	b0274	insB_3	HGT	4	7	7	353	334	350	350	337	0	0	337	337
14413	b0275	insA_3	HGT	4	7	7	192	187	192	190	189	0	0	189	53.9
14414	b0276	yagJ	HGT	0	4	4	491	0	0	0	331	0	0	0	0
14415	b0277	yagK	HGT	1	4	4	442	132	0	108	159	0	0	0	0
14416	b0278	yagL	HGT	0	4	4	469	0	0	0	66.6	58.2	0	0	52
14417	b0279	yagM	ORFan	1	NA	NA	570	67	0	0	0	0	0	0	0
14418	b0280	yagN	ORFan	0	NA	NA	288	0	0	0	0	0	0	0	0
14419	b0281	intF	HGT	0	5	6	932	55.1	0	71.2	68.6	119	429	368	63.2
14420	b0282	yagP	HGT	1	7	7	282	231	77.8	78.6	70.9	85.5	82	179	0
14421	b0283	yagQ	HGT	1	4	7	641	630	0	0	64.3	160	112	276	100
14422	b0284	yagR	HGT	1	4	5	1461	1441	0	0	203	1026	464	1004	821
14423	b0285	yagS	HGT	1	5	5	625	620	0	0	0	481	312	459	374
14424	b0286	yagT	HGT	1	4	7	463	455	0	0	135	271	225	279	236
14425	b0287	yagU		8	NA	NA	429	429	0	383	270	123	0	152	145
14426	b0288	ykgJ	ORFan	7	NA	NA	237	237	182	176	0	132	112	59.7	0
14427	b0289	yagV	ORFan	3	NA	NA	508	496	0	428	0	0	0	0	0
14428	b0290	yagW	ORFan	3	NA	NA	1123	1116	0	1074	0	0	0	0	0
14429	b0291	yagX		8	NA	NA	1675	1669	68.2	1584	108	112	66.2	0	52.4
14430	b0292	yagY	ORFan	5	NA	NA	440	440	0	407	0	62.4	0	0	0
14431	b0293	yagZ	ORFan	3	NA	NA	381	381	0	367	0	0	0	0	0
14432	b0294	ykgK	HGT	3	7	7	395	392	68.6	323	0	0	0	52.8	0
14433	b0295	ykgL	ORFan	1	NA	NA	152	103	0	0	0	0	0	0	0
14434	b0296	ykgM	Native	8	NA	NA	179	179	140	136	127	108	84	74.7	84.3
14435	b0297	eaeH	HGT	3	6	6	612	603	199	257	0	0	92.8	60.5	72.4
14436	b0298	b0298		8	NA	NA	197	197	165	0	122	106	58.5	52.8	52.4
14437	b0299	tra5_5	Native	8	NA	NA	605	603	511	140	306	374	253	230	216
14438	b0300	ykgA	Native	8	NA	NA	493	446	134	115	79	68.9	66.6	68.9	84.7
14439	b0301	ykgB	HGT	4	7	8	402	398	323	0	140	0	0	133	176
14440	b0302	b0302	ORFan	1	NA	NA	176	172	0	0	0	0	0	0	0
14441	b0303	ykgI	ORFan	2	NA	NA	160	158	83.2	0	0	0	0	0	0
14442	b0304	ykgC	HGT	2	5	8	891	886	661	217	220	344	296	285	454
14443	b0305	ykgD	Native	8	NA	NA	568	564	400	122	144	141	152	110	90.9
14444	b0306	ykgE	HGT	4	8	8	477	475	70.5	392	359	153	189	187	263
14445	b0307	ykgF	HGT	4	8	8	969	966	0	851	732	350	379	350	565
14446	b0308	ykgG	HGT	4	8	8	549	542	0	303	261	57.8	62.4	72.4	168
14447	b0309	b0309	ORFan	1	NA	NA	148	142	0	0	0	0	0	0	0
14448	b0310	ykgH	ORFan	2	NA	NA	445	433	53.9	0	0	0	0	0	0
14449	b0311	betA		8	NA	NA	1158	1145	0	1077	598	941	914	545	539
14450	b0312	betB	Native	8	NA	NA	971	962	346	883	590	768	697	521	421
14451	b0313	betI		8	NA	NA	382	373	0	357	182	218	214	131	65.9
14452	b0314	betT	Native	8	NA	NA	1357	1357	179	1314	525	964	597	528	708
14453	b0315	yahA	Native	8	NA	NA	734	728	165	177	196	216	193	169	161
14454	b0316	yahB	Native	8	NA	NA	621	615	197	180	189	164	173	105	72.4
14455	b0317	yahC	HGT	1	8	8	340	332	56.2	58.2	65.9	0	0	0	87.4
14456	b0318	yahD	HGT	1	5	8	404	402	0	55.1	65.9	144	140	130	155
14457	b0319	yahE	HGT	2	8	8	589	574	51.2	0	0	0	0	0	61.6
14458	b0320	yahF	HGT	1	8	8	1003	989	304	63.2	64.3	61.2	68.2	66.2	525
14459	b0321	yahG	HGT	2	6	8	945	939	342	0	0	0	136	0	635
14460	b0322	yahH	ORFan	1	NA	NA	202	186	0	0	0	0	0	0	0
14461	b0323	yahI	HGT	1	8	8	626	616	203	0	207	202	201	207	316
14462	b0324	yahJ	HGT	1	5	8	917	905	84.7	95.5	84.7	186	181	167	321
14463	b0325	yahK	Native	8	NA	NA	719	716	203	587	584	600	575	422	414
14464	b0326	yahL	ORFan	1	NA	NA	565	558	0	0	0	0	0	0	0
14465	b0327	yahM	ORFan	1	NA	NA	183	169	0	0	0	0	0	0	0
14466	b0328	yahN	Native	8	NA	NA	441	440	373	107	105	113	101	104	102
14467	b0329	yahO	ORFan	3	NA	NA	175	171	132	53.5	0	0	0	0	0
14468	b0330	prpR	Native	8	NA	NA	1030	1022	808	640	241	442	282	252	264
14469	b0331	prpB	Native	8	NA	NA	573	566	522	468	380	456	447	353	256
14470	b0332	b0332	ORFan	0	NA	NA	306	0	0	0	0	0	0	0	0
14471	b0333	prpC	Native	8	NA	NA	786	780	764	624	411	607	628	561	288
14472	b0334	prpD	Native	8	NA	NA	971	966	927	802	619	624	801	643	607
14473	b0335	prpE	Native	8	NA	NA	1279	1270	1172	959	527	683	836	543	531
14474	b0336	codB	Native	8	NA	NA	819	819	700	234	651	628	247	439	478
14475	b0337	codA	Native	8	NA	NA	866	856	734	699	668	675	465	349	553
14476	b0338	cynR	Native	8	NA	NA	580	556	130	338	157	309	348	158	176
14477	b0339	cynT	Native	8	NA	NA	439	439	91.7	300	193	352	353	158	186
14478	b0340	cynS		8	NA	NA	304	301	0	219	128	222	243	107	137
14479	b0341	cynX	Native	8	NA	NA	764	755	142	529	340	337	318	255	179
14480	b0342	lacA	HGT	1	4	4	421	410	162	162	223	167	157	174	219
14481	b0343	lacY	HGT	5	8	8	833	832	54.7	685	499	370	72	68.9	350
14482	b0344	lacZ	HGT	4	8	8	2157	2109	0	2089	1078	135	87.4	117	954
14483	b0345	lacI	Native	8	NA	NA	688	688	148	664	205	163	159	146	173
14484	b0346	mhpR	Native	8	NA	NA	618	609	73.6	411	70.5	369	269	168	90.9
14485	b0347	mhpA	HGT	3	6	6	1129	1120	124	920	119	136	610	214	501
14486	b0348	mhpB		8	NA	NA	635	635	0	554	75.5	306	354	74.7	310
14487	b0349	mhpC		8	NA	NA	632	627	0	534	143	436	429	74.7	201
14488	b0350	mhpD	Native	8	NA	NA	539	531	142	431	187	378	293	164	228
14489	b0351	mhpF		8	NA	NA	612	612	0	529	317	485	504	0	379
14490	b0352	mhpE		8	NA	NA	671	666	0	588	389	574	590	87.8	452
14491	b0353	mhpT	Native	8	NA	NA	806	802	229	621	179	511	371	292	176
14492	b0354	yaiL	ORFan	7	NA	NA	420	406	298	308	209	137	0	96.7	0
14493	b0355	yaiM	Native	8	NA	NA	577	566	320	372	360	359	360	280	338
14494	b0356	adhC	Native	8	NA	NA	754	750	631	679	685	664	687	544	655
14495	b0357	yaiN	Native	8	NA	NA	193	193	97.1	103	94	105	84	104	53.9
14496	b0358	yaiO	ORFan	1	NA	NA	535	531	0	0	0	0	0	0	0
14497	b0359	b0359	HGT	1	5	8	292	272	0	0	0	58.2	57.4	50.8	81.6
14498	b0360	yi21_1	HGT	3	6	6	263	263	0	182	121	60.8	179	126	109
14499	b0361	yi22_1	HGT	3	6	6	624	623	67.8	372	219	75.5	355	265	212
14500	b0362	b0362	HGT	1	8	8	266	94.4	0	0	0	0	0	0	48.5
14501	b0363	yaiP	HGT	5	8	8	822	816	0	72.8	86.3	92.8	79	76.3	107
14502	b0364	yaiS	HGT	1	5	8	277	273	0	0	0	50.4	52.8	0	71.6
14503	b0365	tauA		8	NA	NA	668	665	0	564	69.7	362	345	311	145
14504	b0366	tauB	Native	8	NA	NA	500	500	157	447	175	318	289	241	218
14505	b0367	tauC	Native	8	NA	NA	532	520	89.7	485	129	336	333	295	219
14506	b0368	tauD		8	NA	NA	586	584	0	540	218	361	342	213	227
14507	b0369	hemB	Native	8	NA	NA	657	652	608	593	363	494	261	404	333
14508	b0370	b0370	ORFan	1	NA	NA	187	150	0	0	0	0	0	0	0
14509	b0371	yaiT	HGT	2	7	7	1006	660	792	0	0	0	0	58.9	51.2
14510	b0372	tra5_1	Native	8	NA	NA	605	603	511	140	306	374	253	230	216
14511	b0373	b0373		8	NA	NA	197	197	165	0	122	106	58.5	52.8	52.4
14512	b0374	yaiU	HGT	2	5	5	958	948	893	126	59.3	166	149	107	52
14513	b0375	yaiV	ORFan	3	NA	NA	444	444	308	98.2	0	0	0	0	0
14514	b0376	yaiH	HGT	3	6	6	772	772	715	665	98.6	93.6	366	186	102
14515	b0377	sbmA	Native	8	NA	NA	821	821	773	741	299	471	132	530	91.7
14516	b0378	yaiW		8	NA	NA	721	716	630	603	0	452	322	0	169
14517	b0379	b0379	ORFan	3	NA	NA	211	211	188	127	0	0	0	0	0
14518	b0380	b0380	ORFan	3	NA	NA	233	229	129	114	0	0	0	0	0
14519	b0381	ddlA	Native	8	NA	NA	716	716	653	623	180	498	490	330	492
14520	b0382	yaiB	ORFan	3	NA	NA	168	168	139	102	0	0	0	0	0
14521	b0383	phoA		8	NA	NA	979	977	0	825	167	669	160	647	186
14522	b0384	psiF	ORFan	6	NA	NA	223	223	195	146	0	97.8	88.2	0	0
14523	b0385	yaiC	Native	8	NA	NA	758	758	586	342	140	265	122	133	123
14524	b0386	proC	HGT	3	8	8	522	522	507	478	169	163	157	211	287
14525	b0387	yaiI	Native	8	NA	NA	393	393	275	255	203	196	199	190	136
14526	b0388	aroL	HGT	3	7	7	343	343	259	204	100	121	106	173	112
14527	b0389	yaiA	ORFan	3	NA	NA	137	137	131	112	0	0	0	0	0
14528	b0390	aroM	HGT	3	7	8	433	433	350	276	0	0	0	66.6	93.2
14529	b0391	yaiE	Native	8	NA	NA	191	191	171	169	103	109	72.4	80.5	86.3
14530	b0392	b0392	ORFan	1	NA	NA	183	179	0	0	0	0	0	0	0
14531	b0393	yaiD	ORFan	6	NA	NA	594	594	565	551	380	276	220	0	0
14532	b0394	yajF	Native	8	NA	NA	706	701	551	550	408	291	315	336	201
14533	b0395	b0395	ORFan	1	NA	NA	167	49.3	0	0	0	0	0	0	0
14534	b0396	araJ	HGT	3	8	8	768	764	669	572	218	246	252	258	378
14535	b0397	sbcC	Native	8	NA	NA	2034	1990	1412	899	748	749	711	456	456
14536	b0398	sbcD	Native	8	NA	NA	803	803	682	638	421	436	397	246	242
14537	b0399	phoB	Native	8	NA	NA	464	464	447	443	390	286	295	241	199
14538	b0400	phoR	Native	8	NA	NA	877	875	807	762	517	314	310	177	181
14539	b0401	brnQ	HGT	5	8	8	852	852	820	786	360	593	0	233	349
14540	b0402	proY	Native	8	NA	NA	914	914	882	865	95.1	587	564	475	538
14541	b0403	malZ	HGT	5	8	8	1280	1265	1075	1045	454	421	106	119	322
14542	b0404	yajB	ORFan	7	NA	NA	405	404	362	324	165	129	108	109	0
14543	b0405	queA	Native	8	NA	NA	707	707	668	662	513	488	384	321	320
14544	b0406	tgt	Native	8	NA	NA	782	782	764	763	660	563	509	454	434
14545	b0407	yajC	Native	8	NA	NA	213	213	209	206	140	104	103	87.4	68.2
14546	b0408	secD	Native	8	NA	NA	1169	1169	1129	1111	758	561	542	345	283
14547	b0409	secF	Native	8	NA	NA	626	626	605	568	359	274	253	229	198
14548	b0410	yajD	ORFan	7	NA	NA	250	250	244	233	191	137	142	116	0
14549	b0411	tsx	ORFan	7	NA	NA	638	638	521	564	106	301	0	117	0
14550	b0412	yajI	ORFan	3	NA	NA	384	382	263	247	0	0	0	0	0
14551	b0413	ybaD	Native	8	NA	NA	295	295	289	282	242	214	168	160	152
14552	b0414	ribD	Native	8	NA	NA	740	731	675	652	428	387	357	300	296
14553	b0415	ribH	Native	8	NA	NA	300	300	276	300	237	179	117	170	181
14554	b0416	nusB	Native	8	NA	NA	272	272	266	257	182	147	116	90.9	91.3
14555	b0417	thiL	Native	8	NA	NA	657	657	587	558	378	261	269	203	186
14556	b0418	pgpA	Native	8	NA	NA	372	372	359	329	215	171	139	123	100
14557	b0419	yajO	Native	8	NA	NA	702	650	609	557	306	395	418	218	388
14558	b0420	dxs	Native	8	NA	NA	1241	1240	1208	1154	969	800	781	613	594
14559	b0421	ispA	Native	8	NA	NA	584	584	532	508	352	266	251	243	240
14560	b0422	xseB	Native	8	NA	NA	156	156	139	133	92.8	82.8	64.7	61.6	65.9
14561	b0423	yajK	HGT	5	8	8	956	954	934	891	700	498	0	0	201
14562	b0424	thiJ	Native	8	NA	NA	390	388	369	350	208	110	123	103	109
14563	b0425	apbA	Native	8	NA	NA	619	619	559	494	221	153	98.2	102	114
14564	b0426	yajQ	Native	8	NA	NA	327	327	301	301	219	167	150	140	144
14565	b0427	yajR	Native	8	NA	NA	882	876	790	747	396	480	366	256	242
14566	b0428	cyoE	Native	8	NA	NA	588	588	569	562	353	400	402	145	278
14567	b0429	cyoD	Native	8	NA	NA	223	223	213	195	102	126	123	124	79.3
14568	b0430	cyoC	Native	8	NA	NA	422	422	410	387	274	305	283	290	209
14569	b0431	cyoB	Native	8	NA	NA	1369	1369	1327	1296	1059	1013	1023	963	802
14570	b0432	cyoA	Native	8	NA	NA	639	639	615	588	353	353	351	304	233
14571	b0433	ampG	HGT	3	6	6	968	968	884	845	308	354	555	303	372
14572	b0434	yajG	ORFan	4	NA	NA	446	446	347	343	91.7	0	0	0	0
14573	b0435	bolA	Native	8	NA	NA	236	236	201	197	122	99	113	82	61.2
14574	b0436	tig	Native	8	NA	NA	832	832	804	796	602	441	355	250	233
14575	b0437	clpP	Native	8	NA	NA	411	411	406	405	326	317	313	285	376
14576	b0438	clpX	Native	8	NA	NA	830	830	812	820	702	633	622	582	532
14577	b0439	lon	Native	8	NA	NA	1529	1529	1521	1506	1291	1087	1077	1023	879
14578	b0440	hupB	Native	8	NA	NA	171	171	169	163	145	142	124	117	114
14579	b0441	ybaU	Native	8	NA	NA	1203	1203	1071	971	427	262	231	197	111
14580	b0442	ybaV	Native	8	NA	NA	233	233	199	132	75.1	71.6	56.6	51.6	72
14581	b0443	ybaW	HGT	3	6	6	261	261	251	226	66.6	58.2	135	64.3	65.9
14582	b0444	ybaX	Native	8	NA	NA	474	471	449	434	337	346	221	198	269
14583	b0445	ybaE	Native	8	NA	NA	1178	1173	949	845	189	56.2	234	62.8	136
14584	b0446	cof	Native	8	NA	NA	569	566	466	442	190	94.7	175	84.3	135
14585	b0447	ybaO	Native	8	NA	NA	367	365	298	280	220	190	181	176	107
14586	b0448	mdlA	Native	8	NA	NA	1163	1162	1052	1009	632	528	493	349	575
14587	b0449	mdlB	Native	8	NA	NA	1134	1134	1022	1005	604	465	412	294	441
14588	b0450	glnK	Native	8	NA	NA	215	215	211	214	172	178	172	166	149
14589	b0451	amtB	Native	8	NA	NA	850	850	799	788	381	491	501	442	377
14590	b0452	tesB	Native	8	NA	NA	581	581	543	534	398	320	116	282	268
14591	b0453	ybaY	ORFan	7	NA	NA	365	363	325	210	96.3	76.6	79	76.6	0
14592	b0454	ybaZ	Native	8	NA	NA	265	265	219	187	114	89	83.2	74.7	92.4
14593	b0456	ybaA	HGT	1	4	5	239	239	0	0	149	152	112	147	111
14594	b0457	ylaB	Native	8	NA	NA	1044	1032	718	565	176	254	302	246	224
14595	b0458	ylaC	ORFan	3	NA	NA	338	338	258	241	0	0	0	0	0
14596	b0459	ylaD	Native	8	NA	NA	374	374	303	297	224	215	191	199	257
14597	b0460	hha	ORFan	3	NA	NA	147	147	145	144	0	0	0	0	0
14598	b0461	ybaJ	ORFan	3	NA	NA	261	261	251	242	0	0	0	0	0
14599	b0462	acrB	Native	8	NA	NA	2036	2036	1946	1888	1377	1462	1414	1404	843
14600	b0463	acrA	Native	8	NA	NA	763	763	705	665	359	396	407	417	219
14601	b0464	acrR	Native	8	NA	NA	426	426	376	347	107	177	157	110	71.2
14602	b0465	aefA	Native	8	NA	NA	2175	2172	1975	1838	726	799	369	210	353
14603	b0466	ybaM	ORFan	4	NA	NA	103	101	77.8	67.4	57	0	0	0	0
14604	b0467	priC	ORFan	4	NA	NA	344	342	258	203	77.8	0	0	0	0
14605	b0468	ybaN	Native	8	NA	NA	263	263	224	215	125	111	105	98.6	98.6
14606	b0469	apt	Native	8	NA	NA	360	360	344	333	268	174	197	201	214
14607	b0470	dnaX	Native	8	NA	NA	1251	1249	1155	1057	617	493	465	311	288
14608	b0471	ybaB	Native	8	NA	NA	216	216	216	210	201	153	147	126	90.9
14609	b0472	recR	Native	8	NA	NA	404	404	388	391	332	261	211	167	186
14610	b0473	htpG	Native	8	NA	NA	1233	1233	1181	1150	965	794	811	571	562
14611	b0474	adk	Native	8	NA	NA	424	424	406	410	339	275	300	281	261
14612	b0475	hemH	Native	8	NA	NA	647	645	580	462	379	313	321	278	293
14613	b0476	ybaC	HGT	2	6	6	661	658	514	117	115	101	165	134	130
14614	b0477	gsk	HGT	4	7	7	885	885	840	806	686	68.9	0	91.7	88.6
14615	b0478	ybaL	Native	8	NA	NA	1052	1052	1012	989	253	663	564	634	380
14616	b0479	fsr	Native	8	NA	NA	791	788	749	719	164	498	552	488	454
14617	b0480	ushA	Native	8	NA	NA	1112	1110	1008	995	733	654	641	159	321
14618	b0481	ybaK	Native	8	NA	NA	311	311	282	293	198	183	104	161	164
14619	b0482	ybaP	Native	8	NA	NA	538	538	363	370	135	71.6	56.2	75.9	76.6
14620	b0483	ybaQ	HGT	1	4	4	258	253	0	89	117	63.5	59.3	77.8	59.3
14621	b0484	ybaR	Native	8	NA	NA	1600	1585	1497	1426	880	773	603	617	617
14622	b0485	ybaS	HGT	1	7	7	619	616	187	253	281	219	199	395	278
14623	b0486	ybaT	HGT	1	4	8	818	818	85.5	85.1	204	124	115	180	255
14624	b0487	ybbI	Native	8	NA	NA	275	275	255	232	170	128	124	121	83.2
14625	b0488	ybbJ		8	NA	NA	313	313	270	236	120	108	0	101	84
14626	b0489	ybbK	Native	8	NA	NA	576	576	551	530	461	409	232	402	403
14627	b0490	ybbL	HGT	3	8	8	449	449	344	333	120	120	119	124	209
14628	b0491	ybbM	HGT	3	8	8	509	509	437	433	125	115	150	141	293
14629	b0492	ybbN	Native	8	NA	NA	573	572	526	474	286	178	151	136	111
14630	b0493	ybbO	Native	8	NA	NA	535	535	468	433	235	213	206	212	147
14631	b0494	tesA	Native	8	NA	NA	424	424	382	310	227	174	171	130	115
14632	b0495	ybbA	Native	8	NA	NA	443	443	410	391	269	259	250	218	200
14633	b0496	ybbP	Native	8	NA	NA	1595	1590	1440	1327	515	449	435	244	202
14634	b0497	rhsD	HGT	1	5	5	2947	2447	249	261	213	488	330	226	215
14635	b0498	ybbC	ORFan	0	NA	NA	247	0	0	0	0	0	0	0	0
14636	b0499	b0499	Native	8	NA	NA	503	492	126	96.7	92	104	100	87.8	80.1
14637	b0500	ybbD	ORFan	2	NA	NA	176	174	47.4	0	0	0	0	0	0
14638	b0501	b0501	ORFan	1	NA	NA	135	84.3	0	0	0	0	0	0	0
14639	b0502	b0502	HGT	1	4	4	272	272	0	156	207	170	153	112	0
14640	b0503	ybbB	Native	8	NA	NA	740	737	591	507	376	318	314	281	144
14641	b0504	ybbS	Native	8	NA	NA	612	612	541	161	191	164	169	94.4	77.4
14642	b0505	ybbT	ORFan	7	NA	NA	330	326	295	0	158	161	140	135	0
14643	b0506	ybbU	HGT	3	7	8	527	527	482	216	117	108	120	171	175
14644	b0507	gcl	Native	8	NA	NA	1184	1184	1150	320	920	914	951	914	875
14645	b0508	gip	Native	8	NA	NA	541	536	454	253	296	306	312	300	263
14646	b0509	ybbQ	Native	8	NA	NA	566	562	530	235	369	376	397	380	285
14647	b0510	ybbV	ORFan	2	NA	NA	186	185	63.2	0	0	0	0	0	0
14648	b0511	ybbW	HGT	2	8	8	864	856	808	219	181	217	199	201	459
14649	b0512	ybbX	HGT	2	8	8	921	915	875	0	272	288	202	210	522
14650	b0513	ybbY	HGT	4	7	8	863	863	698	75.9	93.6	77.8	77	117	181
14651	b0514	ybbZ	Native	8	NA	NA	745	734	601	451	440	415	394	341	415
14652	b0515	ylbA	HGT	2	5	8	540	537	511	0	0	119	122	131	348
14653	b0516	ylbB	HGT	2	7	8	842	834	756	210	213	195	211	285	487
14654	b0517	ylbC	HGT	2	8	8	701	695	622	119	116	144	149	171	414
14655	b0518	fdrA	HGT	2	8	8	1079	1066	901	57.8	55.5	59.7	58.2	62.4	396
14656	b0519	ylbE	HGT	2	6	8	664	662	631	0	0	0	131	0	431
14657	b0520	ylbF	HGT	2	8	8	563	563	366	0	0	0	0	0	53.9
14658	b0521	arcC		8	NA	NA	585	582	515	0	322	310	291	282	282
14659	b0522	purK	Native	8	NA	NA	725	719	646	644	389	230	182	211	219
14660	b0523	purE	Native	8	NA	NA	332	332	318	302	246	209	192	208	208
14661	b0524	ybbF	Native	8	NA	NA	487	483	416	410	264	238	207	89.7	75.5
14662	b0525	ppiB	Native	8	NA	NA	339	338	332	327	256	231	236	205	226
14663	b0526	cysS	Native	8	NA	NA	940	939	897	908	730	570	544	497	460
14664	b0527	ybcI	HGT	5	8	8	367	363	328	263	64.3	171	109	0	155
14665	b0528	ybcJ	Native	8	NA	NA	155	155	136	128	67.8	53.1	65.1	71.6	56.6
14666	b0529	folD	Native	8	NA	NA	572	568	548	539	436	394	359	304	300
14667	b0530	sfmA	HGT	3	6	6	371	371	236	148	75.5	61.6	100	0	0
14668	b0531	sfmC	ORFan	6	NA	NA	454	452	297	198	96.3	126	121	0	0
14669	b0532	sfmD	ORFan	7	NA	NA	1779	1763	1289	806	377	478	523	68.9	0
14670	b0533	sfmH	ORFan	2	NA	NA	658	655	466	0	0	0	0	0	0
14671	b0534	sfmF	HGT	3	6	6	347	342	188	76.3	48.9	54.7	75.5	0	0
14672	b0535	fimZ	Native	8	NA	NA	409	409	302	195	135	160	151	108	113
14673	b0537	intD	HGT	2	5	6	788	602	600	128	99.8	236	259	116	78.6
14674	b0538	b0538	ORFan	1	NA	NA	397	180	0	0	0	0	0	0	0
14675	b0539	b0539	ORFan	3	NA	NA	184	181	161	150	0	0	0	0	0
14676	b0540	b0540		8	NA	NA	197	197	165	0	122	106	58.5	52.8	52.4
14677	b0541	tra5_2	Native	8	NA	NA	605	603	511	140	306	374	253	230	216
14678	b0542	b0542	ORFan	1	NA	NA	94.7	87.8	0	0	0	0	0	0	0
14679	b0543	emrE	Native	8	NA	NA	226	225	127	172	129	123	133	129	100
14680	b0544	ybcK		8	NA	NA	1001	996	0	335	180	170	177	186	93.2
14681	b0545	ybcL	Native	8	NA	NA	382	372	228	231	205	204	236	187	205
14682	b0546	ybcM	Native	8	NA	NA	536	493	151	162	113	96.3	142	59.7	51.2
14683	b0547	ybcN	ORFan	3	NA	NA	315	296	0	121	0	0	0	0	0
14684	b0548	ninE	ORFan	1	NA	NA	117	114	0	0	0	0	0	0	0
14685	b0549	ybcO	ORFan	5	NA	NA	201	197	137	117	0	116	0	0	0
14686	b0550	rus	ORFan	2	NA	NA	249	249	130	0	0	0	0	0	0
14687	b0551	ybcQ	ORFan	3	NA	NA	265	265	115	166	0	0	0	0	0
14688	b0552	trs5_2	HGT	0	3	3	687	0	0	654	556	375	345	282	120
14689	b0553	nmpC	ORFan	6	NA	NA	764	671	557	422	144	0	70.5	0	0
14690	b0554	ybcR	ORFan	3	NA	NA	144	144	0	100	0	0	0	0	0
14691	b0555	ybcS	Native	8	NA	NA	341	338	87.8	177	176	122	105	104	99.8
14692	b0556	ybcT	ORFan	5	NA	NA	297	287	189	104	77	69.7	0	0	0
14693	b0557	ybcU	ORFan	3	NA	NA	194	191	0	144	0	0	0	0	0
14694	b0558	ybcV	ORFan	3	NA	NA	308	305	93.2	97.8	0	0	0	0	0
14695	b0559	ybcW	ORFan	1	NA	NA	135	135	0	0	0	0	0	0	0
14696	b0560	nohB	HGT	2	7	7	354	350	202	0	108	62.8	0	147	0
14697	b0561	ybcX	Native	8	NA	NA	502	281	172	180	119	79.7	61.6	50.4	52.8
14698	b0562	ybcY	HGT	5	8	8	288	285	163	160	99.4	85.9	0	0	84
14699	b0563	ylcE	ORFan	1	NA	NA	126	126	0	0	0	0	0	0	0
14700	b0564	appY	Native	8	NA	NA	499	166	97.4	70.9	89.7	65.9	66.2	55.1	63.2
14701	b0565	ompT	ORFan	7	NA	NA	659	654	310	305	169	243	0	107	0
14702	b0566	envY	Native	8	NA	NA	506	504	298	59.7	71.6	63.2	57.8	54.7	61.6
14703	b0567	ybcH	HGT	1	5	5	593	587	0	0	0	125	0	0	0
14704	b0568	nfrA	HGT	1	4	5	1989	1974	0	0	63.2	128	57.8	0	0
14705	b0569	nfrB	HGT	1	4	5	1495	1495	0	0	67.4	712	411	66.6	228
14706	b0570	ybcZ	Native	8	NA	NA	942	932	170	628	518	313	384	191	161
14707	b0571	ylcA	Native	8	NA	NA	444	444	235	423	388	291	321	253	207
14708	b0572	ylcB	Native	8	NA	NA	880	873	289	681	635	350	337	333	233
14709	b0573	ylcC	ORFan	7	NA	NA	219	219	0	119	99	58.2	61.2	64.3	0
14710	b0574	ylcD		8	NA	NA	797	793	0	629	550	293	297	199	111
14711	b0575	ybdE	Native	8	NA	NA	2044	2036	234	1855	1826	1460	1449	1144	873
14712	b0576	pheP	Native	8	NA	NA	912	909	854	808	95.5	597	604	437	513
14713	b0577	ybdG	Native	8	NA	NA	814	814	734	682	445	344	350	332	344
14714	b0578	nfnB	Native	8	NA	NA	433	430	388	372	273	235	254	230	102
14715	b0579	ybdF		8	NA	NA	254	254	195	169	90.5	104	0	79	95.1
14716	b0580	ybdJ	ORFan	3	NA	NA	167	166	147	140	0	0	0	0	0
14717	b0581	ybdK		8	NA	NA	767	763	655	546	0	305	352	193	205
14718	b0582	yi81_2	HGT	1	4	8	740	468	0	0	53.5	51.6	0	59.7	60.8
14719	b0583	entD	Native	8	NA	NA	429	425	203	189	90.9	94.7	76.3	78.6	53.1
14720	b0584	fepA	Native	8	NA	NA	1533	1525	1271	1246	248	904	687	202	157
14721	b0585	fes		8	NA	NA	791	780	594	536	0	332	362	0	121
14722	b0586	entF	Native	8	NA	NA	2589	2548	2071	2029	353	889	934	481	674
14723	b0587	fepE	ORFan	5	NA	NA	733	721	546	253	105	53.9	0	0	0
14724	b0588	fepC	Native	8	NA	NA	541	541	488	465	306	323	328	315	332
14725	b0589	fepG	Native	8	NA	NA	630	628	569	531	252	345	342	295	287
14726	b0590	fepD	Native	8	NA	NA	625	624	561	552	206	328	318	275	302
14727	b0591	ybdA	Native	8	NA	NA	805	802	732	687	86.3	384	382	109	228
14728	b0592	fepB	Native	8	NA	NA	617	617	500	513	187	332	332	62.8	72.4
14729	b0593	entC	Native	8	NA	NA	776	776	674	602	345	259	333	306	264
14730	b0594	entE	Native	8	NA	NA	1069	1060	934	877	612	508	607	599	485
14731	b0595	entB	Native	8	NA	NA	583	583	525	514	338	276	308	291	286
14732	b0596	entA	Native	8	NA	NA	484	483	441	433	264	209	259	251	226
14733	b0597	ybdB	Native	8	NA	NA	286	286	268	243	142	129	121	132	117
14734	b0598	cstA	Native	8	NA	NA	1389	1387	1357	1332	256	943	973	898	863
14735	b0598a	ybdD		8	NA	NA	142	142	135	132	0	112	97.1	74.3	61.6
14736	b0599	ybdH	HGT	3	8	8	723	716	588	566	147	124	120	129	248
14737	b0600	ybdL	Native	8	NA	NA	778	776	676	663	164	419	406	291	276
14738	b0601	ybdM		8	NA	NA	422	422	330	277	154	209	202	0	157
14739	b0602	ybdN		8	NA	NA	876	875	739	673	311	244	239	0	231
14740	b0603	ybdO	Native	8	NA	NA	589	582	332	277	130	95.1	92.4	84.7	87.4
14741	b0604	dsbG	Native	8	NA	NA	541	540	422	396	186	252	203	57.4	62.8
14742	b0605	ahpC	Native	8	NA	NA	382	382	379	380	316	301	276	294	292
14743	b0606	ahpF	Native	8	NA	NA	1045	1045	991	978	692	696	678	693	627
14744	b0607	ybdQ	HGT	4	7	7	278	277	254	245	70.1	55.5	62	88.6	63.2
14745	b0608	ybdR	Native	8	NA	NA	836	831	779	657	181	622	558	378	379
14746	b0609	b0609	ORFan	1	NA	NA	322	322	0	0	0	0	0	0	0
14747	b0610	rnk	Native	8	NA	NA	271	271	249	212	115	117	127	108	95.5
14748	b0611	rna	ORFan	7	NA	NA	553	552	422	400	112	102	115	84.3	0
14749	b0612	ybdS	HGT	3	7	7	976	976	937	512	308	143	312	447	333
14750	b0613	citG	Native	8	NA	NA	587	585	453	261	220	156	152	168	160
14751	b0614	ybdU	HGT	4	7	8	369	369	267	137	149	0	0	51.2	98.2
14752	b0615	citF	HGT	4	7	8	1000	997	898	683	721	0	68.2	427	553
14753	b0616	citE	HGT	4	7	8	592	592	559	388	438	141	154	238	352
14754	b0617	citD	HGT	4	7	8	194	194	172	85.5	99.4	0	0	63.9	86.7
14755	b0618	citC	HGT	4	7	8	764	763	615	339	348	0	0	180	233
14756	b0619	citA	HGT	4	7	8	1079	1075	947	433	404	68.6	69.7	265	312
14757	b0620	citB	HGT	4	7	7	451	451	390	206	218	61.6	73.9	165	148
14758	b0621	dcuC	HGT	4	8	8	870	870	828	805	641	60.8	73.9	58.9	268
14759	b0622	crcA	ORFan	6	NA	NA	411	409	328	313	0	129	135	0	0
14760	b0623	cspE	Native	8	NA	NA	142	142	140	140	102	93.6	99	99.4	97.8
14761	b0624	crcB	Native	8	NA	NA	258	256	241	207	111	126	124	125	96.3
14762	b0625	ybeH	HGT	3	7	7	147	126	84.7	85.5	0	0	0	61.6	0
14763	b0626	ybeM	HGT	3	7	7	372	372	296	266	115	113	102	216	132
14764	b0627	ybeC	ORFan	7	NA	NA	129	129	112	102	80.5	66.2	62.4	53.1	0
14765	b0628	lipA	Native	8	NA	NA	654	654	637	636	546	421	417	388	295
14766	b0629	ybeF	Native	8	NA	NA	532	529	380	276	95.9	84.3	83.6	79.3	73.6
14767	b0630	lipB	Native	8	NA	NA	391	391	362	333	270	245	213	135	120
14768	b0631	ybeD	ORFan	6	NA	NA	176	176	172	171	134	55.1	64.3	0	0
14769	b0632	dacA	Native	8	NA	NA	805	805	775	738	433	332	298	247	204
14770	b0633	rlpA	Native	8	NA	NA	716	715	587	542	120	118	124	133	93.6
14771	b0634	mrdB	Native	8	NA	NA	723	723	717	709	506	409	383	291	247
14772	b0635	mrdA	Native	8	NA	NA	1284	1284	1246	1213	761	541	522	389	308
14773	b0636	ybeA	Native	8	NA	NA	318	318	314	305	275	203	160	87.8	110
14774	b0637	ybeB	Native	8	NA	NA	140	140	136	132	106	87.4	80.9	79.7	76.3
14775	b0638	phpB	Native	8	NA	NA	419	408	321	263	84	95.5	76.6	96.7	115
14776	b0639	ybeN	Native	8	NA	NA	446	446	389	344	169	159	157	120	139
14777	b0640	holA	Native	8	NA	NA	679	679	620	585	327	189	179	55.1	69.3
14778	b0641	rlpB	ORFan	6	NA	NA	377	377	308	276	118	57	58.5	0	0
14779	b0642	leuS	Native	8	NA	NA	1768	1765	1695	1694	1361	1144	1010	871	818
14780	b0643	ybeL	ORFan	5	NA	NA	328	328	301	285	130	49.7	0	0	0
14781	b0644	ybeQ	Native	8	NA	NA	686	682	335	92	262	214	213	227	204
14782	b0645	ybeR	HGT	2	5	5	506	494	323	0	0	136	0	0	0
14783	b0646	ybeS	HGT	2	5	5	972	945	418	0	0	150	0	0	60.1
14784	b0647	ybeT	Native	8	NA	NA	381	377	90.1	68.6	104	90.9	102	101	95.9
14785	b0648	ybeU	HGT	2	5	5	495	486	312	0	0	155	0	0	52.4
14786	b0649	ybeV	HGT	2	5	5	986	967	528	0	0	166	0	0	78.2
14787	b0650	ybeW	HGT	2	5	5	1088	1086	922	273	283	587	471	300	481
14788	b0651	ybeK	Native	8	NA	NA	625	624	588	552	467	257	220	283	330
14789	b0652	gltL	Native	8	NA	NA	474	474	454	437	295	379	401	362	304
14790	b0653	gltK	HGT	3	6	6	431	431	416	404	134	224	315	217	160
14791	b0654	gltJ	Native	8	NA	NA	495	495	474	465	125	293	330	248	130
14792	b0655	ybeJ	Native	8	NA	NA	598	595	564	546	80.5	347	412	262	251
14793	b0656	trs5_3	HGT	0	3	3	687	0	0	654	556	375	345	282	120
14794	b0657	lnt	Native	8	NA	NA	1035	1033	943	886	484	353	315	217	149
14795	b0658	ybeX	Native	8	NA	NA	576	576	566	558	388	279	259	201	179
14796	b0659	ybeY	Native	8	NA	NA	315	315	281	279	249	171	146	127	90.9
14797	b0660	ybeZ	Native	8	NA	NA	704	704	680	654	545	405	355	302	305
14798	b0661	yleA	Native	8	NA	NA	951	951	941	919	801	619	574	417	401
14799	b0662	yleB	Native	8	NA	NA	789	780	681	616	386	316	357	233	214
14800	b0663	b0663	ORFan	2	NA	NA	234	186	60.8	0	0	0	0	0	0
14801	b0667	b0667	ORFan	1	NA	NA	96.7	96.7	0	0	0	0	0	0	0
14802	b0669	b0669	ORFan	1	NA	NA	94	94	0	0	0	0	0	0	0
14803	b0671	b0671	HGT	0	4	4	103	0	0	0	52.4	0	0	0	0
14804	b0674	asnB	HGT	5	8	8	1130	1128	1079	1083	895	670	221	191	837
14805	b0675	nagD	Native	8	NA	NA	508	508	494	484	384	109	209	134	243
14806	b0676	nagC	HGT	4	7	8	797	797	753	713	484	77.4	85.9	161	215
14807	b0677	nagA	Native	8	NA	NA	760	760	712	681	483	268	148	264	204
14808	b0678	nagB	HGT	4	8	8	543	543	521	515	449	214	0	152	356
14809	b0679	nagE	Native	8	NA	NA	1263	1262	1187	1143	507	493	545	412	516
14810	b0680	glnS	Native	8	NA	NA	1140	1140	1103	1077	950	714	684	704	669
14811	b0681	ybfM	ORFan	6	NA	NA	982	978	917	882	226	77.4	109	0	0
14812	b0682	ybfN	ORFan	3	NA	NA	216	215	189	181	0	0	0	0	0
14813	b0683	fur	Native	8	NA	NA	308	308	303	298	252	184	166	107	154
14814	b0684	fldA	Native	8	NA	NA	367	367	362	355	302	145	156	150	174
14815	b0685	ybfE	ORFan	4	NA	NA	231	231	174	191	124	0	0	0	0
14816	b0686	ybfF	Native	8	NA	NA	518	518	470	446	241	251	70.5	167	217
14817	b0687	seqA	ORFan	4	NA	NA	357	357	316	303	188	0	0	0	0
14818	b0688	pgm	Native	8	NA	NA	1096	1096	1073	1059	805	640	662	689	678
14819	b0689	ybfP	ORFan	1	NA	NA	342	335	0	0	0	0	0	0	0
14820	b0690	ybfG	HGT	1	4	6	253	250	0	0	94.4	124	131	0	81.3
14821	b0691	ybfH	HGT	0	4	8	213	0	0	0	65.1	54.7	55.5	0	72
14822	b0691a	ybfI	Native	8	NA	NA	137	90.1	87	81.6	52.4	65.9	67.8	53.9	59.7
14823	b0692	potE	HGT	4	7	7	864	864	827	273	687	233	307	497	199
14824	b0693	speF	Native	8	NA	NA	1503	1489	1389	1044	1083	367	914	687	570
14825	b0693a	ybfK	ORFan	1	NA	NA	177	177	0	0	0	0	0	0	0
14826	b0694	kdpE	Native	8	NA	NA	443	440	417	380	214	263	298	239	229
14827	b0695	kdpD	Native	8	NA	NA	1765	1756	1607	1494	474	786	873	650	526
14828	b0696	kdpC	Native	8	NA	NA	376	373	297	266	133	171	190	168	143
14829	b0697	kdpB	Native	8	NA	NA	1306	1299	1207	1194	694	964	990	833	857
14830	b0698	kdpA	Native	8	NA	NA	1088	1071	956	890	376	619	684	605	563
14831	b0698a	kdpF	ORFan	2	NA	NA	57.4	55.5	55.8	0	0	0	0	0	0
14832	b0699	ybfA	ORFan	3	NA	NA	148	148	121	110	0	0	0	0	0
14833	b0700	rhsC	HGT	1	5	5	2922	2853	241	248	196	498	308	199	217
14834	b0702	ybfB	ORFan	1	NA	NA	213	213	0	0	0	0	0	0	0
14835	b0703	b0703	Native	8	NA	NA	1012	998	128	119	110	150	134	91.3	79
14836	b0704	ybfC	ORFan	1	NA	NA	387	364	0	0	0	0	0	0	0
14837	b0705	ybfL		8	NA	NA	572	569	0	229	264	149	174	135	191
14838	b0706	ybfD	HGT	1	4	4	520	490	0	210	293	134	148	107	189
14839	b0707	ybgA		8	NA	NA	354	354	176	204	140	104	0	115	75.1
14840	b0708	phrB	Native	8	NA	NA	977	962	796	701	450	406	330	287	305
14841	b0709	ybgH	Native	8	NA	NA	982	981	893	850	415	228	232	258	232
14842	b0710	ybgI	Native	8	NA	NA	505	505	489	468	324	271	256	74.7	166
14843	b0711	ybgJ	Native	8	NA	NA	445	445	398	362	218	185	238	162	176
14844	b0712	ybgK	Native	8	NA	NA	639	635	543	489	288	259	291	224	223
14845	b0713	ybgL	Native	8	NA	NA	479	471	392	397	251	253	310	231	273
14846	b0714	nei	HGT	3	8	8	542	533	481	444	68.6	75.5	79.7	95.1	181
14847	b0715	abrB	Native	8	NA	NA	700	693	560	427	59.7	268	100	322	140
14848	b0716	ybgO	ORFan	6	NA	NA	741	719	0	159	0	84.3	68.6	0	0
14849	b0717	ybgP	ORFan	6	NA	NA	481	448	177	229	171	102	144	0	0
14850	b0718	ybgQ	ORFan	6	NA	NA	1667	1601	607	649	500	264	440	0	0
14851	b0719	ybgD	ORFan	6	NA	NA	375	303	80.5	100	56.2	49.7	63.5	0	0
14852	b0720	gltA	Native	8	NA	NA	869	869	846	835	688	639	593	612	465
14853	b0721	sdhC	ORFan	7	NA	NA	251	251	237	236	192	143	101	74.3	0
14854	b0722	sdhD	ORFan	7	NA	NA	227	227	218	210	159	106	88.2	50.4	0
14855	b0723	sdhA	Native	8	NA	NA	1195	1195	1180	1183	1019	852	730	625	571
14856	b0724	sdhB	Native	8	NA	NA	497	495	486	486	416	371	347	270	209
14857	b0725	b0725	ORFan	1	NA	NA	172	172	0	0	0	0	0	0	0
14858	b0726	sucA	Native	8	NA	NA	1898	1898	1819	1802	1439	1144	1031	813	912
14859	b0727	sucB	Native	8	NA	NA	781	781	747	732	633	493	450	428	447
14860	b0728	sucC	Native	8	NA	NA	764	764	752	746	608	596	486	449	443
14861	b0729	sucD	Native	8	NA	NA	575	575	555	556	516	513	438	436	398
14862	b0730	farR	HGT	1	4	4	477	474	100	149	272	110	108	102	166
14863	b0731	hrsA	HGT	1	4	4	1288	1283	288	284	898	300	296	291	382
14864	b0732	ybgG	HGT	1	4	4	1780	1731	0	0	1122	0	0	0	544
14865	b0733	cydA	Native	8	NA	NA	1040	1040	1004	981	800	761	711	616	420
14866	b0734	cydB	Native	8	NA	NA	771	771	728	706	537	431	419	391	291
14867	b0735	ybgE	ORFan	4	NA	NA	201	201	181	176	72	0	0	0	0
14868	b0736	ybgC	Native	8	NA	NA	268	268	256	256	142	120	115	105	72.8
14869	b0737	tolQ	Native	8	NA	NA	446	446	439	432	322	244	228	178	154
14870	b0738	tolR	Native	8	NA	NA	271	271	241	237	181	105	79.3	84	75.1
14871	b0739	tolA	Native	8	NA	NA	781	780	497	577	226	171	120	138	158
14872	b0740	tolB	Native	8	NA	NA	864	864	830	790	545	345	301	202	137
14873	b0741	pal	Native	8	NA	NA	343	343	324	326	197	120	125	124	117
14874	b0742	ybgF	Native	8	NA	NA	513	510	469	446	186	137	106	103	86.3
14875	b0750	nadA	Native	8	NA	NA	701	698	634	626	522	492	452	424	262
14876	b0751	pnuC	HGT	5	8	8	476	476	435	425	293	92	87.8	87	119
14877	b0752	ybgR	Native	8	NA	NA	635	635	550	502	215	256	239	261	265
14878	b0753	b0753	ORFan	3	NA	NA	256	256	209	170	0	0	0	0	0
14879	b0754	aroG	Native	8	NA	NA	703	703	669	660	545	467	491	446	425
14880	b0755	gpmA	Native	8	NA	NA	509	509	503	488	264	324	344	337	376
14881	b0756	galM	Native	8	NA	NA	712	712	630	528	352	233	226	223	237
14882	b0757	galK		8	NA	NA	761	761	708	710	503	0	234	88.6	283
14883	b0758	galT	HGT	4	7	7	734	731	699	686	554	0	157	372	177
14884	b0759	galE	Native	8	NA	NA	699	697	679	659	476	442	407	386	401
14885	b0760	modF	HGT	4	7	7	973	972	862	843	447	118	121	389	280
14886	b0761	modE	Native	8	NA	NA	509	509	458	412	207	163	149	136	126
14887	b0762	b0762	ORFan	3	NA	NA	98.2	98.2	87	87	0	0	0	0	0
14888	b0763	modA	Native	8	NA	NA	502	497	446	418	263	215	157	258	155
14889	b0764	modB	Native	8	NA	NA	447	447	430	404	333	268	192	298	204
14890	b0765	modC	Native	8	NA	NA	695	695	649	548	377	278	267	293	201
14891	b0766	ybhA	HGT	4	8	8	559	556	485	436	233	91.3	77	85.9	120
14892	b0767	ybhE	Native	8	NA	NA	684	684	632	587	114	154	161	202	124
14893	b0768	ybhD	HGT	1	5	5	672	672	163	211	145	327	236	293	142
14894	b0769	ybhH		8	NA	NA	691	691	0	325	350	437	367	393	297
14895	b0770	ybhI	Native	8	NA	NA	942	941	307	505	590	152	300	312	375
14896	b0771	ybhJ	HGT	1	7	8	1529	1524	87.8	101	89	100	89.7	232	797
14897	b0772	ybhC	Native	8	NA	NA	865	863	768	686	57	152	143	57	91.3
14898	b0773	ybhB	Native	8	NA	NA	337	337	321	293	169	156	172	174	158
14899	b0774	bioA	Native	8	NA	NA	878	878	779	763	596	504	498	511	531
14900	b0775	bioB	Native	8	NA	NA	696	696	667	665	499	488	419	407	346
14901	b0776	bioF	Native	8	NA	NA	761	751	622	547	377	323	310	279	242
14902	b0777	bioC	Native	8	NA	NA	516	509	362	316	196	152	135	89.4	83.6
14903	b0778	bioD	Native	8	NA	NA	452	447	352	328	230	206	194	105	119
14904	b0779	uvrB	Native	8	NA	NA	1314	1314	1264	1236	1048	945	887	812	800
14905	b0780	ybhK	HGT	4	7	8	588	588	547	489	323	0	0	64.7	165
14906	b0781	moaA	Native	8	NA	NA	668	664	624	595	464	349	210	324	294
14907	b0782	moaB	Native	8	NA	NA	340	340	325	314	226	209	169	174	174
14908	b0783	moaC	Native	8	NA	NA	316	316	304	291	263	205	167	189	169
14909	b0784	moaD	HGT	2	8	8	162	162	143	124	114	82	66.6	62.8	162
14910	b0785	moaE	HGT	3	8	8	313	310	289	273	198	177	171	154	313
14911	b0786	ybhL	HGT	3	7	8	449	449	404	389	83.2	155	77.4	233	366
14912	b0787	ybhM	HGT	3	7	7	469	466	94	67	0	0	0	75.1	67.4
14913	b0788	ybhN	HGT	3	6	8	632	632	586	513	141	327	526	130	632
14914	b0789	ybhO	HGT	3	8	8	845	845	755	688	159	464	445	181	845
14915	b0790	ybhP	Native	8	NA	NA	528	528	461	441	84.3	441	432	81.6	528
14916	b0791	ybhQ	HGT	2	8	8	275	275	238	203	0	0	0	0	266
14917	b0792	ybhR	Native	8	NA	NA	723	723	694	675	155	332	360	344	336
14918	b0793	ybhS	HGT	3	8	8	730	730	681	670	179	340	388	358	730
14919	b0794	ybhF	Native	8	NA	NA	1167	1167	1063	1008	342	651	665	665	647
14920	b0795	b0795	HGT	3	8	8	652	650	584	524	138	226	280	281	578
14921	b0796	ybiH	HGT	3	6	8	454	454	385	358	0	65.5	101	105	454
14922	b0797	rhlE	Native	8	NA	NA	894	891	802	768	540	513	583	540	496
14923	b0798	ybiA	HGT	1	4	8	328	324	0	0	128	185	0	134	193
14924	b0799	dinG	Native	8	NA	NA	1424	1422	1310	1307	358	331	332	187	210
14925	b0800	ybiB	HGT	3	6	6	645	643	550	523	75.9	105	272	102	90.5
14926	b0801	ybiC	HGT	3	6	6	744	744	133	528	117	148	400	315	179
14927	b0802	ybiJ	ORFan	3	NA	NA	161	161	134	124	0	0	0	0	0
14928	b0803	ybiI	ORFan	7	NA	NA	184	184	155	137	117	139	50.4	101	0
14929	b0804	ybiX		8	NA	NA	487	484	0	347	247	245	252	241	175
14930	b0805	b0805	Native	8	NA	NA	1547	1540	160	1233	370	694	476	357	217
14931	b0806	ybiM	ORFan	3	NA	NA	266	266	77.4	70.1	0	0	0	0	0
14932	b0807	ybiN	Native	8	NA	NA	681	678	539	503	325	342	292	327	284
14933	b0808	ybiO	HGT	3	7	7	1551	1465	1263	1169	139	165	194	302	138
14934	b0809	glnQ	Native	8	NA	NA	470	470	451	442	265	261	338	300	296
14935	b0810	glnP	Native	8	NA	NA	427	427	414	408	214	166	266	229	206
14936	b0811	glnH	HGT	3	6	6	491	491	481	466	208	138	304	249	216
14937	b0812	dps	Native	8	NA	NA	327	327	317	306	100	205	56.6	182	120
14938	b0813	ybiF	Native	8	NA	NA	571	571	532	462	285	347	317	267	250
14939	b0814	ompX	ORFan	3	NA	NA	352	352	327	278	0	0	0	0	0
14940	b0815	ybiP	Native	8	NA	NA	1063	1063	910	844	254	81.3	233	77.4	94
14941	b0816	b0816	ORFan	1	NA	NA	181	73.9	0	0	0	0	0	0	0
14942	b0817	b0817		8	NA	NA	303	303	278	263	0	176	0	164	101
14943	b0818	ybiR	HGT	3	6	6	740	739	629	583	57.8	100	330	116	198
14944	b0819	ybiS	Native	8	NA	NA	619	619	586	567	383	212	192	166	71.6
14945	b0820	ybiT	Native	8	NA	NA	1051	1051	1024	1017	874	822	798	517	604
14946	b0821	ybiU	HGT	3	6	6	875	870	765	739	0	0	369	0	0
14947	b0822	b0822	HGT	5	8	8	541	540	487	463	140	195	77.8	66.2	190
14948	b0823	ybiW	HGT	4	7	8	1635	1623	1581	1531	1163	0	261	540	830
14949	b0824	ybiY		8	NA	NA	634	632	558	498	323	0	168	215	209
14950	b0825	mipB	Native	8	NA	NA	470	467	296	310	232	65.5	149	140	155
14951	b0826	moeB	Native	8	NA	NA	493	492	449	431	336	278	233	208	215
14952	b0827	moeA	Native	8	NA	NA	817	813	728	660	478	347	361	294	251
14953	b0828	ybiK	Native	8	NA	NA	629	625	550	499	310	291	375	237	254
14954	b0829	b0829	HGT	3	6	6	1186	1184	1002	928	466	611	806	672	524
14955	b0830	b0830	HGT	3	6	6	1031	1028	931	916	228	214	691	231	286
14956	b0831	b0831	HGT	3	6	6	604	604	563	558	258	271	496	285	311
14957	b0832	b0832	HGT	3	6	6	598	598	560	532	239	247	462	250	298
14958	b0833	b0833	Native	8	NA	NA	1550	1542	129	149	182	153	160	159	169
14959	b0834	b0834	Native	8	NA	NA	868	865	73.2	86.3	92	86.3	77	89.7	85.1
14960	b0835	yliG	Native	8	NA	NA	895	895	876	855	714	680	672	624	548
14961	b0836	b0836	ORFan	3	NA	NA	254	254	195	131	0	0	0	0	0
14962	b0837	yliI	Native	8	NA	NA	771	771	603	553	323	462	450	313	259
14963	b0838	yliJ	Native	8	NA	NA	431	431	364	315	90.9	198	181	201	94.7
14964	b0839	dacC	Native	8	NA	NA	796	795	741	691	414	341	310	247	235
14965	b0840	deoR	Native	8	NA	NA	513	513	433	395	206	209	197	184	95.1
14966	b0841	ybjG	Native	8	NA	NA	411	410	333	311	65.1	138	169	125	92
14967	b0842	cmr	Native	8	NA	NA	801	801	742	718	115	311	366	117	111
14968	b0843	ybjH	ORFan	1	NA	NA	192	192	0	0	0	0	0	0	0
14969	b0844	b0844	HGT	5	8	8	525	521	444	363	135	194	62.8	67	191
14970	b0845	b0845	HGT	3	8	8	782	781	696	644	155	162	172	159	391
14971	b0846	b0846	HGT	3	8	8	352	349	281	241	57.8	67.4	50.1	55.1	146
14972	b0847	b0847		8	NA	NA	1096	1096	1071	1043	754	0	269	253	269
14973	b0848	ybjM	ORFan	3	NA	NA	261	261	199	168	0	0	0	0	0
14974	b0849	grxA	ORFan	7	NA	NA	178	178	142	142	134	117	49.7	55.1	0
14975	b0850	ybjC	ORFan	3	NA	NA	182	182	113	91.3	0	0	0	0	0
14976	b0851	mdaA	HGT	5	8	8	485	479	442	416	275	159	142	125	194
14977	b0852	rimK	Native	8	NA	NA	586	586	540	520	412	400	84.3	375	326
14978	b0853	ybjN	ORFan	5	NA	NA	318	318	275	244	0	92	0	0	0
14979	b0854	potF	Native	8	NA	NA	749	749	717	696	418	456	385	412	196
14980	b0855	potG	Native	8	NA	NA	809	803	706	696	445	435	412	406	302
14981	b0856	potH	Native	8	NA	NA	637	635	599	581	398	399	365	374	222
14982	b0857	potI	Native	8	NA	NA	547	547	527	526	368	343	322	329	220
14983	b0858	ybjO	ORFan	3	NA	NA	320	320	263	273	0	0	0	0	0
14984	b0859	ybjF	HGT	4	7	7	764	756	681	613	447	132	88.6	179	154
14985	b0860	artJ	Native	8	NA	NA	489	488	452	438	270	213	183	194	162
14986	b0861	artM	Native	8	NA	NA	435	435	420	410	271	169	138	179	126
14987	b0862	artQ	Native	8	NA	NA	465	465	447	426	259	185	150	155	138
14988	b0863	artI	Native	8	NA	NA	487	487	466	451	295	201	175	183	138
14989	b0864	artP	Native	8	NA	NA	481	481	461	461	330	219	213	218	221
14990	b0865	ybjP	ORFan	3	NA	NA	350	331	295	253	0	0	0	0	0
14991	b0866	b0866	Native	8	NA	NA	209	209	200	176	149	98.2	147	141	143
14992	b0867	b0867	Native	8	NA	NA	566	562	471	443	163	212	270	196	158
14993	b0868	b0868	HGT	3	6	6	712	712	650	618	188	194	293	108	185
14994	b0869	ybjT	HGT	4	7	7	980	968	819	761	465	67.4	84.3	273	271
14995	b0870	ybjU	Native	8	NA	NA	661	657	603	578	377	404	373	369	302
14996	b0871	poxB	Native	8	NA	NA	1140	1138	1084	1078	486	789	749	706	618
14997	b0872	b0872	Native	8	NA	NA	662	662	608	607	310	146	149	157	120
14998	b0873	ybjW		8	NA	NA	1120	1117	1087	1071	764	0	578	520	510
14999	b0874	ybjE	Native	8	NA	NA	608	608	523	498	305	210	205	87.8	119
15000	b0875	aqpZ	Native	8	NA	NA	461	461	93.6	436	377	341	339	337	314
15001	b0876	ybjD	HGT	4	8	8	1110	1108	1009	989	443	52.4	71.6	0	400
15002	b0877	ybjX	HGT	3	6	6	666	660	371	276	127	75.9	199	79.7	0
15003	b0878	b0878	Native	8	NA	NA	727	721	602	584	263	308	305	270	134
15004	b0879	ybjZ	Native	8	NA	NA	1256	1251	1059	1074	707	728	740	660	454
15005	b0880	cspD	Native	8	NA	NA	157	157	147	146	123	99.4	97.1	82.4	89
15006	b0881	yljA	Native	8	NA	NA	217	217	212	192	154	124	118	115	94.4
15007	b0882	clpA	Native	8	NA	NA	1473	1473	1440	1425	1164	998	945	891	767
15008	b0884	infA	Native	8	NA	NA	145	145	145	145	141	132	113	113	114
15009	b0885	aat	Native	8	NA	NA	495	495	412	417	264	237	222	216	170
15010	b0886	cydC	Native	8	NA	NA	1103	1096	979	923	574	303	300	328	345
15011	b0887	cydD	Native	8	NA	NA	1149	1145	1060	946	635	313	376	339	373
15012	b0888	trxB	Native	8	NA	NA	644	644	624	615	532	473	460	454	321
15013	b0889	lrp	Native	8	NA	NA	325	325	323	323	300	199	183	185	134
15014	b0890	ftsK	Native	8	NA	NA	2667	2642	2209	1924	742	649	611	513	501
15015	b0891	lolA	Native	8	NA	NA	416	416	398	395	211	107	88.2	69.7	75.1
15016	b0892	ycaJ	Native	8	NA	NA	889	889	865	854	675	523	469	402	418
15017	b0893	serS	Native	8	NA	NA	860	860	841	818	667	574	545	464	467
15018	b0894	dmsA	HGT	4	7	8	1620	1617	1538	1481	1236	308	304	814	827
15019	b0895	dmsB	HGT	4	7	7	453	453	441	414	358	119	134	251	251
15020	b0896	dmsC	HGT	4	7	8	569	566	532	467	254	0	0	62.8	97.8
15021	b0897	ycaC	HGT	1	4	5	424	422	185	176	348	376	361	337	309
15022	b0898	ycaD	Native	8	NA	NA	751	749	682	642	185	191	145	164	109
15023	b0899	b0899	HGT	2	8	8	1088	1084	894	124	146	126	67.4	87	620
15024	b0900	ycaN	Native	8	NA	NA	607	591	211	231	223	245	241	255	133
15025	b0901	ycaK	HGT	1	8	8	415	415	0	74.7	93.2	75.9	71.6	77.4	142
15026	b0902	pflA	Native	8	NA	NA	518	518	507	506	414	55.5	215	224	266
15027	b0903	pflB		8	NA	NA	1529	1529	1481	1475	1342	0	989	982	1038
15028	b0904	focA	Native	8	NA	NA	577	577	561	548	352	188	207	174	192
15029	b0905	ycaO	ORFan	7	NA	NA	1199	1199	1130	1107	805	532	565	345	0
15030	b0906	ycaP	Native	8	NA	NA	459	459	397	364	61.2	204	73.9	113	135
15031	b0907	serC	Native	8	NA	NA	730	728	677	654	505	419	433	308	337
15032	b0908	aroA	Native	8	NA	NA	846	846	769	758	636	210	475	274	330
15033	b0909	ycaL	Native	8	NA	NA	511	509	362	307	83.6	286	271	173	154
15034	b0910	cmk	Native	8	NA	NA	435	435	426	402	314	266	232	184	183
15035	b0911	rpsA	Native	8	NA	NA	1085	1085	1081	1075	955	831	751	583	454
15036	b0912	himD	Native	8	NA	NA	191	191	189	186	164	141	117	103	79
15037	b0913	ycaI	Native	8	NA	NA	1628	1584	1148	988	363	260	269	135	133
15038	b0914	msbA	Native	8	NA	NA	1116	1116	1088	1053	788	501	528	414	358
15039	b0915	ycaH	Native	8	NA	NA	663	661	549	506	372	266	238	173	133
15040	b0916	ycaQ	HGT	3	6	6	849	840	654	612	197	225	448	234	214
15041	b0917	ycaR	Native	8	NA	NA	126	126	120	107	94	87	76.3	64.3	53.9
15042	b0918	kdsB	Native	8	NA	NA	496	493	468	450	344	289	273	199	182
15043	b0919	b0919	ORFan	4	NA	NA	616	616	571	505	55.8	0	0	0	0
15044	b0920	ycbC	Native	8	NA	NA	525	525	475	446	194	160	86.7	105	86.3
15045	b0921	smtA	HGT	5	8	8	535	535	464	430	276	203	54.7	52.8	93.6
15046	b0922	mukF	ORFan	4	NA	NA	868	868	857	820	609	0	0	0	0
15047	b0923	mukE	ORFan	4	NA	NA	447	447	446	431	308	0	0	0	0
15048	b0924	mukB	Native	8	NA	NA	2867	2861	2728	2657	1870	95.1	63.5	74.7	89.7
15049	b0925	ycbB	Native	8	NA	NA	1241	1236	1053	929	304	210	228	221	235
15050	b0926	ycbK	ORFan	7	NA	NA	367	367	354	340	196	134	153	166	0
15051	b0927	ycbL	Native	8	NA	NA	452	450	423	401	287	290	277	262	176
15052	b0928	aspC	Native	8	NA	NA	792	792	768	748	521	397	511	410	419
15053	b0929	ompF	ORFan	6	NA	NA	739	737	432	442	125	52	65.5	0	0
15054	b0930	asnS	Native	8	NA	NA	939	939	897	910	804	697	64.3	554	558
15055	b0931	pncB	Native	8	NA	NA	812	812	752	717	428	410	337	346	233
15056	b0932	pepN	Native	8	NA	NA	1750	1739	1665	1579	1179	860	856	857	614
15057	b0933	ycbE	Native	8	NA	NA	494	494	150	419	157	349	278	266	272
15058	b0934	ycbM	Native	8	NA	NA	551	524	63.5	475	118	400	349	320	315
15059	b0935	ycbN		8	NA	NA	763	750	0	672	0	613	516	488	494
15060	b0936	ycbO		8	NA	NA	655	654	0	510	52.8	387	298	235	266
15061	b0937	ycbP		8	NA	NA	380	378	0	310	0	197	143	77.4	154
15062	b0938	ycbQ	ORFan	6	NA	NA	357	353	129	99.4	72	65.9	86.7	0	0
15063	b0939	ycbR	ORFan	6	NA	NA	466	464	197	177	104	112	108	0	0
15064	b0940	ycbS	ORFan	7	NA	NA	1743	1723	900	808	403	491	490	69.7	0
15065	b0941	b0941	ORFan	2	NA	NA	730	720	135	0	0	0	0	0	0
15066	b0942	b0942	HGT	3	6	6	357	355	126	70.5	0	0	72.8	0	0
15067	b0943	b0943	ORFan	6	NA	NA	375	370	108	93.6	0	54.7	68.2	0	0
15068	b0944	ycbF	ORFan	6	NA	NA	492	489	186	125	76.6	111	108	0	0
15069	b0945	pyrD	Native	8	NA	NA	670	670	644	620	511	381	381	269	262
15070	b0946	ycbW	ORFan	4	NA	NA	397	397	333	309	122	0	0	0	0
15071	b0947	b0947	Native	8	NA	NA	751	747	665	621	283	181	213	154	157
15072	b0948	ycbY	Native	8	NA	NA	1418	1413	1326	1283	902	631	285	662	283
15073	b0949	uup	Native	8	NA	NA	1253	1250	1187	1118	855	637	589	600	540
15074	b0950	pqiA	HGT	4	7	7	842	842	772	733	313	182	221	317	0
15075	b0951	pqiB	Native	8	NA	NA	1079	1077	974	913	479	309	370	400	68.2
15076	b0952	ymbA	ORFan	7	NA	NA	367	366	313	276	102	55.5	60.5	49.3	0
15077	b0953	rmf	ORFan	5	NA	NA	117	117	110	108	86.3	67.4	0	0	0
15078	b0954	fabA		8	NA	NA	355	355	352	350	307	249	0	244	315
15079	b0955	b0955	Native	8	NA	NA	1174	1173	1015	863	429	288	268	271	278
15080	b0956	ycbG	ORFan	4	NA	NA	301	301	275	276	176	0	0	0	0
15081	b0957	ompA	Native	8	NA	NA	707	707	665	618	299	102	148	105	81.3
15082	b0958	sulA	ORFan	4	NA	NA	335	335	268	250	60.5	0	0	0	0
15083	b0959	b0959	ORFan	4	NA	NA	417	417	315	198	109	0	0	0	0
15084	b0960	b0960	Native	8	NA	NA	1449	1447	1288	1185	578	721	450	72.4	124
15085	b0961	yccF		8	NA	NA	300	300	284	269	204	0	106	112	114
15086	b0962	helD	HGT	5	8	8	1373	1372	1179	1109	401	152	124	124	168
15087	b0963	mgsA	Native	8	NA	NA	317	317	298	281	223	184	125	130	162
15088	b0964	b0964	ORFan	4	NA	NA	429	429	375	144	103	0	0	0	0
15089	b0965	b0965	Native	8	NA	NA	322	320	255	258	136	157	117	144	123
15090	b0966	yccV	ORFan	7	NA	NA	246	246	201	188	72.8	56.2	0	51.2	0
15091	b0967	b0967	Native	8	NA	NA	732	728	691	671	501	238	340	252	292
15092	b0968	b0968	Native	8	NA	NA	191	191	155	133	87.8	77.4	67.4	72.8	79.3
15093	b0969	yccK	Native	8	NA	NA	259	259	204	196	168	115	135	140	116
15094	b0970	yccA	Native	8	NA	NA	419	419	404	401	291	233	248	98.2	71.2
15095	b0972	hyaA	HGT	2	5	7	776	776	725	271	311	553	552	554	481
15096	b0973	hyaB	HGT	2	5	5	1243	1243	1162	465	446	822	806	805	659
15097	b0974	hyaC	HGT	2	5	5	496	496	422	0	85.1	254	234	236	153
15098	b0975	hyaD	HGT	2	5	6	394	391	340	103	99.8	162	171	171	114
15099	b0976	hyaE	HGT	2	5	6	275	272	201	0	0	48.1	50.4	0	0
15100	b0977	hyaF	HGT	2	5	7	581	580	434	0	0	116	106	126	0
15101	b0978	appC	Native	8	NA	NA	1040	1034	951	663	651	624	590	534	414
15102	b0979	appB	Native	8	NA	NA	771	771	632	463	441	405	405	381	256
15103	b0979a	yccB	ORFan	2	NA	NA	67.4	67.4	57.8	0	0	0	0	0	0
15104	b0980	appA	ORFan	7	NA	NA	869	869	201	365	0	184	0	196	0
15105	b0981	yccC	Native	8	NA	NA	1404	1404	711	882	638	533	476	471	226
15106	b0982	yccY	Native	8	NA	NA	305	305	169	190	178	130	115	135	83.2
15107	b0983	yccZ	Native	8	NA	NA	751	751	501	603	454	262	276	235	123
15108	b0984	ymcA	Native	8	NA	NA	1439	1436	939	699	602	499	424	261	135
15109	b0985	ymcB	ORFan	5	NA	NA	501	499	188	121	109	55.5	0	0	0
15110	b0986	ymcC	ORFan	5	NA	NA	431	431	164	109	112	50.8	0	0	0
15111	b0987	ymcD	HGT	1	4	4	207	207	0	0	52.4	0	52	0	0
15112	b0988	insB_4	HGT	4	7	7	352	336	348	348	339	0	0	339	339
15113	b0989	cspH		8	NA	NA	142	142	117	70.1	55.1	48.1	47.8	0	52.4
15114	b0990	cspG	Native	8	NA	NA	145	145	122	121	107	89	91.3	79.7	97.1
15115	b0991	sfa	ORFan	1	NA	NA	158	158	0	0	0	0	0	0	0
15116	b0992	yccM	HGT	3	7	7	735	723	82.4	541	215	82.8	96.3	302	222
15117	b0993	torS	Native	8	NA	NA	1727	1707	1055	209	430	251	248	241	224
15118	b0994	torT	HGT	4	7	7	682	680	467	60.5	254	65.9	63.5	211	66.2
15119	b0995	torR	Native	8	NA	NA	453	451	377	188	270	182	152	202	151
15120	b0996	torC	HGT	4	7	7	802	800	732	179	424	160	189	345	63.2
15121	b0997	torA	HGT	4	7	7	1749	1732	1601	593	1063	546	508	801	501
15122	b0998	torD	HGT	4	7	7	397	387	242	0	132	0	0	66.2	50.4
15123	b0999	yccD	ORFan	6	NA	NA	203	203	160	147	68.9	81.3	58.9	0	0
15124	b1000	cbpA	Native	8	NA	NA	627	625	566	512	310	333	241	225	204
15125	b1001	yccE	ORFan	1	NA	NA	850	783	0	0	0	0	0	0	0
15126	b1002	agp	ORFan	7	NA	NA	835	828	714	666	0	160	0	138	0
15127	b1003	yccJ	ORFan	3	NA	NA	155	155	144	142	0	0	0	0	0
15128	b1004	wrbA	Native	8	NA	NA	396	396	382	359	318	278	264	245	198
15129	b1005	ycdF	ORFan	1	NA	NA	147	146	0	0	0	0	0	0	0
15130	b1006	ycdG	Native	8	NA	NA	897	893	276	743	272	565	622	526	362
15131	b1007	b1007	Native	8	NA	NA	320	318	129	255	114	193	154	190	119
15132	b1008	b1008		8	NA	NA	397	389	0	308	0	247	246	282	158
15133	b1009	b1009	Native	8	NA	NA	538	533	51.6	349	62.8	227	102	215	84.7
15134	b1010	b1010	Native	8	NA	NA	260	260	66.6	227	75.5	192	69.7	209	87.8
15135	b1011	b1011	Native	8	NA	NA	499	492	65.5	410	63.9	356	102	331	121
15136	b1012	b1012		8	NA	NA	775	770	0	693	0	577	138	521	123
15137	b1013	ycdC	Native	8	NA	NA	415	415	353	350	150	230	155	218	69.3
15138	b1014	putA	Native	8	NA	NA	2587	2578	2389	2364	1160	1932	1828	1404	431
15139	b1015	putP	Native	8	NA	NA	991	988	954	950	646	777	646	519	555
15140	b1016m	ycdN		8	NA	NA	560	544	0	491	144	309	284	290	204
15141	b1018	ycdO	HGT	3	6	6	734	734	0	652	0	308	433	293	236
15142	b1019	ycdB		8	NA	NA	855	852	0	726	56.6	494	373	438	359
15143	b1020	phoH	Native	8	NA	NA	704	704	516	482	184	196	187	201	196
15144	b1021	ycdP	ORFan	5	NA	NA	273	273	0	52	0	53.9	0	0	0
15145	b1022	ycdQ	Native	8	NA	NA	907	905	66.2	619	410	580	429	428	335
15146	b1023	ycdR	Native	8	NA	NA	1370	1368	71.6	731	500	674	482	499	135
15147	b1024	ycdS	ORFan	7	NA	NA	1655	1655	0	643	118	530	152	255	0
15148	b1025	ycdT	Native	8	NA	NA	892	879	110	171	131	132	127	130	122
15149	b1026	tra5_3	Native	8	NA	NA	605	603	511	140	306	374	253	230	216
15150	b1027	b1027		8	NA	NA	197	197	165	0	122	106	58.5	52.8	52.4
15151	b1028	b1028	ORFan	1	NA	NA	217	213	0	0	0	0	0	0	0
15152	b1029	ycdU	ORFan	1	NA	NA	665	657	0	0	0	0	0	0	0
15153	b1030	b1030	ORFan	0	NA	NA	179	0	0	0	0	0	0	0	0
15154	b1031	ycdV	ORFan	0	NA	NA	288	0	0	0	0	0	0	0	0
15155	b1033	ycdW	HGT	3	6	6	667	667	519	489	190	218	310	216	130
15156	b1034	ycdX	HGT	4	7	8	501	498	459	426	331	53.9	61.6	187	209
15157	b1035	ycdY	HGT	4	7	8	378	376	340	317	127	0	0	56.6	58.2
15158	b1036	ycdZ	HGT	4	8	8	357	357	302	264	223	0	0	0	121
15159	b1037	csgG	ORFan	7	NA	NA	543	543	528	0	302	261	236	158	0
15160	b1038	csgF	ORFan	6	NA	NA	279	279	258	0	98.2	105	94	0	0
15161	b1039	csgE	HGT	2	5	5	264	264	238	0	55.5	76.6	52.4	0	0
15162	b1040	csgD	HGT	4	8	8	433	431	407	158	127	62	64.3	61.6	83.6
15163	b1041	csgB	ORFan	7	NA	NA	290	290	248	0	65.1	74.3	56.6	54.3	0
15164	b1042	csgA	ORFan	7	NA	NA	306	306	230	0	61.2	57.4	61.2	53.9	0
15165	b1043	csgC	ORFan	2	NA	NA	214	211	167	0	0	0	0	0	0
15166	b1044	b1044	ORFan	2	NA	NA	207	206	75.1	0	0	0	0	0	0
15167	b1045	b1045	Native	8	NA	NA	356	356	278	241	142	168	197	194	201
15168	b1046	ymdC	Native	8	NA	NA	990	989	797	82	459	343	453	369	92.4
15169	b1047	ymdD	HGT	4	7	7	786	784	644	603	90.5	0	0	114	108
15170	b1048	mdoG	Native	8	NA	NA	1050	1048	1003	965	393	743	909	382	261
15171	b1049	mdoH	HGT	3	6	6	1735	1735	1643	1579	501	1080	1475	426	377
15172	b1050	yceK	ORFan	3	NA	NA	159	159	148	137	0	0	0	0	0
15173	b1051	msyB	ORFan	3	NA	NA	262	262	247	220	0	0	0	0	0
15174	b1052	b1052	ORFan	1	NA	NA	67	67	0	0	0	0	0	0	0
15175	b1053	yceE	HGT	3	8	8	794	793	715	682	90.5	315	327	330	503
15176	b1054	htrB	Native	8	NA	NA	643	643	556	575	361	305	209	84.3	90.5
15177	b1055	yceA	HGT	3	8	8	731	726	663	626	149	144	121	137	348
15178	b1056	yceI	Native	8	NA	NA	385	385	358	321	229	301	109	137	125
15179	b1057	b1057	Native	8	NA	NA	388	387	318	251	216	249	126	127	70.5
15180	b1058	yceO	ORFan	2	NA	NA	98.6	98.6	62	0	0	0	0	0	0
15181	b1059	solA	HGT	3	8	8	770	764	654	579	0	188	79	73.9	291
15182	b1060	yceP	ORFan	3	NA	NA	173	173	164	150	0	0	0	0	0
15183	b1061	dinI	ORFan	3	NA	NA	162	162	141	112	0	0	0	0	0
15184	b1062	pyrC	Native	8	NA	NA	705	705	647	649	394	410	389	379	409
15185	b1063	yceB	ORFan	4	NA	NA	365	365	329	288	93.6	0	0	0	0
15186	b1064	grxB	ORFan	7	NA	NA	432	432	379	315	217	0	186	200	0
15187	b1065	yceL	HGT	3	8	8	820	820	751	717	93.6	88.2	92.4	82	252
15188	b1066	rimJ	Native	8	NA	NA	415	415	394	384	204	167	151	119	159
15189	b1067	yceH	Native	8	NA	NA	421	419	369	340	234	215	164	163	110
15190	b1068	mviM	HGT	3	8	8	621	613	522	470	112	61.6	67	73.2	265
15191	b1069	mviN	Native	8	NA	NA	983	983	933	919	487	778	651	342	257
15192	b1070	flgN	HGT	3	6	6	276	276	219	102	0	0	48.5	0	0
15193	b1071	flgM	HGT	3	6	6	185	185	148	105	0	0	58.5	0	0
15194	b1072	flgA	HGT	3	6	6	424	417	318	188	57.8	75.9	115	49.7	0
15195	b1073	flgB	Native	8	NA	NA	268	268	226	209	105	159	155	91.3	71.2
15196	b1074	flgC	Native	8	NA	NA	259	259	246	226	129	165	193	123	117
15197	b1075	flgD	Native	8	NA	NA	445	444	387	299	130	223	191	116	97.8
15198	b1076	flgE	Native	8	NA	NA	791	788	698	505	265	327	330	231	211
15199	b1077	flgF	Native	8	NA	NA	486	484	431	359	197	269	274	148	104
15200	b1078	flgG	Native	8	NA	NA	506	506	502	465	308	387	407	296	274
15201	b1079	flgH	HGT	3	6	6	464	464	432	360	139	136	262	139	79
15202	b1080	flgI	Native	8	NA	NA	694	694	652	560	342	401	464	306	282
15203	b1081	flgJ	Native	8	NA	NA	615	615	517	365	183	226	226	87	100
15204	b1082	flgK	Native	8	NA	NA	1051	1050	847	610	229	412	400	191	175
15205	b1083	flgL	Native	8	NA	NA	607	598	512	377	134	222	207	120	143
15206	b1084	rne	Native	8	NA	NA	2073	2052	1658	1510	1009	818	738	470	367
15207	b1085	b1085	ORFan	2	NA	NA	264	264	129	0	0	0	0	0	0
15208	b1086	yceC	Native	8	NA	NA	628	628	613	583	461	350	305	177	223
15209	b1087	yceF	Native	8	NA	NA	416	416	345	330	231	219	197	155	118
15210	b1088	yceD	ORFan	6	NA	NA	347	347	335	323	220	116	66.2	0	0
15211	b1089	rpmF	Native	8	NA	NA	117	117	117	115	92.4	86.3	76.3	54.3	48.1
15212	b1090	plsX	Native	8	NA	NA	665	664	631	619	326	285	275	239	228
15213	b1091	fabH	Native	8	NA	NA	625	625	598	572	468	385	383	348	381
15214	b1092	fabD	Native	8	NA	NA	608	608	573	565	452	378	365	301	263
15215	b1093	fabG	Native	8	NA	NA	466	466	446	438	392	321	331	273	268
15216	b1094	acpP	Native	8	NA	NA	152	152	152	152	130	139	118	111	104
15217	b1095	fabF	Native	8	NA	NA	816	816	783	790	652	568	542	486	450
15218	b1096	pabC	Native	8	NA	NA	541	532	390	339	206	156	144	101	97.8
15219	b1097	yceG	Native	8	NA	NA	681	679	598	571	305	241	223	210	160
15220	b1098	tmk	Native	8	NA	NA	417	417	372	345	266	198	149	135	146
15221	b1099	holB	Native	8	NA	NA	682	682	559	484	219	155	129	130	115
15222	b1100	ycfH	Native	8	NA	NA	534	534	503	474	317	249	241	214	206
15223	b1101	ptsG	Native	8	NA	NA	941	941	920	919	660	366	569	324	455
15224	b1102	fhuE	Native	8	NA	NA	1491	1488	1229	835	477	615	460	519	185
15225	b1103	ycfF	Native	8	NA	NA	239	239	237	221	196	137	114	127	134
15226	b1104	ycfL	ORFan	3	NA	NA	253	249	208	180	0	0	0	0	0
15227	b1105	ycfM	ORFan	4	NA	NA	424	424	376	338	65.5	0	0	0	0
15228	b1106	ycfN	ORFan	4	NA	NA	579	575	389	351	70.5	0	0	0	0
15229	b1107	ycfO	Native	8	NA	NA	681	677	632	600	380	313	287	166	158
15230	b1108	ycfP	HGT	4	7	7	417	417	363	356	281	0	0	55.5	0
15231	b1109	ndh	Native	8	NA	NA	866	866	850	817	637	515	482	421	170
15232	b1110	ycfJ	ORFan	7	NA	NA	357	357	346	331	123	223	178	55.8	0
15233	b1111	ycfQ	Native	8	NA	NA	480	477	342	323	119	132	130	128	123
15234	b1112	ycfR	ORFan	3	NA	NA	162	162	153	142	0	0	0	0	0
15235	b1113	ycfS	Native	8	NA	NA	643	640	551	529	311	211	171	169	68.9
15236	b1114	mfd	Native	8	NA	NA	2271	2268	2186	2102	1510	1273	1090	806	716
15237	b1115	ycfT	HGT	1	4	5	721	721	0	0	66.2	171	0	82.4	58.5
15238	b1116	ycfU	Native	8	NA	NA	769	769	734	707	454	278	264	214	155
15239	b1117	ycfV	Native	8	NA	NA	446	445	427	402	280	259	265	237	222
15240	b1118	ycfW	Native	8	NA	NA	811	806	743	713	521	304	301	238	157
15241	b1119	ycfX	Native	8	NA	NA	627	627	585	513	358	186	214	206	148
15242	b1120	cobB	HGT	4	7	7	568	558	513	478	341	170	146	278	242
15243	b1121	b1121	ORFan	1	NA	NA	517	467	0	0	0	0	0	0	0
15244	b1122	ymfA	HGT	1	4	8	325	318	0	0	53.1	0	0	0	69.3
15245	b1123	potD	Native	8	NA	NA	715	715	684	671	480	420	215	346	262
15246	b1124	potC	Native	8	NA	NA	508	508	483	481	404	328	220	278	211
15247	b1125	potB	Native	8	NA	NA	541	541	526	516	414	304	223	290	257
15248	b1126	potA	Native	8	NA	NA	749	749	704	675	569	453	288	402	306
15249	b1127	pepT	HGT	4	7	8	822	820	775	760	509	0	0	340	458
15250	b1128	ycfD		8	NA	NA	789	788	750	696	405	255	214	0	261
15251	b1129	phoQ	Native	8	NA	NA	957	957	840	801	196	230	158	151	108
15252	b1130	phoP	Native	8	NA	NA	437	436	418	409	214	232	198	190	149
15253	b1131	purB	Native	8	NA	NA	910	910	875	870	759	662	624	541	441
15254	b1132	ycfC	HGT	5	8	8	409	409	394	379	220	151	0	0	101
15255	b1133	ycfB	Native	8	NA	NA	780	779	751	714	605	516	438	268	444
15256	b1134	b1134	Native	8	NA	NA	323	323	283	260	149	120	106	50.8	54.7
15257	b1135	ymfC	Native	8	NA	NA	423	420	360	360	266	241	216	244	225
15258	b1136	icdA	Native	8	NA	NA	838	835	818	808	696	680	642	598	572
15259	b1137	ymfD	HGT	0	3	3	447	0	0	301	0	0	0	90.9	0
15260	b1138	ymfE	HGT	0	3	3	480	0	0	305	0	0	0	53.1	0
15261	b1139	lit	HGT	0	7	7	606	0	0	0	0	0	0	62.8	0
15262	b1140	intE	HGT	2	5	5	746	465	652	75.1	78.2	226	166	189	53.5
15263	b1141	b1141	ORFan	1	NA	NA	164	63.2	0	0	0	0	0	0	0
15264	b1142	ymfH	ORFan	1	NA	NA	208	102	0	0	0	0	0	0	0
15265	b1143	ymfI	ORFan	0	NA	NA	265	0	0	0	0	0	0	0	0
15266	b1144	ymfJ	ORFan	2	NA	NA	186	54.3	57	0	0	0	0	0	0
15267	b1145	b1145	HGT	1	4	4	468	464	0	80.1	136	103	74.7	68.9	53.9
15268	b1146	b1146	ORFan	1	NA	NA	348	331	0	0	0	0	0	0	0
15269	b1147	ymfL	ORFan	2	NA	NA	379	375	251	0	0	0	0	0	0
15270	b1148	ymfM	ORFan	0	NA	NA	228	0	0	0	0	0	0	0	0
15271	b1149	ymfN	HGT	1	4	6	927	765	0	0	127	435	552	347	188
15272	b1150	ymfR	ORFan	1	NA	NA	125	122	0	0	0	0	0	0	0
15273	b1151	ymfO	HGT	1	4	5	327	206	0	0	65.5	110	70.9	67.8	78.2
15274	b1152	b1152	HGT	1	4	5	531	131	0	107	144	185	155	167	72.8
15275	b1153	b1153	HGT	1	6	6	410	229	0	99	67.8	81.3	131	99.4	0
15276	b1154	ycfK	HGT	3	6	7	422	211	98.6	71.2	0	0	60.8	69.3	0
15277	b1155	b1155	ORFan	3	NA	NA	285	122	128	53.1	0	0	0	0	0
15278	b1156	ycfA	ORFan	7	NA	NA	407	246	251	186	73.2	0	50.8	52.8	0
15279	b1157	b1157	Native	8	NA	NA	376	119	189	159	112	93.6	79.7	73.2	75.1
15280	b1158	pin	Native	8	NA	NA	364	357	323	240	219	220	166	224	166
15281	b1159	mcrA	HGT	0	4	7	568	0	0	0	89	101	118	121	78.6
15282	b1160	ycgW	ORFan	2	NA	NA	231	218	108	0	0	0	0	0	0
15283	b1161	ycgX	ORFan	3	NA	NA	276	272	117	98.2	0	0	0	0	0
15284	b1162	ycgE	Native	8	NA	NA	497	492	231	330	119	114	56.6	65.1	71.6
15285	b1163	b1163	Native	8	NA	NA	795	770	75.1	529	125	125	92	143	93.2
15286	b1164	ycgZ	ORFan	3	NA	NA	157	148	0	92	0	0	0	0	0
15287	b1165	ymgA	ORFan	0	NA	NA	176	0	0	0	0	0	0	0	0
15288	b1166	ymgB	ORFan	3	NA	NA	169	166	47.4	86.7	0	0	0	0	0
15289	b1167	ymgC	HGT	0	3	3	163	0	0	48.9	0	0	0	0	0
15290	b1168	b1168	Native	8	NA	NA	1037	1014	194	346	224	265	215	162	167
15291	b1169	b1169	Native	8	NA	NA	979	291	125	110	63.9	103	118	101	65.9
15292	b1170	b1170	ORFan	7	NA	NA	699	637	301	314	174	120	186	63.9	0
15293	b1171	b1171	ORFan	1	NA	NA	217	217	0	0	0	0	0	0	0
15294	b1172	b1172	HGT	1	5	6	184	184	0	0	0	52	58.9	0	48.5
15295	b1173	b1173	HGT	1	5	5	148	142	0	0	0	57	0	0	0
15296	b1174	minE	Native	8	NA	NA	172	172	168	164	119	100	89	68.9	58.5
15297	b1175	minD	Native	8	NA	NA	521	521	509	500	440	415	399	377	376
15298	b1176	minC	Native	8	NA	NA	458	456	397	359	212	167	162	131	59.3
15299	b1177	ycgJ	HGT	2	6	6	255	252	113	58.9	50.1	0	119	0	0
15300	b1178	ycgK	HGT	2	7	7	266	264	216	0	0	0	0	58.9	0
15301	b1179	ycgL	ORFan	5	NA	NA	221	221	183	160	110	82.4	0	0	0
15302	b1180	b1180	Native	8	NA	NA	444	442	388	394	233	216	171	211	182
15303	b1181	ycgN	ORFan	7	NA	NA	345	345	313	295	218	173	0	178	0
15304	b1182	hlyE	ORFan	2	NA	NA	588	583	547	0	0	0	0	0	0
15305	b1183	umuD	Native	8	NA	NA	272	272	214	211	162	127	104	137	126
15306	b1184	umuC	Native	8	NA	NA	849	843	725	739	450	388	363	381	356
15307	b1185	dsbB	ORFan	7	NA	NA	366	366	326	313	181	89.4	79.7	64.3	0
15308	b1186	nhaB		8	NA	NA	996	996	938	880	717	628	0	65.1	73.6
15309	b1187	fadR	Native	8	NA	NA	485	485	474	442	322	55.8	79.3	60.5	77
15310	b1188	ycgB	Native	8	NA	NA	1061	1061	1040	1014	848	754	739	561	263
15311	b1189	dadA	Native	8	NA	NA	880	880	800	794	476	546	643	500	171
15312	b1190	dadX	HGT	3	6	6	718	714	635	592	288	339	441	186	178
15313	b1191	b1191	Native	8	NA	NA	1046	1040	979	954	654	725	419	359	341
15314	b1192	b1192	HGT	3	6	6	619	615	504	451	122	185	283	89.7	150
15315	b1193	mltE	HGT	4	7	7	485	485	375	350	136	63.5	60.5	115	62.4
15316	b1194	ycgR	HGT	3	6	6	484	484	355	189	0	53.1	138	0	0
15317	b1195	ymgE	Native	8	NA	NA	168	165	155	115	85.9	62	71.6	84.7	80.9
15318	b1196	ycgY	ORFan	1	NA	NA	293	286	0	0	0	0	0	0	0
15319	b1197	treA		8	NA	NA	1174	1165	957	896	408	583	583	0	223
15320	b1198	ycgC	HGT	4	7	7	919	910	78.6	573	296	124	112	297	286
15321	b1199	b1199	HGT	4	7	7	409	409	0	355	256	141	129	221	204
15322	b1200	b1200	HGT	4	7	7	746	741	0	642	563	298	332	442	419
15323	b1201	b1201	Native	8	NA	NA	1260	1256	158	943	420	202	198	244	249
15324	b1202	b1202	Native	8	NA	NA	1903	1885	154	173	75.9	223	231	159	80.5
15325	b1203	ychF	Native	8	NA	NA	722	722	694	688	619	545	527	466	434
15326	b1204	pth	Native	8	NA	NA	395	395	369	370	289	234	214	155	149
15327	b1205	ychH	ORFan	3	NA	NA	195	195	185	173	0	0	0	0	0
15328	b1206	ychM	Native	8	NA	NA	1064	1064	1013	979	625	625	392	411	384
15329	b1207	prsA	Native	8	NA	NA	610	610	608	595	540	447	427	372	346
15330	b1208	ychB	Native	8	NA	NA	573	573	522	491	342	310	278	152	135
15331	b1209	hemM	ORFan	6	NA	NA	430	430	398	354	123	87.4	68.9	0	0
15332	b1210	hemA	Native	8	NA	NA	798	798	762	742	500	410	359	339	287
15333	b1211	prfA	Native	8	NA	NA	711	711	691	673	567	491	479	431	396
15334	b1212	hemK	Native	8	NA	NA	558	558	437	415	291	268	228	162	155
15335	b1213	b1213	ORFan	6	NA	NA	253	252	187	149	84.7	67.4	76.6	0	0
15336	b1214	ychA	Native	8	NA	NA	539	539	463	409	213	92.8	111	60.8	82
15337	b1215	kdsA	Native	8	NA	NA	565	565	530	543	480	407	424	469	410
15338	b1216	chaA	Native	8	NA	NA	696	696	657	660	306	208	225	253	217
15339	b1217	chaB	Native	8	NA	NA	165	165	143	143	107	98.6	109	91.3	104
15340	b1218	chaC	HGT	3	6	6	492	489	0	389	84.3	132	204	154	133
15341	b1219	ychN		8	NA	NA	229	229	213	209	147	0	116	0	80.5
15342	b1220	ychP	HGT	3	6	6	865	863	691	584	0	0	94.4	0	0
15343	b1221	narL	Native	8	NA	NA	416	416	404	396	271	239	218	141	166
15344	b1222	narX	Native	8	NA	NA	1172	1172	1020	920	330	263	266	85.9	108
15345	b1223	narK	Native	8	NA	NA	918	918	883	810	249	565	509	502	337
15346	b1224	narG	Native	8	NA	NA	2593	2591	2498	2466	2070	1948	1811	1840	1342
15347	b1225	narH	Native	8	NA	NA	1072	1072	1006	1001	839	815	786	794	643
15348	b1226	narJ	Native	8	NA	NA	465	465	419	410	205	185	147	154	77
15349	b1227	narI	Native	8	NA	NA	459	459	434	425	241	246	223	226	147
15350	b1228	b1228	ORFan	1	NA	NA	181	172	0	0	0	0	0	0	0
15351	b1229	tpr	ORFan	0	NA	NA	70.9	0	0	0	0	0	0	0	0
15352	b1232	purU	HGT	4	7	7	563	561	546	543	421	222	224	320	234
15353	b1233	ychJ	Native	8	NA	NA	336	336	278	242	142	125	114	133	91.7
15354	b1234	ychK	Native	8	NA	NA	625	625	521	495	283	237	244	235	162
15355	b1235	hnr	Native	8	NA	NA	667	667	612	561	152	114	82	82	88.2
15356	b1236	galU	Native	8	NA	NA	601	601	584	561	440	309	282	256	248
15357	b1237	hns	HGT	4	7	7	265	265	255	251	158	0	0	99.8	0
15358	b1238	tdk	Native	8	NA	NA	413	410	383	365	287	244	169	240	255
15359	b1239	ychG	HGT	1	4	5	399	276	0	0	154	158	0	0	63.9
15360	b1240	b1240	HGT	1	4	4	159	159	0	0	61.6	60.1	0	0	0
15361	b1241	adhE	Native	8	NA	NA	1749	1749	1706	1707	1377	228	1367	380	1128
15362	b1242	ychE	Native	8	NA	NA	421	421	396	370	268	176	171	118	139
15363	b1243	oppA	Native	8	NA	NA	1111	1105	975	958	617	480	458	365	341
15364	b1244	oppB	Native	8	NA	NA	598	598	580	582	499	407	353	352	313
15365	b1245	oppC	Native	8	NA	NA	583	583	565	557	462	382	354	359	312
15366	b1246	oppD	Native	8	NA	NA	669	661	611	610	522	407	413	364	338
15367	b1247	oppF	Native	8	NA	NA	674	673	646	646	508	421	456	395	348
15368	b1248	b1248	ORFan	4	NA	NA	281	280	222	214	126	0	0	0	0
15369	b1249	cls	Native	8	NA	NA	972	972	936	929	525	301	218	361	276
15370	b1250	kch		8	NA	NA	811	809	0	248	259	55.8	252	94.4	136
15371	b1251	yciI	Native	8	NA	NA	261	261	182	178	160	143	137	73.9	48.1
15372	b1252	tonB	Native	8	NA	NA	484	479	421	359	83.2	134	108	87	69.7
15373	b1253	yciA	Native	8	NA	NA	268	268	247	220	199	143	165	150	92
15374	b1254	yciB	ORFan	7	NA	NA	362	362	347	343	239	184	173	120	0
15375	b1255	yciC	ORFan	5	NA	NA	458	458	413	381	0	72.4	0	0	0
15376	b1256	yciD	ORFan	7	NA	NA	437	437	394	353	249	191	171	129	0
15377	b1257	yciE		8	NA	NA	330	326	292	291	0	187	159	163	51.2
15378	b1258	yciF		8	NA	NA	316	315	283	282	0	208	205	146	144
15379	b1259	yciG	ORFan	7	NA	NA	165	163	109	109	0	93.6	0	74.7	0
15380	b1260	trpA	HGT	4	7	8	526	526	463	466	353	169	172	231	257
15381	b1261	trpB	Native	8	NA	NA	798	798	773	757	663	438	437	520	523
15382	b1262	trpC	HGT	4	7	7	891	880	792	734	545	166	175	355	333
15383	b1263	trpD	HGT	4	7	8	1049	1049	1029	999	428	226	232	316	355
15384	b1264	trpE	Native	8	NA	NA	1029	1026	930	879	606	443	253	414	415
15386	b1266	yciV	Native	8	NA	NA	605	602	542	464	330	231	211	128	160
15387	b1267	yciO	Native	8	NA	NA	441	441	393	398	324	279	257	186	199
15388	b1268	yciQ	HGT	3	7	7	1302	1274	0	228	0	0	0	124	0
15389	b1269	yciL	Native	8	NA	NA	581	581	571	533	422	301	276	178	171
15390	b1270	btuR	Native	8	NA	NA	397	397	362	354	287	202	201	192	180
15391	b1271	yciK	Native	8	NA	NA	510	509	456	431	279	239	184	154	107
15392	b1272	sohB	Native	8	NA	NA	681	681	612	575	394	357	371	309	100
15393	b1273	yciN	ORFan	4	NA	NA	168	168	157	135	91.7	0	0	0	0
15394	b1274	topA	Native	8	NA	NA	1743	1743	1694	1636	1281	1201	485	530	528
15395	b1275	cysB	Native	8	NA	NA	642	642	618	610	508	447	347	122	129
15396	b1276	acnA	Native	8	NA	NA	1790	1780	1675	1593	1234	1260	1032	1166	1059
15397	b1277	ribA	Native	8	NA	NA	399	399	379	373	265	261	253	231	238
15398	b1278	pgpB		8	NA	NA	525	525	456	395	137	54.3	0	52.8	52.4
15399	b1279	yciS	ORFan	4	NA	NA	197	197	182	168	94.7	0	0	0	0
15400	b1280	yciM	Native	8	NA	NA	769	769	732	679	463	310	258	78.6	63.5
15401	b1281	pyrF	Native	8	NA	NA	479	478	428	413	330	265	284	186	193
15402	b1282	yciH	Native	8	NA	NA	216	216	202	199	162	113	87.4	112	76.3
15403	b1283	osmB	HGT	3	6	6	142	142	137	124	57.4	0	83.2	0	48.5
15404	b1284	b1284	HGT	4	8	8	484	484	399	355	254	108	105	114	188
15405	b1285	yciR	HGT	2	6	6	1305	1303	1045	301	351	360	713	357	331
15406	b1286	rnb	Native	8	NA	NA	1288	1287	1196	1182	684	266	219	191	204
15407	b1287	yciW	ORFan	3	NA	NA	808	795	376	374	0	0	0	0	0
15408	b1288	fabI	Native	8	NA	NA	513	513	504	482	420	369	334	344	255
15409	b1289	ycjD	HGT	1	4	5	244	235	0	0	95.1	119	108	96.7	106
15410	b1290	sapF	Native	8	NA	NA	527	527	520	493	316	210	211	213	208
15411	b1291	sapD	Native	8	NA	NA	677	677	659	635	483	242	249	261	224
15412	b1292	sapC	Native	8	NA	NA	585	585	564	544	328	224	226	227	198
15413	b1293	sapB	Native	8	NA	NA	644	644	607	579	358	233	234	242	216
15414	b1294	sapA	Native	8	NA	NA	1102	1101	1001	949	471	360	341	375	259
15415	b1295	ymjA	ORFan	3	NA	NA	168	168	0	122	0	0	0	0	0
15416	b1296	ycjJ	HGT	5	8	8	954	952	585	834	565	691	319	111	420
15417	b1297	b1297	Native	8	NA	NA	1014	1013	90.1	879	432	390	275	324	163
15418	b1298	ycjL		8	NA	NA	525	525	0	452	195	198	195	167	127
15419	b1299	ycjC	Native	8	NA	NA	366	366	55.8	359	192	144	134	127	95.1
15420	b1300	aldH	Native	8	NA	NA	981	967	345	834	585	592	537	506	417
15421	b1301	ordL	Native	8	NA	NA	862	857	267	780	584	624	366	476	202
15422	b1302	goaG	Native	8	NA	NA	832	830	444	631	472	532	589	532	397
15423	b1303	pspF	Native	8	NA	NA	656	654	572	551	421	368	225	365	231
15424	b1304	pspA	Native	8	NA	NA	417	417	385	376	286	216	49.7	219	137
15425	b1305	pspB	ORFan	7	NA	NA	150	150	138	127	79.7	63.9	0	62.8	0
15426	b1306	pspC		8	NA	NA	233	233	201	175	83.2	63.9	0	49.3	53.5
15427	b1307	pspD	ORFan	3	NA	NA	145	145	132	118	0	0	0	0	0
15428	b1308	pspE		8	NA	NA	210	210	156	0	79	52	74.3	63.5	66.6
15429	b1309	ycjM	HGT	1	4	8	1170	1109	51.6	80.1	474	390	131	398	623
15430	b1310	b1310	HGT	1	4	8	842	826	58.9	73.2	102	79	115	79	521
15431	b1311	ycjO	HGT	1	8	8	582	582	111	128	162	156	141	173	450
15432	b1312	ycjP	HGT	1	8	8	547	543	138	137	164	176	178	194	441
15433	b1313	ycjQ	HGT	1	8	8	713	713	73.6	75.5	79.3	88.6	87.4	80.5	558
15434	b1314	b1314	HGT	1	8	8	541	538	57.4	77	56.2	67	60.8	80.5	404
15435	b1315	ycjS	HGT	4	7	8	713	706	80.9	102	90.9	87	88.2	117	390
15436	b1316	ycjT	HGT	1	4	8	1538	1517	0	0	260	0	240	236	666
15437	b1317	ycjU	HGT	1	4	8	429	420	84	87.4	159	80.5	184	83.2	214
15438	b1318	ycjV	HGT	4	8	8	631	624	316	335	379	333	333	327	452
15439	b1319	ompG	ORFan	1	NA	NA	650	646	0	0	0	0	0	0	0
15440	b1320	ycjW	HGT	1	8	8	647	642	158	164	168	154	144	133	396
15441	b1321	ycjX	HGT	4	7	7	949	945	905	879	585	0	0	294	0
15442	b1322	ycjF	HGT	4	7	7	705	705	629	602	276	0	0	115	0
15443	b1323	tyrR	Native	8	NA	NA	1014	1014	948	882	545	434	222	256	303
15444	b1324	tpx	Native	8	NA	NA	326	326	293	267	209	234	224	189	199
15445	b1325	ycjG	Native	8	NA	NA	659	655	551	525	308	106	265	271	184
15446	b1326	ycjI	HGT	4	7	7	547	547	472	403	251	0	0	84.3	0
15447	b1327	b1327	HGT	1	4	4	624	618	0	271	463	227	446	226	233
15448	b1328	ycjZ	Native	8	NA	NA	582	579	199	408	265	294	311	313	115
15449	b1329	b1329	Native	8	NA	NA	1103	1102	1028	969	538	426	395	344	347
15450	b1330	b1330	Native	8	NA	NA	678	678	531	94.4	293	276	251	197	223
15451	b1331	trs5_4	HGT	0	3	3	687	0	0	654	556	375	345	282	120
15452	b1332	ynaJ	ORFan	3	NA	NA	164	164	146	98.2	0	0	0	0	0
15453	b1333	ydaA	Native	8	NA	NA	644	644	619	591	360	150	56.2	132	104
15454	b1334	fnr	Native	8	NA	NA	497	497	493	483	426	259	207	120	97.4
15455	b1335	ogt	Native	8	NA	NA	354	354	324	299	130	169	150	169	159
15456	b1336	ydaH		8	NA	NA	996	923	0	899	389	0	377	398	476
15457	b1337	b1337	HGT	3	6	8	978	976	0	763	308	143	469	453	497
15458	b1338	ydaJ		8	NA	NA	882	873	0	674	340	274	150	355	419
15459	b1339	ydaK	Native	8	NA	NA	598	595	126	451	152	129	169	119	102
15460	b1340	ydaL	ORFan	7	NA	NA	385	383	339	323	136	133	99	75.1	0
15461	b1341	b1341	Native	8	NA	NA	865	862	106	406	149	129	136	140	144
15462	b1342	b1342	Native	8	NA	NA	665	665	627	579	215	203	103	184	73.6
15463	b1343	dbpA	Native	8	NA	NA	898	896	795	775	484	488	462	483	307
15464	b1344	ydaO	Native	8	NA	NA	635	631	601	595	483	404	452	295	366
15465	b1345	b1345	Native	8	NA	NA	837	833	332	572	312	186	137	133	80.9
15466	b1346	ydaQ	ORFan	3	NA	NA	170	170	0	110	0	0	0	0	0
15467	b1347	ydaC	ORFan	2	NA	NA	140	127	125	0	0	0	0	0	0
15468	b1348	lar	ORFan	2	NA	NA	145	111	139	0	0	0	0	0	0
15469	b1349	recT	HGT	1	8	8	530	525	130	59.7	72.8	0	80.5	0	196
15470	b1350	recE	ORFan	6	NA	NA	1775	1762	925	260	94.7	0	89.7	0	0
15471	b1351	racC	ORFan	2	NA	NA	182	181	175	0	0	0	0	0	0
15472	b1351a	ydaE	ORFan	2	NA	NA	121	0	92.8	0	0	0	0	0	0
15473	b1352	ydaD	ORFan	2	NA	NA	161	158	144	0	0	0	0	0	0
15474	b1353	sieB	ORFan	1	NA	NA	410	410	0	0	0	0	0	0	0
15475	b1353a	ydaF	ORFan	2	NA	NA	109	109	94.7	0	0	0	0	0	0
15476	b1354	b1354	ORFan	1	NA	NA	123	123	0	0	0	0	0	0	0
15477	b1355	b1355	ORFan	1	NA	NA	128	125	0	0	0	0	0	0	0
15478	b1356	ydaR	HGT	1	5	5	319	295	0	0	0	103	67	0	0
15479	b1357	ydaS	HGT	1	4	5	204	172	0	0	51.2	110	100	0	0
15480	b1358	ydaT	ORFan	2	NA	NA	283	271	272	0	0	0	0	0	0
15481	b1359	ydaU	HGT	2	6	6	577	207	211	55.1	0	71.2	94.4	76.3	0
15482	b1360	b1360	Native	8	NA	NA	499	484	482	290	63.2	96.7	110	55.1	75.9
15483	b1361	ydaW	ORFan	2	NA	NA	397	301	308	0	0	0	0	0	0
15484	b1362	b1362	ORFan	5	NA	NA	197	182	143	107	71.6	66.6	0	0	0
15485	b1363	trkG	Native	8	NA	NA	973	412	419	426	436	424	350	323	313
15486	b1364	b1364	ORFan	0	NA	NA	191	0	0	0	0	0	0	0	0
15487	b1365	b1365	HGT	0	4	7	173	0	69.3	69.3	91.7	90.5	91.3	97.4	77.8
15488	b1366	ydaY	HGT	0	3	3	235	0	0	172	0	0	0	0	0
15489	b1367	b1367	HGT	0	3	3	157	0	0	67	0	55.8	0	0	0
15490	b1368	b1368	HGT	0	3	3	647	55.8	0	439	99.8	86.3	65.9	61.6	54.3
15491	b1369	b1369	ORFan	1	NA	NA	110	99.4	0	0	0	0	0	0	0
15492	b1370	trs5_5	HGT	0	3	3	659	0	0	653	555	373	348	284	120
15493	b1371	b1371	ORFan	3	NA	NA	321	132	60.1	55.8	0	0	0	0	0
15494	b1372	b1372	HGT	3	8	8	2149	885	426	311	114	108	138	123	225
15495	b1373	ynaC	ORFan	7	NA	NA	391	369	251	246	61.6	85.9	68.6	53.9	0
15496	b1374	b1374	Native	8	NA	NA	381	381	115	286	305	300	225	221	111
15497	b1375	ynaE	ORFan	1	NA	NA	177	171	0	0	0	0	0	0	0
15498	b1376	ynaF	Native	8	NA	NA	326	324	257	225	76.6	66.2	54.7	84.7	69.7
15499	b1377	b1377	ORFan	6	NA	NA	778	776	632	600	155	71.6	65.1	0	0
15500	b1378	ydbK	Native	8	NA	NA	2350	2338	2201	2120	1152	1233	1244	1297	1288
15501	b1379	hslJ	ORFan	4	NA	NA	276	276	192	179	91.7	0	0	0	0
15502	b1380	ldhA	Native	8	NA	NA	654	652	622	596	494	348	491	342	389
15503	b1381	ydbH	ORFan	4	NA	NA	1793	1781	1464	1282	298	0	0	0	0
15504	b1382	ynbE	HGT	5	8	8	119	119	94	93.6	72	63.5	0	0	66.6
15505	b1383	ydbL		8	NA	NA	215	209	150	135	98.6	84	0	57.8	59.7
15506	b1384	feaR	HGT	0	3	3	610	59.3	57.8	384	62.8	119	89.7	114	110
15507	b1385	feaB	HGT	0	3	3	1003	348	416	876	345	491	543	449	423
15508	b1386	tynA	HGT	0	3	3	1557	0	0	1337	0	327	0	314	367
15509	b1387	maoC	HGT	0	3	3	1348	111	115	1198	116	755	428	699	753
15510	b1388	ydbO	HGT	0	3	3	641	0	0	597	0	451	456	455	459
15511	b1389	ynbF	HGT	0	3	3	201	0	0	188	0	128	139	140	137
15512	b1390	ydbP	HGT	0	3	3	500	0	0	385	0	258	266	260	209
15513	b1391	b1391	HGT	0	3	3	358	0	0	286	0	179	169	171	163
15514	b1392	b1392	HGT	0	3	3	707	108	100	557	199	353	347	315	280
15515	b1393	ydbS	HGT	0	3	3	484	142	141	395	221	263	214	225	233
15516	b1394	b1394	HGT	0	3	3	523	118	119	447	178	338	302	306	218
15517	b1395	ydbU	HGT	0	3	3	927	162	156	678	175	397	382	310	339
15518	b1396	b1396	HGT	0	3	3	285	0	0	223	0	124	150	119	113
15519	b1397	b1397	HGT	0	3	3	779	316	318	667	519	553	555	529	479
15520	b1398	b1398	HGT	0	3	3	888	0	0	840	127	602	590	584	556
15521	b1399	b1399	HGT	0	3	3	629	0	0	516	0	261	211	231	168
15522	b1400	b1400	HGT	0	3	3	396	242	236	358	115	239	244	200	137
15523	b1401	ydbA_1	Native	8	NA	NA	1701	407	333	117	101	102	122	117	123
15524	b1402	yi22_2	HGT	3	6	6	624	623	67.8	372	219	75.5	355	265	212
15525	b1403	yi21_2	HGT	3	6	6	263	263	0	182	121	60.8	179	126	109
15526	b1404	tra8_2	HGT	1	5	6	770	764	0	181	159	351	375	196	237
15527	b1405	ydbA_2	Native	8	NA	NA	2189	1236	1057	110	94	110	121	102	118
15528	b1406	ydbC	Native	8	NA	NA	563	557	102	385	105	393	418	426	358
15529	b1407	ydbD	ORFan	1	NA	NA	1524	1473	0	0	0	0	0	0	0
15530	b1408	b1408		8	NA	NA	403	397	0	223	177	167	166	164	134
15531	b1409	b1409	HGT	4	7	7	604	573	108	334	273	207	190	271	223
15532	b1410	b1410		8	NA	NA	1178	1153	0	775	53.5	651	668	540	391
15533	b1411	ynbD		8	NA	NA	904	879	0	410	87	308	273	226	87
15534	b1412	acpD	Native	8	NA	NA	392	390	358	366	251	186	188	155	144
15535	b1413	hrpA	HGT	4	8	8	2552	2543	2464	2427	1881	1214	1124	788	1627
15536	b1414	ydcF	HGT	3	8	8	547	546	392	292	60.1	0	0	0	124
15537	b1415	aldA	Native	8	NA	NA	947	944	343	836	409	573	609	579	569
15538	b1416.m	gapC	Native	8	NA	NA	652	634	275	558	273	287	372	285	451
15539	b1418	cybB	Native	8	NA	NA	387	387	310	296	138	167	119	115	52
15540	b1419	ydcA	HGT	1	5	5	120	120	0	0	0	53.9	0	0	0
15541	b1420		ORFan	1	NA	NA	117	115	0	0	0	0	0	0	0
15542	b1421	trg	Native	8	NA	NA	1026	1019	776	582	285	324	382	317	209
15543	b1422		HGT	3	6	6	697	696	533	513	107	196	260	187	108
15544	b1423			8	NA	NA	899	899	804	785	0	510	0	473	258
15545	b1424	ydcG	Native	8	NA	NA	1151	1149	1040	1006	431	736	412	363	187
15546	b1425	b1425	ORFan	1	NA	NA	140	140	0	0	0	0	0	0	0
15547	b1426	ydcH	HGT	1	6	6	110	110	0	0	0	0	49.3	0	0
15548	b1427	rimL	Native	8	NA	NA	364	358	255	247	95.9	74.7	77.8	70.1	94.4
15549	b1428		HGT	3	7	7	656	649	450	374	0	0	0	61.6	0
15550	b1429	tehA	Native	8	NA	NA	661	659	594	515	298	241	248	269	117
15551	b1430	tehB	Native	8	NA	NA	403	403	347	306	231	127	197	70.1	229
15552	b1431	b1431	ORFan	7	NA	NA	444	444	386	335	71.6	169	95.5	63.5	0
15553	b1432	b1432	Native	8	NA	NA	816	806	482	490	424	612	515	172	256
15554	b1433	b1433	Native	8	NA	NA	925	811	596	533	372	363	341	343	271
15555	b1434	ydcN	Native	8	NA	NA	363	361	281	278	187	169	105	139	128
15556	b1435	ydcP	Native	8	NA	NA	1337	1337	1224	1177	595	929	759	441	508
15557	b1436		ORFan	3	NA	NA	159	159	114	84.7	0	0	0	0	0
15558	b1437		ORFan	1	NA	NA	135	132	0	0	0	0	0	0	0
15559	b1438		HGT	5	8	8	282	282	0	175	0	86.3	0	0	51.2
15560	b1439		Native	8	NA	NA	933	929	812	785	508	447	434	340	327
15561	b1440	b1440	Native	8	NA	NA	800	799	78.2	701	72.8	609	92.4	510	315
15562	b1441	b1441	Native	8	NA	NA	664	661	257	533	279	441	276	367	352
15563	b1442	b1442	Native	8	NA	NA	626	621	132	539	135	492	125	374	249
15564	b1443	b1443	Native	8	NA	NA	520	520	132	469	154	426	140	338	249
15565	b1444	b1444	Native	8	NA	NA	949	945	814	818	344	728	576	616	483
15566	b1445	b1445	ORFan	3	NA	NA	169	169	113	78.6	0	0	0	0	0
15567	b1446	b1446	ORFan	3	NA	NA	152	152	130	124	0	0	0	0	0
15568	b1447	b1447	Native	8	NA	NA	287	287	254	243	57.8	51.2	58.2	67	55.5
15569	b1448	b1448	Native	8	NA	NA	355	352	308	293	138	217	204	195	152
15570	b1449	yncB	Native	8	NA	NA	776	770	624	598	514	535	454	421	344
15571	b1450	b1450	Native	8	NA	NA	474	471	246	103	77.4	93.2	107	110	82.4
15572	b1451	b1451	Native	8	NA	NA	1427	1423	1256	1158	410	612	744	200	228
15573	b1452	b1452		8	NA	NA	683	678	620	545	0	68.6	57.8	75.5	88.6
15574	b1453	ansP	HGT	3	6	7	1025	1025	916	877	80.9	376	649	661	581
15575	b1454	b1454	HGT	3	6	6	422	418	66.2	283	50.4	94.7	128	85.5	0
15576	b1455	b1455	ORFan	1	NA	NA	140	131	0	0	0	0	0	0	0
15577	b1456	rhsE	HGT	1	5	6	1426	1097	122	135	113	197	199	97.4	105
15578	b1457	ydcD	ORFan	1	NA	NA	332	187	0	0	0	0	0	0	0
15579	b1458	b1458	HGT	1	4	4	496	483	0	213	300	157	156	109	207
15580	b1459	b1459		8	NA	NA	136	135	0	63.2	71.6	53.1	67.8	53.5	69.3
15581	b1460	ydcC		8	NA	NA	768	746	0	310	364	206	229	170	254
15582	b1461	ydcE	ORFan	3	NA	NA	157	153	0	127	0	0	0	0	0
15583	b1462	b1462		8	NA	NA	423	409	0	318	129	184	181	77	67.8
15584	b1463	b1463	Native	8	NA	NA	591	581	456	456	136	179	191	181	160
15585	b1464	yddE	HGT	2	7	8	607	597	501	99.8	114	124	113	254	267
15586	b1465	narV	Native	8	NA	NA	467	467	458	407	251	233	223	219	167
15587	b1466	narW	Native	8	NA	NA	464	461	390	370	194	177	130	139	62.8
15588	b1467	narY	Native	8	NA	NA	1082	1079	1039	984	828	821	787	792	648
15589	b1468	narZ	Native	8	NA	NA	2603	2595	2403	2331	2008	1887	1788	1800	1306
15590	b1469	narU	Native	8	NA	NA	915	909	810	765	246	534	483	475	338
15591	b1470	b1470	ORFan	1	NA	NA	232	218	0	0	0	0	0	0	0
15592	b1471	b1471	HGT	1	4	4	641	629	59.7	64.7	102	0	0	53.5	85.5
15593	b1472	b1472	ORFan	4	NA	NA	200	200	142	124	75.9	0	0	0	0
15594	b1473	yddG	Native	8	NA	NA	588	585	482	452	298	352	363	204	223
15595	b1474	fdnG	Native	8	NA	NA	2091	2086	1971	1702	1453	1513	1437	1235	1008
15596	b1475	fdnH	Native	8	NA	NA	625	625	598	580	473	492	445	362	271
15597	b1476	fdnI	Native	8	NA	NA	449	449	445	417	256	279	225	170	155
15598	b1477	yddM		8	NA	NA	237	235	0	115	72	57.4	58.5	58.9	56.6
15599	b1478	adhP	Native	8	NA	NA	690	680	625	604	320	577	476	544	477
15600	b1479	sfcA	Native	8	NA	NA	1147	1144	1065	1008	814	787	443	823	512
15601	b1480	rpsV	ORFan	3	NA	NA	93.2	93.2	80.5	55.1	0	0	0	0	0
15602	b1481	b1481	ORFan	2	NA	NA	186	184	128	0	0	0	0	0	0
15603	b1482	osmC	Native	8	NA	NA	285	285	263	247	169	181	168	170	130
15604	b1483	b1483	HGT	1	5	5	616	608	241	240	252	373	257	348	266
15605	b1484	b1484	HGT	1	5	5	661	654	279	296	283	390	283	320	296
15606	b1485	b1485	HGT	1	5	5	585	583	226	253	227	399	249	354	263
15607	b1486	b1486	HGT	1	5	5	683	678	280	283	297	498	283	393	311
15608	b1487	b1487	HGT	1	5	5	1044	1037	183	187	179	586	189	460	249
15609	b1488	b1488	HGT	1	5	5	395	395	86.7	0	0	192	182	143	119
15610	b1489	b1489	HGT	1	5	5	1606	1597	265	256	283	578	390	435	278
15611	b1490	b1490	Native	8	NA	NA	900	900	106	340	284	298	284	134	161
15612	b1491	b1491		8	NA	NA	907	907	0	706	0	460	495	434	318
15613	b1492	xasA	HGT	1	4	8	999	999	158	106	214	257	228	263	583
15614	b1493	gadB	HGT	1	4	4	969	969	0	0	566	52.8	509	550	520
15615	b1494	pqqL	HGT	1	4	4	1818	1806	95.5	229	315	104	113	172	298
15616	b1495	yddB	ORFan	7	NA	NA	1618	1603	0	307	286	331	363	257	0
15617	b1496	yddA	Native	8	NA	NA	1138	1130	85.1	377	360	338	335	321	266
15618	b1497	b1497	HGT	4	8	8	811	806	350	546	347	84.3	72	92	314
15619	b1498	b1498	HGT	4	7	8	1171	1169	137	931	408	102	102	182	199
15620	b1499	b1499	Native	8	NA	NA	514	508	100	72.4	80.5	70.5	55.5	57.4	58.9
15621	b1500	b1500	ORFan	1	NA	NA	124	120	0	0	0	0	0	0	0
15622	b1501	YdeP	Native	8	NA	NA	1529	1525	139	837	745	834	839	871	645
15623	b1502	b1502	ORFan	3	NA	NA	614	612	0	271	0	0	0	0	0
15624	b1503	b1503	ORFan	6	NA	NA	333	330	52	185	49.3	50.4	52	0	0
15625	b1504	b1504	HGT	3	6	6	348	347	85.5	155	55.1	55.1	72.4	0	0
15626	b1505	b1505	ORFan	7	NA	NA	780	771	323	479	156	174	167	77.4	0
15627	b1506	b1506		8	NA	NA	126	77.8	0	75.9	50.4	60.5	64.3	54.3	51.2
15628	b1507	hipA		8	NA	NA	879	839	0	626	566	369	317	358	293
15629	b1508	hipB		8	NA	NA	178	175	0	105	82.4	59.3	51.2	48.9	48.5
15630	b1509	b1509	Native	8	NA	NA	971	958	473	449	273	206	259	183	92.8
15631	b1510	ydeK	Native	8	NA	NA	2616	2546	139	344	106	177	220	181	116
15632	b1511	ydeV	HGT	4	7	8	1070	1059	896	853	770	152	166	580	585
15633	b1512	ydeW	HGT	4	7	7	611	609	487	425	354	121	120	252	194
15634	b1513	b1513	HGT	4	7	7	987	972	749	631	613	315	319	446	380
15635	b1514	ydeY	HGT	4	7	7	662	658	575	524	418	176	191	322	287
15636	b1515	ydeZ	HGT	4	7	7	636	636	540	526	450	157	187	351	276
15637	b1516	b1516	HGT	4	7	7	675	674	588	573	540	77.8	176	521	416
15638	b1517	yneB	HGT	4	8	8	582	579	525	510	485	0	110	116	374
15639	b1518	b1518		8	NA	NA	200	200	167	150	121	0	83.2	89.4	56.6
15640	b1519	b1519	Native	8	NA	NA	525	516	57	333	57.4	223	222	251	208
15641	b1520	b1520	Native	8	NA	NA	637	635	528	340	225	214	239	241	149
15642	b1521	uxaB	HGT	4	8	8	970	967	106	830	682	112	125	129	464
15643	b1522	b1522	Native	8	NA	NA	617	614	96.7	324	112	206	107	122	110
15644	b1523	b1523	HGT	3	7	7	249	249	206	188	0	0	0	158	127
15645	b1524	yneH	Native	8	NA	NA	608	608	563	512	409	379	308	283	274
15646	b1525	b1525	Native	8	NA	NA	938	934	766	722	394	632	402	424	432
15647	b1526	yneJ	Native	8	NA	NA	590	582	494	493	149	399	231	187	169
15648	b1527	b1527	ORFan	1	NA	NA	760	742	0	0	0	0	0	0	0
15649	b1528	ydeA	Native	8	NA	NA	759	759	697	647	423	454	370	385	202
15650	b1529	ydeB	Native	8	NA	NA	424	424	394	368	176	216	210	138	116
15651	b1530	marR	Native	8	NA	NA	252	248	236	215	61.6	95.9	76.3	62.8	55.1
15652	b1531	marA	HGT	4	8	8	267	267	252	241	85.1	60.1	61.6	68.6	90.9
15653	b1532	marB	ORFan	3	NA	NA	147	144	58.9	67.4	0	0	0	0	0
15654	b1533	ydeD	Native	8	NA	NA	516	512	429	416	142	236	254	202	198
15655	b1534	ydeF	Native	8	NA	NA	769	761	610	580	128	231	176	68.2	144
15656	b1535	ydeH	Native	8	NA	NA	607	604	95.5	102	110	118	112	120	106
15657	b1535a	ydeG	ORFan	0	NA	NA	163	0	0	0	0	0	0	0	0
15658	b1536	ydeI	ORFan	5	NA	NA	261	259	218	162	53.1	48.9	0	0	0
15659	b1537	ydeJ	Native	8	NA	NA	337	335	216	182	113	116	116	100	111
15660	b1538	dcp	Native	8	NA	NA	1375	1367	1094	952	661	771	417	748	651
15661	b1539	ydfG	Native	8	NA	NA	503	503	452	450	320	289	340	309	291
15662	b1540	ydfH	HGT	4	7	7	452	452	402	373	138	90.5	111	155	150
15663	b1541	b1541	ORFan	3	NA	NA	134	134	110	84.7	0	0	0	0	0
15664	b1542	ydfI	Native	8	NA	NA	976	964	797	778	556	338	331	410	323
15665	b1543	b1543	Native	8	NA	NA	836	834	698	672	179	266	281	357	273
15666	b1544	ydfK	ORFan	1	NA	NA	177	173	0	0	0	0	0	0	0
15667	b1545	b1545	Native	8	NA	NA	381	378	116	286	304	298	224	220	112
15668	b1546	ydfM	ORFan	7	NA	NA	391	371	249	246	61.6	85.9	68.6	53.9	0
15669	b1547	b1547	Native	8	NA	NA	654	563	352	299	64.3	73.9	55.5	58.2	54.3
15670	b1548	nohA	HGT	2	7	7	371	345	204	0	108	63.9	0	148	0
15671	b1549	ydfO	ORFan	3	NA	NA	286	277	93.2	100	0	0	0	0	0
15672	b1550	b1550	ORFan	2	NA	NA	113	107	65.1	0	0	0	0	0	0
15673	b1551	b1551	ORFan	0	NA	NA	126	0	0	0	0	0	0	0	0
15674	b1552	cspI	Native	8	NA	NA	147	147	129	122	99	87	88.2	78.6	91.3
15675	b1553	b1553	HGT	2	5	6	320	288	205	0	0	65.9	66.6	0	0
15676	b1554	b1554	ORFan	7	NA	NA	373	349	58.5	226	63.9	67	63.5	66.2	0
15677	b1555	b1555	ORFan	1	NA	NA	206	126	0	0	0	0	0	0	0
15678	b1556	b1556	ORFan	3	NA	NA	195	139	0	97.1	0	0	0	0	0
15679	b1557	cspB	Native	8	NA	NA	146	144	119	119	100	85.5	87.8	80.5	89.4
15680	b1558	cspF		8	NA	NA	140	140	113	68.6	52	0	50.4	47.8	50.8
15681	b1559	b1559	ORFan	3	NA	NA	540	499	140	184	0	0	0	0	0
15682	b1560	b1560	ORFan	4	NA	NA	744	634	387	0	153	0	0	0	0
15683	b1561	rem	ORFan	1	NA	NA	167	159	0	0	0	0	0	0	0
15684	b1562	relF	ORFan	3	NA	NA	100	100	90.9	70.9	0	0	0	0	0
15685	b1563	relE	Native	8	NA	NA	186	186	186	119	119	142	107	121	49.3
15686	b1564	relB	ORFan	5	NA	NA	153	153	151	89.4	0	94	0	0	0
15687	b1565	b1565	ORFan	0	NA	NA	203	0	0	0	0	0	0	0	0
15688	b1566	flxA	ORFan	3	NA	NA	212	51.6	0	58.9	0	0	0	0	0
15689	b1567	b1567	ORFan	0	NA	NA	109	0	0	0	0	0	0	0	0
15690	b1568	b1568	ORFan	1	NA	NA	195	169	0	0	0	0	0	0	0
15691	b1569	dicC	ORFan	1	NA	NA	155	127	0	0	0	0	0	0	0
15692	b1570	dicA	HGT	1	4	4	270	171	56.2	0	79.3	55.8	48.5	49.7	48.5
15693	b1571	ydfA	ORFan	2	NA	NA	109	109	98.2	0	0	0	0	0	0
15694	b1572	ydfB	ORFan	1	NA	NA	114	110	0	0	0	0	0	0	0
15695	b1573	ydfC	ORFan	1	NA	NA	145	143	0	0	0	0	0	0	0
15696	b1575	dicB	ORFan	1	NA	NA	126	122	0	0	0	0	0	0	0
15697	b1576	ydfD	ORFan	1	NA	NA	129	122	0	0	0	0	0	0	0
15698	b1577	ydfE	ORFan	1	NA	NA	636	508	0	0	0	0	0	0	0
15699	b1578	b1578	HGT	3	6	6	456	456	51.6	286	208	75.5	287	235	191
15700	b1579	b1579	Native	8	NA	NA	802	478	459	394	304	153	111	137	89.7
15701	b1580	rspB	HGT	3	6	6	680	671	545	511	208	155	369	172	250
15702	b1581	rspA	Native	8	NA	NA	852	849	820	805	548	584	585	567	509
15703	b1582	b1582	Native	8	NA	NA	227	227	208	197	150	138	142	102	95.1
15704	b1583	b1583	ORFan	3	NA	NA	231	229	186	167	0	0	0	0	0
15705	b1584	speG	Native	8	NA	NA	381	381	349	351	210	201	239	75.9	261
15706	b1585	ynfC	ORFan	3	NA	NA	499	499	356	303	0	0	0	0	0
15707	b1586	b1586	ORFan	5	NA	NA	229	226	152	119	0	54.7	0	0	0
15708	b1587	b1587	HGT	4	7	7	1647	1627	1474	1449	1085	288	270	819	783
15709	b1588	b1588	HGT	4	7	7	1666	1662	1546	1195	1022	296	269	768	755
15710	b1589	b1589	HGT	4	7	7	451	451	426	407	352	119	133	255	243
15711	b1590	b1590	HGT	4	7	8	571	565	461	408	253	0	0	62.4	105
15712	b1591	b1591	HGT	4	7	8	432	432	340	268	163	0	0	69.3	74.3
15713	b1592	b1592	HGT	3	6	6	865	859	685	611	147	147	295	207	190
15714	b1593	b1593	Native	8	NA	NA	459	459	431	404	239	176	145	89.4	89.7
15715	b1594	mlc	HGT	4	7	8	790	788	736	691	421	79	112	147	176
15716	b1595	ynfL	Native	8	NA	NA	585	584	489	459	172	301	232	198	205
15717	b1596	ynfM	Native	8	NA	NA	825	825	759	719	264	525	370	338	346
15718	b1597	asr	HGT	3	6	6	219	218	95.5	100	0	0	63.9	47.4	53.5
15719	b1598	b1598	HGT	3	6	6	560	559	444	407	0	0	155	82	50.8
15720	b1599	b1599	Native	8	NA	NA	213	213	191	196	91.7	146	86.3	101	80.1
15721	b1600	b1600	Native	8	NA	NA	233	233	190	183	94.4	112	84.7	98.2	76.6
15722	b1601	b1601	Native	8	NA	NA	651	651	583	543	302	247	121	289	171
15723	b1602	pntB	Native	8	NA	NA	896	896	866	846	728	671	683	599	603
15724	b1603	pntA	Native	8	NA	NA	994	992	923	903	784	682	684	604	597
15725	b1604	b1604	ORFan	3	NA	NA	610	608	569	523	0	0	0	0	0
15726	b1605	b1605	Native	8	NA	NA	898	898	850	813	536	482	421	354	430
15727	b1606	ydgB	Native	8	NA	NA	485	485	54.3	375	268	208	101	90.5	83.6
15728	b1607	ydgC	ORFan	7	NA	NA	225	225	197	187	117	137	0	117	0
15729	b1608	rstA	HGT	3	6	6	479	479	405	385	213	213	295	223	169
15730	b1609	rstB	HGT	3	6	6	866	865	723	711	187	223	377	223	152
15731	b1610	tus	ORFan	4	NA	NA	625	623	512	440	109	0	0	0	0
15732	b1611	fumC	Native	8	NA	NA	923	921	854	806	575	574	713	613	594
15733	b1612	fumA	HGT	3	7	8	1108	1108	1065	1011	207	197	206	808	877
15734	b1613	manA		8	NA	NA	772	769	672	630	379	0	190	232	261
15735	b1614	ydgA	ORFan	7	NA	NA	977	975	826	674	134	187	194	71.6	0
15736	b1615	uidC	HGT	1	5	5	849	842	0	0	0	53.5	0	0	0
15737	b1616	uidB	HGT	4	8	8	899	894	240	210	237	175	0	99	291
15738	b1617	uidA	HGT	1	4	8	1261	1261	0	127	211	125	87	179	598
15739	b1618	uidR		8	NA	NA	380	380	0	70.9	63.9	59.3	82	60.8	73.9
15740	b1619	hdhA	HGT	1	7	7	499	499	149	141	189	157	162	319	168
15741	b1620	malI	Native	8	NA	NA	664	662	326	507	283	147	138	167	152
15742	b1621	malX	HGT	4	8	8	1048	1047	320	954	693	293	293	285	620
15743	b1622	malY	HGT	4	8	8	807	805	220	593	440	217	220	224	468
15744	b1623	add	Native	8	NA	NA	658	656	601	547	472	150	143	175	181
15745	b1624	b1624	Native	8	NA	NA	726	723	656	587	374	353	377	326	320
15746	b1625	b1625	ORFan	3	NA	NA	146	146	135	130	0	0	0	0	0
15747	b1626	b1626	ORFan	3	NA	NA	308	307	248	198	0	0	0	0	0
15748	b1627	b1627	Native	8	NA	NA	371	371	366	364	315	293	255	253	226
15749	b1628	b1628	Native	8	NA	NA	405	404	367	349	252	225	212	164	105
15750	b1629	b1629	Native	8	NA	NA	1451	1437	1258	1160	745	548	431	377	333
15751	b1630	ydgO	Native	8	NA	NA	704	702	636	620	429	377	338	286	223
15752	b1631	b1631	Native	8	NA	NA	411	411	356	356	204	160	143	131	83.2
15753	b1632	ydgQ	Native	8	NA	NA	448	448	410	400	291	243	209	204	187
15754	b1633	nth	Native	8	NA	NA	428	428	417	409	374	327	317	252	219
15755	b1634	ydgR	Native	8	NA	NA	977	976	913	867	567	432	646	290	233
15756	b1635	gst	Native	8	NA	NA	406	406	344	310	108	195	193	199	64.3
15757	b1636	pdxY	Native	8	NA	NA	577	577	526	521	317	335	307	181	210
15758	b1637	tyrS	Native	8	NA	NA	855	855	829	817	542	291	580	371	465
15759	b1638	pdxH	Native	8	NA	NA	448	448	419	421	314	237	195	176	231
15760	b1639	ydhA	ORFan	5	NA	NA	172	172	158	142	0	48.9	0	0	0
15761	b1640	b1640	Native	8	NA	NA	747	745	642	633	401	338	319	305	273
15762	b1641	slyB	Native	8	NA	NA	300	298	287	250	138	110	109	106	68.9
15763	b1642	slyA	Native	8	NA	NA	284	284	253	251	106	112	75.5	87.4	59.7
15764	b1643	b1643	ORFan	3	NA	NA	166	166	134	130	0	0	0	0	0
15765	b1644	b1644	Native	8	NA	NA	593	592	501	388	235	238	250	228	117
15766	b1645	b1645	Native	8	NA	NA	1336	1329	1154	1035	106	160	158	169	53.9
15767	b1646	sodC	Native	8	NA	NA	348	348	299	266	177	203	177	186	94.7
15768	b1647	b1647	HGT	4	7	8	600	596	549	529	352	185	85.5	261	305
15769	b1648	b1648	ORFan	6	NA	NA	256	256	145	146	96.3	66.6	47.4	0	0
15770	b1649	b1649	Native	8	NA	NA	404	404	337	303	154	166	160	90.5	91.7
15771	b1650	nemA	Native	8	NA	NA	731	730	682	644	340	512	478	357	332
15772	b1651	gloA	Native	8	NA	NA	275	275	257	262	206	192	221	159	181
15773	b1652	rnt		8	NA	NA	438	436	393	375	313	271	0	61.2	60.5
15774	b1653	lhr	HGT	3	8	8	3013	2976	0	1723	125	632	604	269	1329
15775	b1654	ydhD	Native	8	NA	NA	236	236	233	225	190	166	125	116	114
15776	b1655	ydhO	Native	8	NA	NA	537	537	398	328	94.7	137	122	111	106
15777	b1656	sodB	Native	8	NA	NA	405	405	393	372	324	315	318	302	241
15778	b1657	b1657	Native	8	NA	NA	739	739	283	657	280	513	544	422	329
15779	b1658	purR	Native	8	NA	NA	684	684	662	645	382	255	247	194	217
15780	b1659	ydhB	Native	8	NA	NA	644	644	594	567	349	177	317	93.6	82
15781	b1660	ydhC	Native	8	NA	NA	796	791	670	580	347	169	168	184	152
15782	b1661	cfa	Native	8	NA	NA	795	795	730	702	404	441	539	223	407
15783	b1662	ribE	Native	8	NA	NA	427	427	381	367	280	189	274	127	162
15784	b1663	ydhE	Native	8	NA	NA	885	883	832	786	522	391	309	375	293
15785	b1664	b1664		8	NA	NA	816	804	51.2	60.8	0	60.5	58.5	71.2	52.8
15786	b1667	b1667	HGT	4	7	8	205	205	143	109	127	0	0	72.4	117
15787	b1668	b1668	HGT	3	7	7	1072	1062	0	669	161	0	0	541	60.8
15788	b1669	b1669	HGT	1	4	4	547	543	0	0	57.8	0	0	0	0
15789	b1670	ydhU	HGT	4	7	7	544	542	275	0	89	0	55.1	105	95.9
15790	b1671	b1671	Native	8	NA	NA	513	511	218	218	215	101	140	164	139
15791	b1672	b1672	ORFan	1	NA	NA	433	427	0	0	0	0	0	0	0
15792	b1673	b1673	HGT	1	4	4	1458	1457	0	0	627	0	152	174	214
15793	b1674	b1674	Native	8	NA	NA	445	445	87.4	87.4	113	78.2	89.7	96.7	99.4
15794	b1675	b1675	ORFan	3	NA	NA	135	135	117	108	0	0	0	0	0
15795	b1676	pykF	HGT	4	8	8	910	910	875	870	714	314	320	374	551
15796	b1677	lpp	ORFan	4	NA	NA	149	149	144	139	58.2	0	0	0	0
15797	b1678	ynhG	Native	8	NA	NA	667	665	580	480	268	201	179	163	85.1
15798	b1679	ynhA		8	NA	NA	276	275	245	226	105	99.8	0	114	95.9
15799	b1680	b1680	Native	8	NA	NA	819	815	728	690	423	448	441	428	429
15800	b1681	ynhC	Native	8	NA	NA	845	836	683	649	208	196	213	194	209
15801	b1682	ynhD	Native	8	NA	NA	491	488	461	457	314	328	307	305	323
15802	b1683	ynhE	Native	8	NA	NA	1041	1041	974	977	640	655	632	638	644
15803	b1684	ydiC	Native	8	NA	NA	257	257	229	206	116	113	117	99	78.6
15804	b1685	b1685	ORFan	3	NA	NA	180	180	119	99.4	0	0	0	0	0
15805	b1686	b1686	Native	8	NA	NA	277	276	255	240	154	143	139	148	125
15806	b1687	ydiJ	Native	8	NA	NA	2043	2038	1853	1825	1298	998	947	682	436
15807	b1688	b1688	HGT	3	6	6	728	728	671	603	193	221	329	292	170
15808	b1689	b1689	ORFan	4	NA	NA	270	266	158	0	75.1	0	0	0	0
15809	b1690	b1690	HGT	3	7	7	804	799	632	474	52.4	55.1	61.2	331	320
15810	b1691	b1691	HGT	3	7	7	827	819	710	293	65.5	62.8	61.6	319	267
15811	b1692	ydiB	HGT	3	8	8	577	577	533	309	111	151	122	172	300
15812	b1693	aroD	HGT	3	6	8	481	480	399	265	0	166	219	258	288
15813	b1694	ydiF	Native	8	NA	NA	1052	1050	993	344	88.2	426	453	431	467
15814	b1695	b1695	HGT	2	8	8	811	811	746	83.2	342	182	198	197	449
15815	b1696	b1696	Native	8	NA	NA	619	617	491	67	66.2	65.9	57	71.6	86.3
15816	b1697	ydiQ	HGT	4	8	8	491	490	407	0	234	65.1	72	85.5	258
15817	b1698	ydiR	HGT	4	8	8	619	614	453	0	307	138	133	144	281
15818	b1699	ydiS	HGT	4	8	8	844	843	694	0	541	290	301	291	515
15819	b1700	ydiT	HGT	4	8	8	213	207	180	0	159	73.9	72.4	80.9	136
15820	b1701	ydiD	Native	8	NA	NA	1145	1132	930	230	273	248	332	330	328
15821	b1702	ppsA	Native	8	NA	NA	1572	1570	1533	1506	1229	1118	1075	885	991
15822	b1703	ydiA	Native	8	NA	NA	547	547	530	503	333	268	249	153	181
15823	b1704	aroH	Native	8	NA	NA	701	699	648	612	488	381	395	375	377
15824	b1705	ydiE	ORFan	3	NA	NA	129	129	77	56.6	0	0	0	0	0
15825	b1706	b1706	Native	8	NA	NA	976	967	818	776	472	459	442	360	346
15826	b1707	b1707	ORFan	3	NA	NA	483	483	253	138	0	0	0	0	0
15827	b1708	nlpC	Native	8	NA	NA	320	319	284	256	163	153	125	127	105
15828	b1709	btuD	Native	8	NA	NA	493	491	401	306	206	123	117	119	127
15829	b1710	btuE	Native	8	NA	NA	374	370	332	281	159	183	174	181	170
15830	b1711	btuC	Native	8	NA	NA	646	645	602	553	298	241	213	237	219
15831	b1712	himA	Native	8	NA	NA	197	197	196	196	170	159	140	110	87.4
15832	b1713	pheT	Native	8	NA	NA	1575	1573	1487	1470	1065	829	711	527	546
15833	b1714	pheS	Native	8	NA	NA	659	659	649	644	520	447	399	374	358
15835	b1716	rplT	Native	8	NA	NA	227	227	227	227	221	195	187	150	159
15836	b1717	rpmI	Native	8	NA	NA	135	135	135	135	105	80.1	72.8	72	76.6
15837	b1718	infC	Native	8	NA	NA	350	350	347	328	272	228	237	214	201
15838	b1719	thrS	Native	8	NA	NA	1323	1323	1292	1273	1081	893	819	683	846
15839	b1721m		ORFan	3	NA	NA	1250	1215	0	90.9	0	0	0	0	0
15840	b1722	b1722	HGT	4	7	7	518	515	473	452	107	68.2	0	111	0
15841	b1723	pfkB	Native	8	NA	NA	598	597	566	493	131	213	203	224	207
15842	b1724	b1724	ORFan	3	NA	NA	195	195	145	103	0	0	0	0	0
15843	b1725	b1725	Native	8	NA	NA	599	598	568	503	296	128	177	107	204
15844	b1726	b1726	ORFan	5	NA	NA	355	353	307	271	0	70.9	0	0	0
15845	b1727	yniC	Native	8	NA	NA	434	432	396	336	201	102	81.3	96.7	115
15846	b1728	b1728	HGT	3	6	6	420	420	374	353	0	0	107	107	82.8
15847	b1729	b1729	Native	8	NA	NA	881	878	858	818	534	729	173	573	486
15848	b1730	b1730	ORFan	1	NA	NA	538	459	0	0	0	0	0	0	0
15849	b1731	b1731	ORFan	3	NA	NA	179	179	146	147	0	0	0	0	0
15850	b1732	katE	Native	8	NA	NA	1547	1540	1383	1279	698	866	799	663	739
15851	b1733	ydjC	HGT	4	8	8	499	471	402	377	143	87.4	76.6	89.4	155
15852	b1734	celF	HGT	4	8	8	908	899	833	793	375	183	0	157	469
15853	b1735	celD	HGT	5	8	8	563	561	498	463	79	62	55.8	60.1	78.6
15854	b1736	celC	HGT	4	8	8	221	221	196	181	126	0	0	0	96.7
15855	b1737	celB	HGT	3	8	8	883	881	850	798	214	125	0	130	291
15856	b1738	celA	HGT	4	8	8	206	206	197	197	69.3	0	0	0	84.7
15857	b1739	osmE	ORFan	6	NA	NA	226	226	221	197	0	70.5	47.4	0	0
15858	b1740	nadE	HGT	3	8	8	548	546	496	500	263	232	244	89.4	387
15859	b1741	b1741	Native	8	NA	NA	600	600	488	442	70.9	281	208	80.9	79
15860	b1742	b1742	HGT	3	6	6	437	433	0	107	62.8	72.4	104	77.8	63.9
15861	b1743	spy		8	NA	NA	320	319	294	244	83.6	55.1	49.7	0	52
15862	b1744	ydjS	ORFan	6	NA	NA	660	658	466	405	196	241	292	0	0
15863	b1745	b1745	ORFan	7	NA	NA	893	889	775	670	513	547	519	409	0
15864	b1746	b1746	Native	8	NA	NA	991	972	847	783	592	672	620	490	233
15865	b1747	b1747	ORFan	7	NA	NA	696	696	649	563	325	357	362	249	0
15866	b1748	cstC	Native	8	NA	NA	820	811	721	675	523	548	496	336	344
15867	b1749	xthA	Native	8	NA	NA	558	558	515	507	422	390	177	344	177
15868	b1750	ydjX		8	NA	NA	494	487	0	272	181	104	78.2	120	120
15869	b1751	ydjY	ORFan	1	NA	NA	569	561	0	0	0	0	0	0	0
15870	b1752	ydjZ	HGT	3	7	8	466	462	0	301	78.6	77.8	70.5	241	249
15871	b1753	ynjA	Native	8	NA	NA	367	365	65.5	302	181	154	121	67	98.6
15872	b1754	b1754	HGT	4	7	7	805	794	0	612	348	0	0	367	252
15873	b1755	b1755	HGT	4	7	7	989	955	62.8	593	240	54.7	66.2	225	80.5
15874	b1756	b1756	HGT	1	4	4	429	424	116	124	186	117	125	177	124
15875	b1757	b1757	Native	8	NA	NA	912	904	55.1	728	422	90.5	299	223	323
15876	b1758	b1758	HGT	4	7	7	429	426	0	351	253	67	0	191	120
15877	b1759	b1759	Native	8	NA	NA	273	270	220	181	84.3	102	94	99	92.4
15878	b1760	b1760	ORFan	3	NA	NA	188	187	145	87	0	0	0	0	0
15879	b1761	gdhA	Native	8	NA	NA	894	893	841	823	671	627	643	510	608
15880	b1762	b1762	ORFan	3	NA	NA	808	748	0	114	0	0	0	0	0
15881	b1763	topB	Native	8	NA	NA	1314	1313	1243	1172	838	447	455	308	347
15882	b1764	selD	Native	8	NA	NA	691	689	648	621	502	452	456	404	251
15883	b1765	ydjA	Native	8	NA	NA	370	370	335	301	211	160	146	168	94.4
15884	b1766	sppA	Native	8	NA	NA	1223	1216	1081	1036	563	418	380	356	312
15885	b1767	ansA	Native	8	NA	NA	682	682	652	620	504	328	235	197	305
15886	b1768	ydjB	Native	8	NA	NA	458	455	365	362	187	166	159	194	173
15887	b1769	ydjE	HGT	2	5	6	890	875	745	140	103	187	310	276	236
15888	b1770	b1770	HGT	5	8	8	488	483	428	118	131	125	115	118	155
15889	b1771	b1771	Native	8	NA	NA	654	647	582	145	145	172	161	220	202
15890	b1772	b1772	Native	8	NA	NA	631	625	562	125	105	107	112	117	139
15891	b1773	b1773	Native	8	NA	NA	561	559	535	182	177	122	131	154	196
15892	b1774	ydjJ	Native	8	NA	NA	701	699	662	211	155	222	208	221	266
15893	b1775	b1775	HGT	2	6	7	904	903	864	135	108	154	256	266	237
15894	b1776	b1776	Native	8	NA	NA	733	732	711	169	161	147	168	172	197
15895	b1777	b1777	ORFan	5	NA	NA	214	210	161	149	102	67.4	0	0	0
15896	b1778	yeaA	Native	8	NA	NA	299	299	266	264	177	160	150	152	162
15897	b1779	gapA	Native	8	NA	NA	658	658	652	640	567	484	483	469	504
15898	b1780	yeaD	Native	8	NA	NA	623	620	518	475	207	150	169	178	106
15899	b1781	b1781	Native	8	NA	NA	566	565	457	390	269	314	290	290	303
15900	b1782	yeaF	ORFan	7	NA	NA	525	525	460	434	130	137	82.4	141	0
15901	b1783	yeaG	Native	8	NA	NA	1298	1298	1281	1277	1144	1031	1033	907	323
15902	b1784	yeaH	Native	8	NA	NA	860	858	811	799	660	522	499	404	186
15903	b1785	yeaI	Native	8	NA	NA	962	960	97.1	151	111	98.6	100	113	98.2
15904	b1786	yeaJ	Native	8	NA	NA	1100	1097	697	101	117	94	91.7	96.3	105
15905	b1787	yeaK	Native	8	NA	NA	326	326	289	248	199	152	147	51.6	53.1
15906	b1788	b1788	ORFan	1	NA	NA	97.4	97.4	0	0	0	0	0	0	0
15907	b1789	yeaL		8	NA	NA	283	283	276	264	159	181	150	0	127
15908	b1790	yeaM	Native	8	NA	NA	559	555	402	369	221	267	261	264	130
15909	b1791	yeaN	Native	8	NA	NA	773	771	635	592	353	397	379	274	315
15910	b1792	yeaO	Native	8	NA	NA	250	248	180	168	85.1	119	106	108	111
15911	b1793	yoaF	ORFan	7	NA	NA	181	181	119	111	67.8	52	68.6	60.5	0
15912	b1794	yeaP	Native	8	NA	NA	769	767	103	358	125	110	142	119	113
15913	b1795	yeaQ	Native	8	NA	NA	167	167	160	159	108	75.1	73.6	81.6	84.3
15914	b1796	yoaG	ORFan	3	NA	NA	125	125	123	60.8	0	0	0	0	0
15915	b1797	yeaR	HGT	4	8	8	252	252	221	164	96.7	0	0	0	61.2
15916	b1798	yeaS	Native	8	NA	NA	415	414	365	315	107	202	197	103	161
15917	b1799	yeaT	Native	8	NA	NA	629	623	256	540	246	377	361	226	182
15918	b1800	yeaU	Native	8	NA	NA	746	744	197	678	340	573	561	499	380
15919	b1801	yeaV	Native	8	NA	NA	969	969	251	758	316	244	245	293	318
15920	b1802	yeaW	HGT	3	6	6	789	789	0	727	139	138	370	206	159
15921	b1803	yeaX	HGT	3	6	6	647	644	87.4	469	208	227	298	238	209
15922	b1804	rnd		8	NA	NA	758	757	674	615	357	236	0	181	149
15923	b1805	fadD	Native	8	NA	NA	1122	1122	1064	1051	831	660	702	655	427
15924	b1806	b1806	ORFan	7	NA	NA	403	403	373	332	110	83.6	81.6	66.6	0
15925	b1807	yeaZ	Native	8	NA	NA	473	471	404	404	258	196	170	93.2	107
15926	b1808	b1808	Native	8	NA	NA	1255	1253	1201	1163	841	500	537	384	334
15927	b1809	b1809	Native	8	NA	NA	263	263	213	211	110	104	118	108	60.5
15928	b1810	b1810	ORFan	3	NA	NA	239	239	153	146	0	0	0	0	0
15929	b1811	b1811	ORFan	4	NA	NA	115	115	105	105	63.2	0	0	0	0
15930	b1812	pabB	Native	8	NA	NA	912	900	701	690	518	387	229	295	319
15931	b1813	yeaB	Native	8	NA	NA	385	384	342	326	136	132	136	128	102
15932	b1814	sdaA	Native	8	NA	NA	910	910	868	822	701	494	609	431	572
15933	b1815	b1815	Native	8	NA	NA	1079	1078	825	578	211	236	232	166	168
15934	b1816	yoaE	Native	8	NA	NA	1007	1007	924	897	252	566	573	513	255
15935	b1817	manX	HGT	4	7	8	632	632	608	602	405	0	70.1	91.7	259
15936	b1818	manY	HGT	4	7	8	508	508	488	488	395	0	0	69.3	382
15937	b1819	manZ	HGT	4	7	8	572	572	535	531	437	0	0	128	432
15938	b1820	b1820	HGT	4	8	8	296	296	272	259	104	0	0	0	102
15939	b1821	b1821	Native	8	NA	NA	412	412	378	324	154	235	211	157	156
15940	b1822	yebH	Native	8	NA	NA	557	557	462	392	313	205	180	58.9	169
15941	b1823	cspC	Native	8	NA	NA	142	142	142	142	100	95.1	94.7	96.3	97.8
15942	b1824	b1824	ORFan	3	NA	NA	97.1	97.1	90.1	60.8	0	0	0	0	0
15943	b1825	b1825	ORFan	3	NA	NA	180	180	143	129	0	0	0	0	0
15944	b1826	b1826	ORFan	3	NA	NA	103	103	94.7	84.3	0	0	0	0	0
15945	b1827	b1827	Native	8	NA	NA	510	509	492	483	350	131	155	163	187
15946	b1828	b1828	HGT	3	6	6	946	943	807	727	186	226	530	501	520
15947	b1829	htpX	Native	8	NA	NA	564	562	549	523	387	313	293	302	241
15948	b1830	prc	Native	8	NA	NA	1342	1341	1265	1224	775	506	451	353	429
15949	b1831m	proQ	ORFan	6	NA	NA	457	455	416	374	229	72.8	66.6	0	0
15950	b1832		Native	8	NA	NA	364	360	292	268	191	172	163	152	172
15951	b1833		ORFan	7	NA	NA	861	861	763	671	339	142	181	189	0
15952	b1834		ORFan	7	NA	NA	1726	1720	1595	1454	789	306	192	360	0
15953	b1835	yebU	HGT	4	8	8	978	973	850	787	577	99.8	122	149	219
15954	b1836		ORFan	3	NA	NA	174	174	152	143	0	0	0	0	0
15955	b1837		ORFan	3	NA	NA	201	199	130	118	0	0	0	0	0
15956	b1838	pphA	Native	8	NA	NA	472	472	298	263	194	116	135	79	79.7
15957	b1839		ORFan	3	NA	NA	224	224	185	189	0	0	0	0	0
15958	b1840		Native	8	NA	NA	587	581	394	291	56.2	114	87.8	106	75.1
15959	b1841		Native	8	NA	NA	251	251	192	127	56.2	84	89.7	56.6	75.1
15960	b1842	holE	ORFan	3	NA	NA	152	152	138	129	0	0	0	0	0
15961	b1843		HGT	2	5	6	447	446	301	0	0	64.3	64.7	0	0
15962	b1844		Native	8	NA	NA	459	459	425	413	66.2	72.4	62	80.5	73.6
15963	b1845	ptrB	Native	8	NA	NA	1425	1416	1282	1187	673	617	146	574	613
15964	b1846	yebE	ORFan	7	NA	NA	424	416	372	276	146	99	89.7	89	0
15965	b1847	yebF	ORFan	3	NA	NA	248	245	184	94.4	0	0	0	0	0
15966	b1848	yebG	ORFan	5	NA	NA	189	189	149	106	89.4	47.4	0	0	0
15967	b1849	purT	Native	8	NA	NA	765	765	680	650	548	520	467	517	427
15968	b1850	eda	Native	8	NA	NA	416	416	404	378	294	222	224	216	226
15969	b1851	edd	Native	8	NA	NA	1198	1198	1142	1135	823	779	748	745	244
15970	b1852	zwf	Native	8	NA	NA	994	994	971	958	652	540	450	467	416
15971	b1853	yebK	Native	8	NA	NA	558	558	520	506	419	318	232	206	162
15972	b1854	pykA	Native	8	NA	NA	923	923	910	896	743	540	514	333	375
15973	b1855	msbB	Native	8	NA	NA	669	669	634	566	294	160	143	65.5	52.4
15974	b1856	yebA	Native	8	NA	NA	832	832	778	747	346	248	171	265	190
15975	b1857	yebL	Native	8	NA	NA	656	655	566	485	296	221	95.9	221	124
15976	b1858	yebM	Native	8	NA	NA	501	501	479	455	302	295	132	254	150
15977	b1859	yebI	Native	8	NA	NA	497	494	481	465	333	284	128	259	160
15978	b1860	ruvB	Native	8	NA	NA	659	659	638	628	534	518	486	444	422
15979	b1861	ruvA	Native	8	NA	NA	393	393	380	376	286	222	173	139	134
15980	b1862	yebB	HGT	2	6	6	485	478	326	0	0	0	166	0	57
15981	b1863	ruvC	Native	8	NA	NA	334	334	331	325	248	192	168	177	151
15982	b1864	yebC	Native	8	NA	NA	490	490	485	470	398	330	295	271	254
15983	b1865	ntpA	ORFan	6	NA	NA	303	303	279	252	179	0	121	0	0
15984	b1866	aspS	Native	8	NA	NA	1175	1172	1123	1107	920	764	707	588	638
15985	b1867	yecD	HGT	3	6	7	400	400	312	309	71.2	73.2	146	169	169
15986	b1868	yecE	HGT	5	8	8	572	570	483	461	260	206	53.9	65.9	176
15987	b1869	yecN	HGT	4	7	7	290	290	259	238	103	0	0	91.7	49.7
15988	b1870	yecO		8	NA	NA	497	494	469	455	360	269	0	277	129
15989	b1871	yecP	ORFan	7	NA	NA	669	668	629	577	450	358	0	326	0
15990	b1872	bisZ	HGT	4	7	7	1667	1647	1053	1041	1173	562	542	846	544
15991	b1873	yecK	HGT	1	4	4	748	734	216	155	413	146	160	249	52.8
15992	b1874m	cutC	Native	8	NA	NA	496	496	409	341	166	161	183	185	184
15993	b1875	yecM	HGT	4	7	7	395	390	338	318	144	0	0	72	0
15994	b1876	argS	Native	8	NA	NA	1145	1143	1102	1063	848	659	664	347	538
15995	b1877	yecT	HGT	1	7	7	347	344	0	0	0	0	0	49.3	0
15996	b1878	flhE	HGT	3	6	6	259	259	205	106	0	50.1	68.9	0	0
15997	b1879	flhA	Native	8	NA	NA	1333	1333	1280	1140	721	897	933	637	573
15998	b1880	flhB	Native	8	NA	NA	753	752	689	514	311	367	402	253	256
15999	b1881	cheZ	ORFan	7	NA	NA	415	415	386	320	132	243	247	49.3	0
16000	b1882	cheY	Native	8	NA	NA	251	251	247	234	182	209	207	150	125
16001	b1883	cheB	Native	8	NA	NA	678	675	651	580	346	481	478	427	333
16002	b1884	cheR	Native	8	NA	NA	577	574	509	417	226	314	318	282	196
16003	b1885	tap	Native	8	NA	NA	1004	998	424	508	281	317	382	301	202
16004	b1886	tar	Native	8	NA	NA	1045	1044	823	571	310	362	399	357	223
16005	b1887	cheW	Native	8	NA	NA	318	318	296	276	177	204	224	194	120
16006	b1888	cheA	Native	8	NA	NA	1247	1241	1070	922	495	723	754	554	394
16007	b1889	motB	Native	8	NA	NA	607	607	560	412	206	272	309	181	94
16008	b1890	motA	Native	8	NA	NA	567	565	541	482	257	325	374	243	90.5
16009	b1891	flhC	ORFan	6	NA	NA	393	393	370	333	0	216	226	0	0
16010	b1892	flhD	HGT	3	6	6	233	233	204	174	0	79.3	104	0	0
16011	b1893	insB_5	HGT	4	7	7	349	346	345	339	349	0	0	349	349
16012	b1894	insA_5	HGT	4	7	7	191	189	191	188	191	0	0	191	52.4
16013	b1895	yecG	ORFan	6	NA	NA	282	279	224	181	87.8	53.5	50.8	0	0
16014	b1896	otsA		8	NA	NA	962	962	855	798	0	489	505	447	284
16015	b1897	otsB		8	NA	NA	533	533	396	332	0	216	204	152	106
16016	b1898m	araH	Native	8	NA	NA	631	631	204	584	477	389	356	330	233
16017	b1900	araG	Native	8	NA	NA	991	991	403	880	598	590	533	485	417
16018	b1901	araF	Native	8	NA	NA	654	652	59.3	605	482	375	319	305	53.1
16019	b1902	yecI	HGT	4	7	8	330	330	257	161	108	0	0	84.7	92.4
16020	b1903	b1903	ORFan	1	NA	NA	239	239	0	0	0	0	0	0	0
16021	b1904	b1904	ORFan	2	NA	NA	221	221	130	0	0	0	0	0	0
16022	b1905	ftn	HGT	4	7	8	336	336	316	310	219	0	0	166	187
16023	b1906	yecH	HGT	4	8	8	162	162	141	113	87	0	0	0	75.5
16024	b1907	tyrP	HGT	4	7	7	784	784	707	640	403	247	251	377	239
16025	b1908	yecA	Native	8	NA	NA	461	461	391	319	122	142	103	92.4	108
16026	b1912	pgsA	Native	8	NA	NA	368	368	355	336	268	216	178	127	115
16027	b1913	uvrC	Native	8	NA	NA	1165	1165	1118	1115	783	602	555	436	390
16028	b1914	uvrY	Native	8	NA	NA	422	422	414	396	331	259	185	151	149
16029	b1915	yecF	ORFan	3	NA	NA	143	143	129	126	0	0	0	0	0
16030	b1916	sdiA	Native	8	NA	NA	488	484	364	332	96.3	187	145	112	56.6
16031	b1917	yecC	Native	8	NA	NA	481	479	446	443	270	366	271	278	275
16032	b1918	yecS	Native	8	NA	NA	433	433	413	413	197	332	221	275	219
16033	b1919	yedO	Native	8	NA	NA	709	707	592	586	260	394	399	268	258
16034	b1920	fliY	Native	8	NA	NA	521	521	486	475	170	345	225	262	187
16035	b1921	fliZ	ORFan	3	NA	NA	408	404	292	178	0	0	0	0	0
16036	b1922	fliA	Native	8	NA	NA	466	466	444	388	229	268	242	200	190
16037	b1923	fliC	HGT	2	5	5	951	491	474	283	275	383	286	223	216
16038	b1924	fliD	Native	8	NA	NA	879	875	446	404	205	295	314	184	192
16039	b1925	fliS	Native	8	NA	NA	256	254	155	154	92	111	117	73.9	75.5
16040	b1926	fliT	ORFan	3	NA	NA	238	238	78.2	93.2	0	0	0	0	0
16041	b1927	amyA	HGT	3	7	7	1046	1043	941	916	445	0	0	661	450
16042	b1928	yedD	ORFan	3	NA	NA	280	279	243	169	0	0	0	0	0
16043	b1929	yedE	Native	8	NA	NA	826	825	775	709	672	456	457	514	376
16044	b1930	yedF	HGT	4	7	7	161	161	161	157	139	74.7	86.3	122	73.9
16045	b1931	yedK	Native	8	NA	NA	456	446	331	404	86.3	199	142	122	105
16046	b1932	yedL	HGT	1	4	5	329	319	0	54.3	164	167	61.2	130	166
16047	b1933	b1933	ORFan	1	NA	NA	135	66.2	0	0	0	0	0	0	0
16048	b1934	yedN	ORFan	3	NA	NA	217	133	0	48.5	0	0	0	0	0
16049	b1935	yedM	ORFan	1	NA	NA	237	165	0	0	0	0	0	0	0
16050	b1936	b1936	ORFan	2	NA	NA	192	168	53.9	0	0	0	0	0	0
16051	b1937	fliE	Native	8	NA	NA	197	197	175	129	64.3	100	99	66.2	58.5
16052	b1938	fliF	Native	8	NA	NA	1078	1075	949	697	305	467	511	293	238
16053	b1939	fliG	Native	8	NA	NA	620	620	602	546	281	410	424	232	215
16054	b1940	fliH	Native	8	NA	NA	470	468	387	276	101	137	125	57	62
16055	b1941	fliI	Native	8	NA	NA	892	892	838	747	511	606	604	397	405
16056	b1942	fliJ	ORFan	6	NA	NA	294	293	266	176	66.2	94	90.1	0	0
16057	b1943	fliK	ORFan	7	NA	NA	724	712	298	167	90.1	108	137	73.9	0
16058	b1944	fliL	ORFan	6	NA	NA	301	301	230	167	52.4	99.4	103	0	0
16059	b1945	fliM	Native	8	NA	NA	666	664	643	565	265	397	359	195	143
16060	b1946	fliN	Native	8	NA	NA	266	263	246	197	125	164	153	109	107
16061	b1947	fliO	ORFan	7	NA	NA	192	192	140	82	68.2	70.5	71.6	49.7	0
16062	b1948	fliP	Native	8	NA	NA	474	474	434	386	271	347	344	243	246
16063	b1949	fliQ	Native	8	NA	NA	169	169	166	145	91.3	113	120	102	93.2
16064	b1950	fliR	Native	8	NA	NA	504	502	460	355	183	218	256	153	164
16065	b1951	rcsA	ORFan	3	NA	NA	407	407	363	277	0	0	0	0	0
16066	b1952	dsrB	ORFan	3	NA	NA	130	130	129	115	0	0	0	0	0
16067	b1953	b1953	ORFan	3	NA	NA	160	160	139	95.5	0	0	0	0	0
16068	b1955	b1955	HGT	5	8	8	552	548	431	204	163	155	0	0	111
16069	b1956	b1956	HGT	3	6	6	1135	1124	779	565	131	128	181	127	124
16070	b1957	b1957	ORFan	2	NA	NA	126	126	105	0	0	0	0	0	0
16071	b1958	yedI	Native	8	NA	NA	579	577	508	489	346	372	332	306	218
16072	b1959	yedA	Native	8	NA	NA	590	590	527	479	100	325	285	146	256
16073	b1960	vsr	Native	8	NA	NA	326	324	288	256	144	118	142	132	109
16074	b1961	dcm	Native	8	NA	NA	967	967	814	739	168	347	360	300	363
16075	b1962	yedJ	Native	8	NA	NA	466	462	341	313	169	174	189	179	171
16076	b1963	b1963	ORFan	3	NA	NA	269	269	103	115	0	0	0	0	0
16077	b1964	b1964	ORFan	4	NA	NA	355	346	264	253	107	0	0	0	0
16078	b1965	b1965	ORFan	3	NA	NA	141	66.2	95.1	72	0	0	0	0	0
16079	b1966	b1966	ORFan	3	NA	NA	280	209	217	190	0	0	0	0	0
16080	b1967	yedU	HGT	1	5	5	583	580	0	52.4	58.9	356	303	63.9	328
16081	b1968	yedV	HGT	2	5	6	876	869	484	151	165	217	223	186	133
16082	b1969	yedW	Native	8	NA	NA	470	467	342	232	238	249	251	234	200
16083	b1970	b1970	Native	8	NA	NA	278	275	201	142	97.8	130	80.9	92	96.3
16084	b1971	b1971	Native	8	NA	NA	689	682	612	607	418	348	336	357	341
16085	b1972	b1972	Native	8	NA	NA	424	424	348	322	214	158	139	139	108
16086	b1973	b1973	HGT	3	7	8	451	446	345	285	0	0	0	192	206
16087	b1974	yodB	ORFan	7	NA	NA	382	382	249	171	134	164	116	99.8	0
16088	b1976	b1976	Native	8	NA	NA	576	576	459	436	130	178	163	95.5	107
16089	b1978	b1978	Native	8	NA	NA	4643	2523	265	781	155	191	147	138	189
16090	b1979	b1979	ORFan	1	NA	NA	214	214	0	0	0	0	0	0	0
16091	b1980	b1980	ORFan	1	NA	NA	459	443	0	0	0	0	0	0	0
16092	b1981	shiA	Native	8	NA	NA	871	864	307	756	233	594	650	367	331
16093	b1982	amn		8	NA	NA	989	989	903	876	0	516	451	635	331
16094	b1983	b1983	HGT	2	8	8	469	469	456	154	212	164	168	185	451
16095	b1985	yeeO	HGT	4	7	8	1093	1087	811	771	153	129	123	177	228
16096	b1987	cbl	Native	8	NA	NA	620	613	251	542	280	328	348	111	116
16097	b1988	nac	Native	8	NA	NA	581	580	151	479	103	290	281	213	113
16098	b1990	erfK	Native	8	NA	NA	630	627	508	511	362	205	182	171	76.3
16099	b1991	cobT	Native	8	NA	NA	699	685	550	540	229	237	218	280	296
16100	b1992	cobS	Native	8	NA	NA	477	475	412	342	149	121	130	137	133
16101	b1993	cobU	Native	8	NA	NA	365	365	306	295	121	124	132	130	153
16102	b1994	trs5_6	HGT	0	3	3	687	0	0	652	558	376	344	283	120
16103	b1995	b1995	ORFan	4	NA	NA	276	206	52.8	58.5	52.8	0	0	0	0
16104	b1996	yi22_3	HGT	3	6	6	624	623	67.8	372	219	75.5	355	265	212
16105	b1997	yi21_3	HGT	3	6	6	264	261	0	182	119	60.1	178	125	109
16106	b1998	b1998	Native	8	NA	NA	171	130	58.5	60.5	59.7	58.2	57.4	62.4	57.8
16107	b1999	yeeP	HGT	3	6	6	476	367	0	137	0	0	102	0	58.9
16108	b2000	flu	HGT	3	6	6	2169	1846	88.6	164	86.3	127	199	164	108
16109	b2001	b2001	HGT	1	8	8	1044	1013	0	0	0	0	0	0	99.8
16110	b2002	yeeS	Native	8	NA	NA	295	295	125	173	144	132	136	110	113
16111	b2003	yeeT	ORFan	1	NA	NA	154	154	0	0	0	0	0	0	0
16112	b2004	yeeU	ORFan	4	NA	NA	262	257	0	142	95.1	0	0	0	0
16113	b2005	yeeV	ORFan	3	NA	NA	249	249	57.4	139	0	0	0	0	0
16114	b2006	yeeW	ORFan	1	NA	NA	128	128	0	0	0	0	0	0	0
16115	b2007	yeeX	HGT	4	8	8	256	256	203	196	129	0	0	0	113
16116	b2008	yeeA	ORFan	7	NA	NA	703	702	584	559	105	123	144	96.7	0
16117	b2009	sbmC	HGT	4	7	7	335	327	240	216	73.6	58.2	0	92	55.1
16118	b2010	dacD	Native	8	NA	NA	791	788	701	642	348	289	275	238	193
16119	b2011	sbcB	ORFan	7	NA	NA	978	973	909	843	595	441	405	127	0
16120	b2012	yeeD	HGT	1	7	8	152	149	0	0	0	0	0	47.4	101
16121	b2013	yeeE	HGT	1	4	8	705	697	84.7	87	307	100	104	112	427
16122	b2014	yeeF	Native	8	NA	NA	893	893	887	876	572	568	307	119	396
16123	b2015	yeeY	Native	8	NA	NA	630	627	532	322	211	218	240	115	81.6
16124	b2016	b2016	HGT	4	8	8	556	556	509	464	220	65.5	102	90.9	177
16125	b2017	yefM		8	NA	NA	181	181	0	144	94.7	99.4	86.7	71.6	82.4
16127	b2019	hisG	HGT	4	7	7	585	585	565	558	435	294	100	402	246
16128	b2020	hisD	Native	8	NA	NA	836	828	781	744	570	424	298	499	440
16129	b2021	hisC	HGT	5	8	8	707	705	642	604	462	280	141	137	206
16130	b2022	hisB	Native	8	NA	NA	726	723	695	630	509	380	194	411	335
16131	b2023	hisH	Native	8	NA	NA	405	405	374	362	250	165	134	192	171
16132	b2024	hisA	Native	8	NA	NA	485	479	461	432	341	230	142	233	182
16133	b2025	hisF	Native	8	NA	NA	517	517	493	503	451	327	218	330	258
16134	b2026	hisI	Native	8	NA	NA	409	405	382	347	262	221	95.9	255	207
16135	b2027	wzzB	ORFan	5	NA	NA	654	639	471	117	92	71.2	0	0	0
16136	b2028	ugd	Native	8	NA	NA	760	756	684	650	612	570	558	573	531
16137	b2029	gnd	Native	8	NA	NA	925	924	899	876	540	494	692	451	696
16138	b2029a	yefJ	HGT	0	3	6	548	0	0	74.3	62.8	79.7	85.1	57	80.9
16139	b2030	trs5_7	HGT	0	3	3	687	0	0	654	556	375	345	282	120
16140	b2032	wbbK	HGT	0	4	8	754	0	0	0	56.2	52	0	60.8	199
16141	b2033	wbbJ	HGT	0	4	4	396	70.5	57.4	58.2	141	123	78.6	75.9	108
16142	b2034	wbbI	HGT	0	8	8	671	0	0	0	0	0	0	0	72
16143	b2035	wbbH	HGT	1	6	6	766	51.2	0	0	0	0	56.6	0	52
16144	b2036	glf	HGT	0	4	8	761	0	270	0	489	272	0	471	491
16145	b2037	rfbX	HGT	1	4	8	794	199	0	0	254	107	212	57.4	300
16146	b2038	rfbC	Native	8	NA	NA	384	246	240	227	230	217	224	233	205
16147	b2039	rfbA	Native	8	NA	NA	589	552	545	414	412	458	457	424	432
16148	b2040	rfbD	Native	8	NA	NA	605	585	531	364	243	363	371	226	260
[truncated: 2,275 more rows]
