# Supplementary material for: The impact of horizontal gene transfer in shaping operons and protein interaction networks – direct evidence of preferential attachment
Source: BMC Evol Biol. 2008 Jan 24;8:23. doi: 10.1186/1471-2148-8-23 (PMC2259305; doi:10.1186/1471-2148-8-23)
Supplement: Additional file 6 — Data_2008_0117.zip. Compressed zip file containing data used in the study [file 1471-2148-8-23-S6.zip › DATA_2008_0117/PRICE_MANUSCRIPT_2007/EcBlastAgeNew.genomes.txt.txt]

N	Tax	Clade	Name
1	83333	0	Escherichia coli K12
2	199310	1	Escherichia coli CFT073
3	83334	1	Escherichia coli O157:H7
4	155864	1	Escherichia coli O157:H7 EDL933
5	300268	1	Shigella boydii Sb227
6	300267	1	Shigella dysenteriae Sd197
7	198215	1	Shigella flexneri 2a str. 2457T
8	198214	1	Shigella flexneri 2a str. 301
9	300269	1	Shigella sonnei Ss046
10	321314	2	Salmonella enterica Choleraesuis
11	295319	2	Salmonella enterica Paratyphi A
12	90370	2	Salmonella enterica, Typhi
13	209261	2	Salmonella enterica, Typhi Ty2
14	99287	2	Salmonella typhimurium LT2
15	107806	3	Buchnera aphidicola str. APS
16	224915	3	Buchnera aphidicola str. Bp
17	198804	3	Buchnera aphidicola str. Sg
18	203907	3	Candidatus Blochmannia floridanus
19	291272	3	Candidatus Blochmannia pennsylvanicus str. BPEN
20	218491	3	Erwinia carotovora, SCRI1043
21	573	3	Klebsiella pneumoniae
22	243265	3	Photorhabdus luminescens TTO1
23	36870	3	Wigglesworthia glossinidia
24	214092	3	Yersinia pestis CO92
25	187410	3	Yersinia pestis KIM
26	229193	3	Yersinia pestis biovar Medievalis str. 91001
27	273123	3	Yersinia pseudotuberculosis IP 32953
28	167879	4	Colwellia psychrerythraea 34H
29	233412	4	Haemophilus ducreyi 35000HP
30	281310	4	Haemophilus influenzae 86-028NP
31	71421	4	Haemophilus influenzae Rd KW20
32	283942	4	Idiomarina loihiensis L2TR
33	221988	4	Mannheimia succiniciproducens MBEL55E
34	351348	4	Marinobacter aqueolei
35	747	4	Pasteurella multocida
36	298386	4	Photobacterium profundum SS9
37	342610	4	Pseudoalteromonas atlantica T6c
38	326442	4	Pseudoalteromonas haloplanktis TAC125
39	203122	4	Saccharophagus degradans
40	326297	4	Shewanella amazonensis SB2B
41	325240	4	Shewanella baltica OS155
42	318161	4	Shewanella denitrificans OS217
43	318167	4	Shewanella frigidimarina NCIMB 400
44	211586	4	Shewanella oneidensis MR-1
45	319224	4	Shewanella putrefaciens CN-32
46	323850	4	Shewanella sp. PV-4
47	314909	4	Vibrio alginolyticus 12G01
48	666	4	Vibrio cholerae
49	312309	4	Vibrio fischeri ES114
50	223926	4	Vibrio parahaemolyticus RIMD 2210633
51	314858	4	Vibrio splendidus 12B01
52	216895	4	Vibrio vulnificus CMCP6
53	196600	4	Vibrio vulnificus YJ016
54	62977	5	Acinetobacter sp. ADP1
55	354	5	Azotobacter vinelandii
56	227377	5	Coxiella burnetii RSA 493
57	349521	5	Hahella chejuensis KCTC 2396
58	272624	5	Legionella pneumophila str Phil. 1
59	297245	5	Legionella pneumophila str. Lens
60	297246	5	Legionella pneumophila str. Paris
61	243233	5	Methylococcus capsulatus str. Bath
62	208964	5	Pseudomonas aeruginosa PAO1
63	220664	5	Pseudomonas fluorescens Pf-5
64	205922	5	Pseudomonas fluorescens PfO-1
65	160488	5	Pseudomonas putida KT2440
66	223283	5	Pseudomonas syringae
67	205918	5	Pseudomonas syringae B728a
68	264730	5	Pseudomonas syringae phaseolicola
69	259536	5	Psychrobacter arcticum 273-4
70	190486	5	Xanthomonas axonopodis
71	190485	5	Xanthomonas campestris ATCC 33913
72	316273	5	Xanthomonas campestris pv. vesicatoria str. 85-10
73	314565	5	Xanthomonas campestris, 8004
74	291331	5	Xanthomonas oryzae pv. oryzae KACC10331
75	160492	5	Xylella fastidiosa 9a5c
76	155920	5	Xylella fastidiosa ANN1 (oleander) spp.
77	155919	5	Xylella fastidiosa DIXON (almond)
78	183190	5	Xylella fastidiosa Temecula1
79	76114	6	Azoarcus sp. EbN1
80	257310	6	Bordetella bronchiseptica RB50
81	257311	6	Bordetella parapertussis 12822
82	257313	6	Bordetella pertussis Tohama I
83	243160	6	Burkholderia mallei ATCC 23344
84	320372	6	Burkholderia pseudomallei 1710b
85	272560	6	Burkholderia pseudomallei K96243
86	269483	6	Burkholderia sp. 383
87	57975	6	Burkholderia thailandensis
88	271848	6	Burkholderia thailandensis E264
89	266265	6	Burkholderia xenovorans
90	243365	6	Chromobacterium violaceum ATCC 12472
91	159087	6	Dechloromonas aromatica RCB
92	242231	6	Neisseria gonorrhoeae FA 1090
93	122586	6	Neisseria meningitidis MC58
94	122587	6	Neisseria meningitidis Z2491
95	1231	6	Nitrosolobus multiformis
96	228410	6	Nitrosomonas europaea ATCC 19718
97	916	6	Nitrosomonas eutropha
98	323848	6	Nitrosospira multiformis ATCC 25196
99	52972	6	Polaromonas
100	264198	6	Ralstonia eutropha JMP134
101	305	6	Ralstonia solanacearum
102	292415	6	Thiobacillus denitrificans
103	176299	7	Agrobacterium tumefaciens C58
104	234826	7	Anaplasma marginale str. St. Maries
105	283166	7	Bartonella henselae str. Houston-1
106	283165	7	Bartonella quintana str. Toulouse
107	264462	7	Bdellovibrio bacteriovorus HD100
108	375	7	Bradyrhizobium japonicum
109	262698	7	Brucella abortus biovar 1 str. 9-941
110	29459	7	Brucella melitensis
111	359391	7	Brucella melitensis biovar Abortus 2308
112	204722	7	Brucella suis 1330
113	197	7	Campylobacter jejuni
114	195099	7	Campylobacter jejuni RM1221
115	335992	7	Candidatus Pelagibacter ubique HTCC1062
116	190650	7	Caulobacter crescentus CB15
117	177439	7	Desulfotalea psychrophila LSv54
118	207559	7	Desulfovibrio desulfuricans G20
119	882	7	Desulfovibrio vulgaris Hildenborough
120	891	7	Desulfuromonas spp.
121	269484	7	Ehrlichia canis str. Jake
122	302409	7	Ehrlichia ruminantium str. Gardel
123	254945	7	Ehrlichia ruminantium str. Welgevonden
124	28232	7	Geobacter metallireducens
125	269799	7	Geobacter metallireducens GS-15
126	243231	7	Geobacter sulfurreducens PCA
127	290633	7	Gluconobacter oxydans 621H
128	235279	7	Helicobacter hepaticus ATCC 51449
129	85962	7	Helicobacter pylori 26695
130	85963	7	Helicobacter pylori J99
131	342108	7	Magnetospirillum magneticum AMB-1
132	381	7	Mesorhizobium loti
133	912	7	Nitrobacter hamburgensis
134	913	7	Nitrobacter winogradskyi
135	323098	7	Nitrobacter winogradskyi Nb-255
136	338963	7	Pelobacter carbinolicus DSM 2380
137	272943	7	Rhodobacter sphaeroides 2.4.1
138	258594	7	Rhodopseudomonas palustris CGA009
139	269796	7	Rhodospirillum rubrum ATCC 11170
140	781	7	Rickettsia conorii
141	315456	7	Rickettsia felis URRWXCal2
142	782	7	Rickettsia prowazekii
143	257363	7	Rickettsia typhi str. wilmington
144	292414	7	Silicibacter TM1040
145	246200	7	Silicibacter pomeroyi DSS-3
146	382	7	Sinorhizobium meliloti
147	326298	7	Thiomicrospira denitrificans ATCC 33889
148	163164	7	Wolbachia endosymbiont, Drosophila
149	292805	7	Wolbachia endosymbiont, TRS
150	844	7	Wolinella succinogenes
151	264203	7	Zymomonas mobilis subsp. mobilis ZM4
152	56636	8	Aeropyrum pernix
153	240292	8	Anabaena variabilis ATCC 29413
154	224324	8	Aquifex aeolicus VF5
155	2234	8	Archaeoglobus fulgidus
156	261594	8	Bacillus anthracis str. 'Ames Ancestor'
157	191218	8	Bacillus anthracis str. A2012
158	198094	8	Bacillus anthracis str. Ames
159	260799	8	Bacillus anthracis str. Sterne
160	222523	8	Bacillus cereus ATCC 10987
161	226900	8	Bacillus cereus ATCC 14579
162	288681	8	Bacillus cereus ZK
163	66692	8	Bacillus clausii KSM-K16
164	86665	8	Bacillus halodurans
165	279010	8	Bacillus licheniformis DSM 13
166	1423	8	Bacillus subtilis
167	281309	8	Bacillus thuringiensis str. 97-27
168	817	8	Bacteroides fragilis
169	272559	8	Bacteroides fragilis NCTC 9343
170	226186	8	Bacteroides thetaiotaomicron VPI-5482
171	206672	8	Bifidobacterium longum NCC2705
172	224326	8	Borrelia burgdorferi B31
173	290434	8	Borrelia garinii PBi
174	246194	8	Carboxydothermus hydrogenoformans Z-2901
175	83560	8	Chlamydia muridarum
176	813	8	Chlamydia trachomatis
177	315277	8	Chlamydia trachomatis A/HAR-13
178	218497	8	Chlamydophila abortus S26/3
179	227941	8	Chlamydophila caviae GPIC
180	115711	8	Chlamydophila pneumoniae AR39
181	115713	8	Chlamydophila pneumoniae CWL029
182	138677	8	Chlamydophila pneumoniae J138
183	182082	8	Chlamydophila pneumoniae TW-183
184	340177	8	Chlorobium chlorochromatii CaD3
185	194439	8	Chlorobium tepidum TLS
186	1488	8	Clostridium acetobutylicum
187	1502	8	Clostridium perfringens
188	212717	8	Clostridium tetani E88
189	1717	8	Corynebacterium diphtheriae
190	196164	8	Corynebacterium efficiens YS-314
191	196627	8	Corynebacterium glutamicum
192	306537	8	Corynebacterium jeikeium K411
193	243164	8	Dehalococcoides ethenogenes 195
194	255470	8	Dehalococcoides sp. CBDB1
195	68909	8	Deinococcus geothermalis
196	1299	8	Deinococcus radiodurans
197	272564	8	Desulfitobacterium hafniense
198	59610	8	Desulfotomaculum reducens MI-1
199	226185	8	Enterococcus faecalis V583
200	1352	8	Enterococcus faecium
201	190304	8	Fusobacterium nucleatum, ATCC25586
202	235909	8	Geobacillus kaustophilus HTA426
203	33072	8	Gloeobacter violaceus
204	272569	8	Haloarcula marismortui ATCC 43049
205	64091	8	Halobacterium sp. NRC-1
206	272621	8	Lactobacillus acidophilus NCFM
207	257314	8	Lactobacillus johnsonii NCC 533
208	220668	8	Lactobacillus plantarum WCFS1
209	314315	8	Lactobacillus sakei subsp. sakei 23K
210	1360	8	Lactococcus lactis subsp. lactis
211	281090	8	Leifsonia xyli subsp. xyli str. CTCB07
212	189518	8	Leptospira interrogans, 56601
213	267671	8	Leptospira interrogans, L1-130
214	1642	8	Listeria innocua
215	169963	8	Listeria monocytogenes EGD-e
216	265669	8	Listeria monocytogenes str. 4b F2365
217	265311	8	Mesoplasma florum L1
218	2190	8	Methanocaldococcus jannaschii
219	39152	8	Methanococcus maripaludis
220	190192	8	Methanopyrus kandleri AV19
221	188937	8	Methanosarcina acetivorans C2A
222	269797	8	Methanosarcina barkeri str. fusaro
223	192952	8	Methanosarcina mazei Goe1
224	339860	8	Methanosphaera stadtmanae DSM 3091
225	187420	8	Methanothermobacter thermautotroph.
226	264732	8	Moorella thermoacetica ATCC 39073
227	262316	8	Mycobacterium avium str. k10
228	233413	8	Mycobacterium bovis AF2122/97
229	1769	8	Mycobacterium leprae
230	83331	8	Mycobacterium tuberculosis CDC1551
231	83332	8	Mycobacterium tuberculosis H37Rv
232	340047	8	Mycoplasma capricolum ATCC 27343
233	233150	8	Mycoplasma gallisepticum R
234	2097	8	Mycoplasma genitalium
235	295358	8	Mycoplasma hyopneumoniae 232
236	262722	8	Mycoplasma hyopneumoniae 7448
237	262719	8	Mycoplasma hyopneumoniae J
238	267748	8	Mycoplasma mobile 163K
239	44101	8	Mycoplasma mycoides SC
240	28227	8	Mycoplasma penetrans
241	2104	8	Mycoplasma pneumoniae
242	2107	8	Mycoplasma pulmonis
243	262723	8	Mycoplasma synoviae 53
244	228908	8	Nanoarchaeum equitans Kin4-M
245	348780	8	Natronomonas pharaonis DSM 2160
246	37329	8	Nocardia farcinica
247	63737	8	Nostoc punctiforme
248	103690	8	Nostoc sp. PCC 7120
249	182710	8	Oceanobacillus iheyensis
250	100379	8	Onion yellows phytoplasma
251	264201	8	Parachlamydia sp. UWE25
252	319225	8	Pelodictyon luteolum DSM 273
253	263820	8	Picrophilus torridus DSM 9790
254	243090	8	Pirellula sp. 1
255	242619	8	Porphyromonas gingivalis W83
256	167542	8	Prochlorococcus marinus MIT9515
257	59919	8	Prochlorococcus marinus sp. MED4
258	146891	8	Prochlorococcus marinus str. AS9601
259	93059	8	Prochlorococcus marinus str. MIT 9211
260	167546	8	Prochlorococcus marinus str. MIT 9301
261	59922	8	Prochlorococcus marinus str. MIT 9303
262	74546	8	Prochlorococcus marinus str. MIT 9312
263	74547	8	Prochlorococcus marinus str. MIT 9313
264	167555	8	Prochlorococcus marinus str. NATL1A
265	59920	8	Prochlorococcus marinus str. NATL2A
266	167539	8	Prochlorococcus marinus, SS120
267	267747	8	Propionibacterium acnes KPA171202
268	13773	8	Pyrobaculum aerophilum
269	272844	8	Pyrococcus abyssi GE5
270	186497	8	Pyrococcus furiosus DSM 3638
271	53953	8	Pyrococcus horikoshii
272	246199	8	Ruminococcus albus
273	309807	8	Salinibacter ruber DSM 13855
274	273036	8	Staphylococcus aureus RF122
275	93062	8	Staphylococcus aureus subsp. aureus COL
276	282458	8	Staphylococcus aureus, MRSA252
277	282459	8	Staphylococcus aureus, MRSA476
278	196620	8	Staphylococcus aureus, MW2
279	158878	8	Staphylococcus aureus, Mu50
280	158879	8	Staphylococcus aureus, N315
281	176280	8	Staphylococcus epidermidis
282	176279	8	Staphylococcus epidermidis RP62A
283	279808	8	Staphylococcus haemolyticus JCSC1435
284	147452	8	Staphylococcus saprophyticus
285	208435	8	Streptococcus agalactiae 2603V/R
286	205921	8	Streptococcus agalactiae A909
287	211110	8	Streptococcus agalactiae NEM316
288	210007	8	Streptococcus mutans UA159
289	171101	8	Streptococcus pneumoniae R6
290	170187	8	Streptococcus pneumoniae TIGR4
291	160490	8	Streptococcus pyogenes M1 GAS
292	286636	8	Streptococcus pyogenes MGAS10394
293	198466	8	Streptococcus pyogenes MGAS315
294	293653	8	Streptococcus pyogenes MGAS5005
295	319701	8	Streptococcus pyogenes MGAS6180
296	186103	8	Streptococcus pyogenes MGAS8232
297	193567	8	Streptococcus pyogenes SSI-1
298	286604	8	Streptococcus suis
299	299768	8	Streptococcus thermophilus CNRZ1066
300	264199	8	Streptococcus thermophilus LMG 18311
301	227882	8	Streptomyces avermitilis MA-4680
302	100226	8	Streptomyces coelicolor A3(2)
303	330779	8	Sulfolobus acidocaldarius DSM 639
304	2287	8	Sulfolobus solfataricus
305	111955	8	Sulfolobus tokodaii
306	292459	8	Symbiobacterium thermophilum IAM 14863
307	269084	8	Synechococcus elongatus PCC 6301
308	1140	8	Synechococcus elongatus PCC 7942
309	110662	8	Synechococcus sp. CC9605
310	316279	8	Synechococcus sp. CC9902
311	84588	8	Synechococcus sp. WH 8102
312	1148	8	Synechocystis sp. PCC 6803
313	119072	8	Thermoanaerobacter tengcongensis
314	269800	8	Thermobifida fusca YX
315	69014	8	Thermococcus kodakaraensis KOD1
316	2303	8	Thermoplasma acidophilum
317	50339	8	Thermoplasma volcanium
318	197221	8	Thermosynechococcus elongatus BP-1
319	2336	8	Thermotoga maritima
320	262724	8	Thermus thermophilus HB27
321	300852	8	Thermus thermophilus HB8
322	243275	8	Treponema denticola ATCC 35405
323	160	8	Treponema pallidum
324	218496	8	Tropheryma whipplei TW08/27
325	203267	8	Tropheryma whipplei str. Twist
326	2130	8	Ureaplasma urealyticum
