# Supplementary material for: The impact of horizontal gene transfer in shaping operons and protein interaction networks – direct evidence of preferential attachment
Source: BMC Evol Biol. 2008 Jan 24;8:23. doi: 10.1186/1471-2148-8-23 (PMC2259305; doi:10.1186/1471-2148-8-23)
Supplement: Additional file 6 — Data_2008_0117.zip. Compressed zip file containing data used in the study [file 1471-2148-8-23-S6.zip › DATA_2008_0117/README.txt]

Direcotory contents:
---------------------------

Morgan Price - 2007 manuscript in review
---------------------------------------------
PRICE_MANUSCRIPT_2007/                                 Morgan Price - 2007 manuscript in review
TFHist.PDF				                         Price, M. N., K., Dehal P. S., and A.P Arkin. 2007 Horizontal gene transfer and the evolution of transcriptional regulation in Escherichia coli (manuscript in review).
EcBlastAgeNew.genomes.txt					 Genomes used in the above Price et al. 2007 manuscript.
EcBlastAgeNew.genes.txt						 Output of HGT detection method used in Price et al. 2007 manuscript.
	

HGT_METHODS_COMPARISON_GENES_SETS/
------------------------------------
ECO_K12_PRICE_HGT_GENES.txt
ECO_K12_HGT_SVM_HGT_GENES.txt
ECO_K12_HGTDB_HGT_GENES.txt
ECO_K12_MRAZEK_KARLIN_HGT_GENES.txt

Gene sets used in this study GENE_SETS/
---------------------------------------------
PRICE/                   This directory contain gene sets derived from Price et al. 2007
PRICE_CORE_GENES.txt
PRICE_NONCORE_GENES.txt
PRICE_HGT_GENES.txt
			
Protein Interaction data
------------------------------------------
PPI/
Arifuzzaman-ECO-PROT-INTERACTIONS-ORFS.dat      Arifuzzaman et al 2006 data set of PPI
ECOLI-PROT-PROT-BUTLAND.edges.uniq		  Butland et al. 2005 data set of PPI

RegulonDB 57 data set
----------------------------
RegulonDB_57/
REGULONDB_57_OPERON_MAP.csv		Operon, bORF, gene
RegulonDB_57/RegulonDB57.csv		from RegulonDB
Regulondb_57_GeneProductSet.txt		from RegulonDB

Microarry Gene Expression data set
-----------------------------------------------
ECOLI_GEO/
GDS2600.soft.gz          NCBI GEO data set for E. coli
HGTDB_ECO_GEO_AVE_EXPR.xls                               HGT-DB data set ave. log2 expression values
HGTDB_ECO_GEO_AVE_EXPR_OPERON.xls			     	   HGT-DB data set Ave. log2 expression values for genes in Operons 
HGTDB_ECO_GEO_AVE_EXPR_PPI.xls			         HGT-DB data setAve. log2 expression values for genes in PPI
PRICE_DATASET_OVERLAP_GENOME_REGULON_PPI_GEO.xls	   Overlap between RegulonDB, PPI and GEO GDS2600 data sets.
PRICE_ECO_GEO_AVE_EXPR.xls                               Price data set ave. log2 expression values
PRICE_GEO_EXPR_OPERON.xls				         Price data set Ave. log2 expression values for genes in Operons
PRICE_GEO_EXPR_PPI.xls				               Price data setAve. log2 expression values for genes in PPI


Cluster of Orthologous Groups (COG) analyses
----------------------------------------------
COGS-OPERONS/
Table-COG-OPERON-CORE-NONCORE-HGT.xls 	                       Table. Comparison of Cluster of Orthologous (COG) categories between Core,Non-core and HGT genes in Operons

COG-PPI/
Table-Comparison-PRICE-GENES-COG-PPI.xls                                       Table. Comparison of Core, Non-core and HGT nodes in E. coli PPI

COG-ANALYSIS-GENES/
Table-PRICE-COG-COMPARISON.xls				Table . Comparison of Core, Non-core and HGT genes.

COGS-DEGREE/
Table-Comparison-PRICE-DEGREE-COG-PPI				Table . Comparison of Core, Non-core and  HGT node degree per COG in E. coli PPI

COMPARISON-HGT-METHODS/
Table-Comparison-HGT-Methods						Table. Comparison of various methods of HGT detection using COG functional categories. 
