# Supplementary material for: The impact of horizontal gene transfer in shaping operons and protein interaction networks – direct evidence of preferential attachment
Source: BMC Evol Biol. 2008 Jan 24;8:23. doi: 10.1186/1471-2148-8-23 (PMC2259305; doi:10.1186/1471-2148-8-23)
Supplement: Additional file 6 — Data_2008_0117.zip. Compressed zip file containing data used in the study [file 1471-2148-8-23-S6.zip › DATA_2008_0117/RegulonDB_57/RegulonDB57.csv]

		Copies and Copyright-Notice
User is not entitled to change or erase data sets of the RegulonDB
database or to eliminate copyright notices from RegulonDB. Furthermore,
User is not entitled to expand RegulonDB or to integrate RegulonDB partly
or as a whole into other databank systems, without prior written consent
from CCG-UNAM.
Citation
User is committed to cite properly the use of RegulonDB. The current most
update publication concerning RegulonDB is:
Salgado H, Gama-Castro S, Peralta-Gil M, Diaz-Peredo E, Sanchez-Solano F,
Santos-Zavaleta A, Martinez-Flores I, Jimenez-Jacinto V,
Bonavides-Martinez C, Segura-Salazar J, Martinez-Antonio A, Collado-Vides J.
RegulonDB (version 5.0): Escherichia coli K-12 transcriptional
regulatory network, operon organization, and growth conditions
Nucleic Acids Res. 2006 Jan 1;34(Database issue):D394-7
Any comments please send an email to: ecoli-t1@ccg.unam.mx
GenBank version of Ecoli K-12: NC_000913.2 GI:49175990
Release: 5.7 Date: 08-JUN-07
_________________________________________________________________________________
Columns:
	(1) Operon name
	(2) Number of genes contained in the operon
	(3) DNA strand where the operon is coded
	(4) Name/Blattner number (bnumber) of the gene(s) contained in the operon
C0067	1	forward	C0067|,
C0293	1	forward	C0293|,
C0299	1	forward	C0299|,
C0343-dbpA	2	forward	C0343|,dbpA|b1343,
C0362	1	forward	C0362|,
C0465	1	forward	C0465|,
C0614	1	reverse	C0614|,
C0664	1	forward	C0664|,
C0719	1	forward	C0719|,
IS128	1	forward	IS128|,
aaeR	1	forward	aaeR|b3243,
aaeXAB	3	reverse	aaeA|b3241,aaeB|b3240,aaeX|b3242,
aas-lplT	2	reverse	aas|b2836,lplT|b2835,
aat	1	reverse	aat|b0885,
abgABT-ogt	4	reverse	abgA|b1338,abgB|b1337,abgT|b1336,ogt|b1335,
abgR	1	forward	abgR|b1339,
abrB	1	reverse	abrB|b0715,
accA	1	forward	accA|b0185,
accBC	2	forward	accB|b3255,accC|b3256,
accD	1	reverse	accD|b2316,
aceBAK	3	forward	aceA|b4015,aceB|b4014,aceK|b4016,
ackA-pta	2	forward	ackA|b2296,pta|b2297,
acnA	1	forward	acnA|b1276,
acnB	1	forward	acnB|b0118,
acpH	1	reverse	acpH|b0404,
acpT	1	forward	acpT|b3475,
acrAB	2	reverse	acrA|b0463,acrB|b0462,
acrD	1	forward	acrD|b2470,
acrEF	2	forward	acrE|b3265,acrF|b3266,
acrR	1	forward	acrR|b0464,
acs-yjcH-actP	3	reverse	acs|b4069,actP|b4067,yjcH|b4068,
ada-alkB	2	reverse	ada|b2213,alkB|b2212,
add	1	forward	add|b1623,
ade	1	forward	ade|b3665,
adhE	1	reverse	adhE|b1241,
adhP	1	reverse	adhP|b1478,
adiA	1	reverse	adiA|b4117,
adiC	1	reverse	adiC|b4115,
adiY	1	reverse	adiY|b4116,
adk	1	forward	adk|b0474,
adrA	1	forward	adrA|b0385,
aegA	1	reverse	aegA|b2468,
aer	1	reverse	aer|b3072,
aes	1	reverse	aes|b0476,
agaR	1	reverse	agaR|b3131,
agaS-kbaY-agaBCDI	6	forward	agaB|b3138,agaC|b3139,agaD|b3140,agaI|b3141,agaS|b3136,kbaY|b3137,
agp	1	forward	agp|b1002,
ahpCF	2	forward	ahpC|b0605,ahpF|b0606,
aidB	1	forward	aidB|b4187,
ais	1	reverse	ais|b2252,
alaS	1	reverse	alaS|b2697,
alaWX	2	reverse	alaW|b2397,alaX|b2396,
aldA	1	forward	aldA|b1415,
aldB	1	reverse	aldB|b3588,
alkA	1	reverse	alkA|b2068,
allA	1	forward	allA|b0505,
allDC-ylbA	3	reverse	allC|b0516,allD|b0517,ylbA|b0515,
allR	1	forward	allR|b0506,
allS	1	reverse	allS|b0504,
alpA	1	forward	alpA|b2624,
alr	1	forward	alr|b4053,
alsI	1	forward	alsI|b4090,
alsK	1	reverse	alsK|b4084,
alsRBACE	5	reverse	alsA|b4087,alsB|b4088,alsC|b4086,alsE|b4085,alsR|b4089,
amiA-hemF	2	forward	amiA|b2435,hemF|b2436,
amiC	1	reverse	amiC|b2817,
amn	1	forward	amn|b1982,
ampC	1	reverse	ampC|b4150,
ampDE	2	forward	ampD|b0110,ampE|b0111,
ampG	1	reverse	ampG|b0433,
ampH	1	reverse	ampH|b0376,
amyA	1	forward	amyA|b1927,
anmK	1	reverse	anmK|b1640,
ansA-pncA	2	forward	ansA|b1767,pncA|b1768,
ansB	1	reverse	ansB|b2957,
ansP	1	reverse	ansP|b1453,
apbE	1	reverse	apbE|b2214,
aphA	1	forward	aphA|b4055,
appCB-yccB-appA	4	forward	appA|b0980,appB|b0979,appC|b0978,yccB|b4592,
appY	1	forward	appY|b0564,
apt	1	forward	apt|b0469,
aqpZ	1	reverse	aqpZ|b0875,
araBAD	3	reverse	araA|b0062,araB|b0063,araD|b0061,
araC	1	forward	araC|b0064,
araE	1	reverse	araE|b2841,
araFGH	3	reverse	araF|b1901,araG|b1900,araH|b4460,
araJ	1	reverse	araJ|b0396,
arcA	1	reverse	arcA|b4401,
arcB	1	reverse	arcB|b3210,
argA	1	forward	argA|b2818,
argCBH	3	forward	argB|b3959,argC|b3958,argH|b3960,
argD	1	reverse	argD|b3359,
argE	1	reverse	argE|b3957,
argF	1	reverse	argF|b0273,
argG	1	forward	argG|b3172,
argI	1	reverse	argI|b4254,
argO	1	reverse	argO|b2923,
argP	1	forward	argP|b2916,
argR	1	forward	argR|b3237,
argS	1	forward	argS|b1876,
argT-hisJQMP	5	reverse	argT|b2310,hisJ|b2309,hisM|b2307,hisP|b2306,hisQ|b2308,
argU	1	forward	argU|b0536,
argW	1	forward	argW|b2348,
argX-hisR-leuT-proM	4	forward	argX|b3796,hisR|b3797,leuT|b3798,proM|b3799,
arnBCA-yfbH-arnT-yfbWJ	7	forward	arnA|b2255,arnB|b2253,arnC|b2254,arnT|b2257,yfbH|b2256,yfbJ|b2258,yfbW|b4544,
aroF-tyrA	2	reverse	aroF|b2601,tyrA|b2600,
aroG	1	forward	aroG|b0754,
aroH	1	forward	aroH|b1704,
aroKB-damX-dam-rpe-gph-trpS	7	reverse	aroB|b3389,aroK|b3390,dam|b3387,damX|b3388,gph|b3385,rpe|b3386,trpS|b3384,
aroL-yaiA-aroM	3	forward	aroL|b0388,aroM|b0390,yaiA|b0389,
aroP	1	reverse	aroP|b0112,
arpA	1	reverse	arpA|b4017,
arpB_1B_2	2	forward	arpB_1|,arpB_2|,
arsRBC	3	forward	arsB|b3502,arsC|b3503,arsR|b3501,
artJ	1	reverse	artJ|b0860,
artPIQM	4	reverse	artI|b0863,artM|b0861,artP|b0864,artQ|b0862,
ascFB	2	forward	ascB|b2716,ascF|b2715,
ascG	1	reverse	ascG|b2714,
asd	1	reverse	asd|b3433,
aslA	1	reverse	aslA|b3801,
aslB	1	forward	aslB|b3800,
asmA	1	reverse	asmA|b2064,
asnA	1	forward	asnA|b3744,
asnB	1	reverse	asnB|b0674,
asnC-mioC-mnmG-gidB	4	reverse	asnC|b3743,gidB|b3740,mioC|b3742,mnmG|b3741,
asnS	1	reverse	asnS|b0930,
asnT	1	forward	asnT|b1977,
asnU	1	forward	asnU|b1986,
asnV	1	forward	asnV|b1989,
asnW	1	reverse	asnW|b1984,
aspA-dcuA	2	reverse	aspA|b4139,dcuA|b4138,
aspC	1	reverse	aspC|b0928,
aspS	1	reverse	aspS|b1866,
aspT	1	forward	aspT|b3760,
aspU	1	forward	aspU|b0206,
aspV	1	forward	aspV|b0216,
asr	1	forward	asr|b1597,
astCADBE	5	reverse	astA|b1747,astB|b1745,astC|b1748,astD|b1746,astE|b1744,
atoDAEB	4	forward	atoA|b2222,atoB|b2224,atoD|b2221,atoE|b2223,
atoSC	2	forward	atoC|b2220,atoS|b2219,
atpIBEFHAGDC	9	reverse	atpA|b3734,atpB|b3738,atpC|b3731,atpD|b3732,atpE|b3737,atpF|b3736,atpG|b3733,atpH|b3735,atpI|b3739,
avtA	1	forward	avtA|b3572,
azoR	1	reverse	azoR|b1412,
bacA	1	reverse	bacA|b3057,
barA	1	forward	barA|b2786,
basRS	2	reverse	basR|b4113,basS|b4112,
bax	1	reverse	bax|b3570,
bcr	1	reverse	bcr|b2182,
bcsABZC	4	reverse	bcsA|b3533,bcsB|b3532,bcsC|b3530,bcsZ|b3531,
bcsEFG	3	forward	bcsE|b3536,bcsF|b3537,bcsG|b3538,
bdm-sra	2	reverse	bdm|b1481,sra|b1480,
betIBA	3	reverse	betA|b0311,betB|b0312,betI|b0313,
betT	1	forward	betT|b0314,
bfd-bfr	2	reverse	bfd|b3337,bfr|b3336,
bglA	1	forward	bglA|b2901,
bglGFB	3	reverse	bglB|b3721,bglF|b3722,bglG|b3723,
bglH-yieLK	3	reverse	bglH|b3720,yieK|b3718,yieL|b3719,
bglX	1	reverse	bglX|b2132,
bhsA	1	forward	bhsA|b1112,
bioA	1	reverse	bioA|b0774,
bioBFCD	4	forward	bioB|b0775,bioC|b0777,bioD|b0778,bioF|b0776,
bioH	1	reverse	bioH|b3412,
bisC	1	reverse	bisC|b3551,
blc	1	reverse	blc|b4149,
blr	1	forward	blr|b4409,
bolA	1	forward	bolA|b0435,
borD	1	reverse	borD|b0557,
brnQ-proY	2	forward	brnQ|b0401,proY|b0402,
bssR	1	forward	bssR|b0836,
bssS	1	reverse	bssS|b1060,
btuB-murI	2	forward	btuB|b3966,murI|b3967,
btuCED	3	reverse	btuC|b1711,btuD|b1709,btuE|b1710,
cadBA	2	reverse	cadA|b4131,cadB|b4132,
cadC	1	reverse	cadC|b4133,
caiF	1	forward	caiF|b0034,
caiTABCDE	6	reverse	caiA|b0039,caiB|b0038,caiC|b0037,caiD|b0036,caiE|b0035,caiT|b0040,
can	1	reverse	can|b0126,
carAB	2	forward	carA|b0032,carB|b0033,
cbl	1	reverse	cbl|b1987,
cbpAM	2	reverse	cbpA|b1000,cbpM|b0999,
cbrA	1	forward	cbrA|b3690,
cbrB	1	forward	cbrB|b3716,
cbrC	1	forward	cbrC|b3717,
cdaR	1	forward	cdaR|b0162,
cdd	1	forward	cdd|b2143,
cdh	1	forward	cdh|b3918,
cdsA	1	forward	cdsA|b0175,
cedA	1	reverse	cedA|b1731,
cfa	1	forward	cfa|b1661,
chaA	1	reverse	chaA|b1216,
chaBC	2	forward	chaB|b1217,chaC|b1218,
chbBCARFG	6	reverse	chbA|b1736,chbB|b1738,chbC|b1737,chbF|b1734,chbG|b1733,chbR|b1735,
chiA	1	reverse	chiA|b3338,
cho	1	forward	cho|b1741,
chpSB	2	forward	chpB|b4225,chpS|b4224,
cirA	1	reverse	cirA|b2155,
citCDEFXG	6	reverse	citC|b0618,citD|b0617,citE|b0616,citF|b0615,citG|b0613,citX|b0614,
citT	1	reverse	citT|b0612,
clcA	1	forward	clcA|b0155,
clcB	1	forward	clcB|b1592,
cld	1	reverse	cld|b2027,
clpA	1	forward	clpA|b0882,
clpB	1	reverse	clpB|b2592,
clpPX	2	forward	clpP|b0437,clpX|b0438,
clpS	1	forward	clpS|b0881,
cls-yciU	2	reverse	cls|b1249,yciU|b1248,
cmk-rpsA-ihfB	3	forward	cmk|b0910,ihfB|b0912,rpsA|b0911,
cmr	1	forward	cmr|b0842,
cmtBA-yggPFDC	6	reverse	cmtA|b2933,cmtB|b2934,yggC|b2928,yggD|b2929,yggF|b2930,yggP|b4465,
cnu	1	forward	cnu|b1625,
coaA	1	reverse	coaA|b3974,
coaE-yacFG	3	reverse	coaE|b0103,yacF|b0102,yacG|b0101,
cobUST	3	reverse	cobS|b1992,cobT|b1991,cobU|b1993,
codBA	2	forward	codA|b0337,codB|b0336,
cof	1	forward	cof|b0446,
copA	1	reverse	copA|b0484,
corA	1	forward	corA|b3816,
cpdB	1	reverse	cpdB|b4213,
cpxP	1	forward	cpxP|b4484,
cpxRA	2	reverse	cpxA|b3911,cpxR|b3912,
crcB	1	reverse	crcB|b0624,
creABCD	4	forward	creA|b4397,creB|b4398,creC|b4399,creD|b4400,
crl	1	forward	crl|b0240,
crp	1	forward	crp|b3357,
csdAE	2	forward	csdA|b2810,csdE|b2811,
csgBAC	3	forward	csgA|b1042,csgB|b1041,csgC|b1043,
csgDEFG	4	reverse	csgD|b1040,csgE|b1039,csgF|b1038,csgG|b1037,
csiD-ygaF-gabDTP	5	forward	csiD|b2659,gabD|b2661,gabP|b2663,gabT|b2662,ygaF|b2660,
csiE	1	forward	csiE|b2535,
csiR	1	forward	csiR|b2664,
cspA	1	forward	cspA|b3556,
cspB	1	reverse	cspB|b1557,
cspD	1	reverse	cspD|b0880,
cspE	1	forward	cspE|b0623,
cspF	1	forward	cspF|b1558,
cspG	1	forward	cspG|b0990,
cspH	1	reverse	cspH|b0989,
cspI	1	reverse	cspI|b1552,
csrA	1	reverse	csrA|b2696,
csrB	1	reverse	csrB|b4408,
csrC	1	forward	csrC|b4457,
csrD	1	reverse	csrD|b3252,
cstA	1	forward	cstA|b0598,
cueO	1	forward	cueO|b0123,
cueR	1	forward	cueR|b0487,
cusCFBA	4	forward	cusA|b0575,cusB|b0574,cusC|b0572,cusF|b0573,
cusRS	2	reverse	cusR|b0571,cusS|b0570,
cutA	1	reverse	cutA|b4137,
cutC	1	reverse	cutC|b1874,
cvpA-purF-ubiX	3	reverse	cvpA|b2313,purF|b2312,ubiX|b2311,
cvrA	1	reverse	cvrA|b1191,
cyaA	1	forward	cyaA|b3806,
cyaY	1	reverse	cyaY|b3807,
cybB	1	forward	cybB|b1418,
cybC	1	forward	cybC|b4236,
cycA	1	forward	cycA|b4208,
cydAB	2	forward	cydA|b0733,cydB|b0734,
cydDC	2	reverse	cydC|b0886,cydD|b0887,
cynR	1	reverse	cynR|b0338,
cynTSX	3	forward	cynS|b0340,cynT|b0339,cynX|b0341,
cyoABCDE	5	reverse	cyoA|b0432,cyoB|b0431,cyoC|b0430,cyoD|b0429,cyoE|b0428,
cysB	1	forward	cysB|b1275,
cysDNC	3	reverse	cysC|b2750,cysD|b2752,cysN|b2751,
cysE	1	reverse	cysE|b3607,
cysJIH	3	reverse	cysH|b2762,cysI|b2763,cysJ|b2764,
cysK	1	forward	cysK|b2414,
cysPUWAM	5	reverse	cysA|b2422,cysM|b2421,cysP|b2425,cysU|b2424,cysW|b2423,
cysQ	1	forward	cysQ|b4214,
cysS	1	forward	cysS|b0526,
cysZ	1	forward	cysZ|b2413,
cytR	1	reverse	cytR|b3934,
dacA	1	reverse	dacA|b0632,
dacB	1	forward	dacB|b3182,
dacC	1	forward	dacC|b0839,
dacD	1	reverse	dacD|b2010,
dadAX	2	forward	dadA|b1189,dadX|b1190,
dapA-nlpB	2	reverse	dapA|b2478,nlpB|b2477,
dapB	1	forward	dapB|b0031,
dcm-vsr	2	reverse	dcm|b1961,vsr|b1960,
dcp	1	reverse	dcp|b1538,
dcrB	1	forward	dcrB|b3472,
dctA	1	reverse	dctA|b3528,
dctR	1	forward	dctR|b3507,
dcuB-fumB	2	reverse	dcuB|b4123,fumB|b4122,
dcuC	1	reverse	dcuC|b0621,
dcuD	1	forward	dcuD|b3227,
dcuSR	2	reverse	dcuR|b4124,dcuS|b4125,
dcyD-yecSC	3	reverse	dcyD|b1919,yecC|b1917,yecS|b1918,
ddlA	1	reverse	ddlA|b0381,
ddpXABCDF	6	reverse	ddpA|b1487,ddpB|b1486,ddpC|b1485,ddpD|b1484,ddpF|b1483,ddpX|b1488,
deaD	1	reverse	deaD|b3162,
def-fmt	2	forward	def|b3287,fmt|b3288,
degP	1	forward	degP|b0161,
degQS	2	forward	degQ|b3234,degS|b3235,
deoCABD	4	forward	deoA|b4382,deoB|b4383,deoC|b4381,deoD|b4384,
deoR	1	reverse	deoR|b0840,
dfp	1	forward	dfp|b3639,
dgkA	1	forward	dgkA|b4042,
dgoRKADT	5	reverse	dgoA|b4477,dgoD|b4478,dgoK|b3693,dgoR|b4479,dgoT|b3691,
dgsA	1	reverse	dgsA|b1594,
dgt	1	forward	dgt|b0160,
dhaKLM	3	reverse	dhaK|b1200,dhaL|b1199,dhaM|b1198,
dhaR	1	forward	dhaR|b1201,
diaA	1	forward	diaA|b3149,
dicA	1	forward	dicA|b1570,
dicB-ydfDE-insD-intQ	5	forward	dicB|b1575,insD|b1578,intQ|b1579,ydfD|b1576,ydfE|b1577,
dicC-ydfXW	3	reverse	dicC|b1569,ydfW|b1567,ydfX|b1568,
dicF	1	forward	dicF|b1574,
dinB	1	forward	dinB|b0231,
dinD	1	forward	dinD|b3645,
dinG	1	forward	dinG|b0799,
dinI	1	reverse	dinI|b1061,
dinJ-yafQ	2	reverse	dinJ|b0226,yafQ|b0225,
dinQ	1	reverse	dinQ|b4613,
djlA	1	forward	djlA|b0055,
dkgA	1	forward	dkgA|b3012,
dkgB	1	forward	dkgB|b0207,
dld	1	forward	dld|b2133,
dmsABC	3	forward	dmsA|b0894,dmsB|b0895,dmsC|b0896,
dnaAN-recF	3	reverse	dnaA|b3702,dnaN|b3701,recF|b3700,
dnaB	1	forward	dnaB|b4052,
dnaK-tpke11-dnaJ	3	forward	dnaJ|b0015,dnaK|b0014,tpke11|,
dnaQ	1	forward	dnaQ|b0215,
dnaX	1	forward	dnaX|b0470,
dpiBA	2	forward	dpiA|b0620,dpiB|b0619,
dppABCDF	5	reverse	dppA|b3544,dppB|b3543,dppC|b3542,dppD|b3541,dppF|b3540,
dps	1	reverse	dps|b0812,
dsbB	1	reverse	dsbB|b1185,
dsbC-recJ-prfB-lysS	4	reverse	dsbC|b2893,lysS|b2890,prfB|b2891,recJ|b2892,
dsbD-yjdC	2	reverse	dsbD|b4136,yjdC|b4135,
dsbG	1	reverse	dsbG|b0604,
dsdC	1	reverse	dsdC|b2364,
dsdXA	2	forward	dsdA|b2366,dsdX|b2365,
dsrA	1	reverse	dsrA|b1954,
dsrB	1	reverse	dsrB|b1952,
dusA	1	forward	dusA|b4049,
dusB-fis	2	forward	dusB|b3260,fis|b3261,
dusC	1	reverse	dusC|b2140,
dut-slmA	2	forward	dut|b3640,slmA|b3641,
dxr	1	forward	dxr|b0173,
eaeH-insE-1EF-1F-1	4	forward	eaeH|,insE-1|b0298,insEF-1|,insF-1|b0299,
eamA	1	reverse	eamA|b1533,
eamB	1	forward	eamB|b2578,
ebgAC	2	forward	ebgA|b3076,ebgC|b3077,
ebgR	1	forward	ebgR|b3075,
ecnAB	2	forward	ecnA|b4410,ecnB|b4411,
eco	1	forward	eco|b2209,
ecpD-htrE	2	reverse	ecpD|b0140,htrE|b0139,
edd-eda	2	reverse	eda|b1850,edd|b1851,
efeU_1U_2	2	forward	efeU_1|,efeU_2|,
efp	1	forward	efp|b4147,
elaA	1	reverse	elaA|b2267,
elaB	1	reverse	elaB|b2266,
elaD	1	forward	elaD|b2269,
elbA	1	reverse	elbA|b1160,
elbB-mtgA	2	reverse	elbB|b3209,mtgA|b3208,
emrD	1	forward	emrD|b3673,
emrKY	2	reverse	emrK|b2368,emrY|b2367,
emtA	1	forward	emtA|b1193,
endA	1	forward	endA|b2945,
entCEBA-ybdB	5	forward	entA|b0596,entB|b0595,entC|b0593,entE|b0594,ybdB|b0597,
entS	1	forward	entS|b0591,
envR	1	reverse	envR|b3264,
envY-ompT	2	reverse	envY|b0566,ompT|b0565,
epd-pgk-fbaA	3	reverse	epd|b2927,fbaA|b2925,pgk|b2926,
eptA	1	reverse	eptA|b4114,
eptB	1	reverse	eptB|b3546,
erfK	1	reverse	erfK|b1990,
essD-ybcS-rzpD	3	forward	essD|b0554,rzpD|b0556,ybcS|b0555,
essQ-ydfRQP	4	reverse	essQ|b1556,ydfP|b1553,ydfQ|b1554,ydfR|b1555,
eutBCLKR	5	reverse	eutB|b2441,eutC|b2440,eutK|b2438,eutL|b2439,eutR|b2437,
eutHA	2	reverse	eutA|b2451,eutH|b2452,
eutNEJG	4	reverse	eutE|b2455,eutG|b2453,eutJ|b2454,eutN|b2456,
eutSPQTDM	6	reverse	eutD|b2458,eutM|b2457,eutP|b2461,eutQ|b2460,eutS|b2462,eutT|b2459,
evgAS	2	forward	evgA|b2369,evgS|b2370,
exbBD	2	reverse	exbB|b3006,exbD|b3005,
exuR	1	forward	exuR|b3094,
exuT	1	forward	exuT|b3093,
fabA	1	reverse	fabA|b0954,
fabB	1	reverse	fabB|b2323,
fabI	1	reverse	fabI|b1288,
fabR-yijD	2	forward	fabR|b3963,yijD|b3964,
fadBA	2	reverse	fadA|b3845,fadB|b3846,
fadD	1	reverse	fadD|b1805,
fadE	1	reverse	fadE|b0221,
fadH	1	forward	fadH|b3081,
fadIJ	2	reverse	fadI|b2342,fadJ|b2341,
fadL	1	forward	fadL|b2344,
fadR	1	forward	fadR|b1187,
fbaB	1	reverse	fbaB|b2097,
fbp	1	reverse	fbp|b4232,
fdhD	1	forward	fdhD|b3895,
fdhF	1	reverse	fdhF|b4079,
fdnGHI	3	forward	fdnG|b1474,fdnH|b1475,fdnI|b1476,
fdoGHI-fdhE	4	reverse	fdhE|b3891,fdoG|b3894,fdoH|b3893,fdoI|b3892,
fdrA-ylbE_1E_2F-ybcF	5	forward	fdrA|b0518,ybcF|b0521,ylbE_1|,ylbE_2|,ylbF|b0520,
feaB	1	forward	feaB|b1385,
feaR	1	reverse	feaR|b1384,
fecABCDE	5	reverse	fecA|b4291,fecB|b4290,fecC|b4289,fecD|b4288,fecE|b4287,
fecIR	2	reverse	fecI|b4293,fecR|b4292,
feoAB	2	forward	feoA|b3408,feoB|b3409,
feoC	1	forward	feoC|b3410,
fepA-entD	2	reverse	entD|b0583,fepA|b0584,
fepB	1	reverse	fepB|b0592,
fepDGC	3	reverse	fepC|b0588,fepD|b0590,fepG|b0589,
fes-ybdZ-entF-fepE	4	forward	entF|b0586,fepE|b0587,fes|b0585,ybdZ|b4511,
ffh	1	reverse	ffh|b2610,
ffs	1	forward	ffs|b0455,
fhuACDB	4	forward	fhuA|b0150,fhuB|b0153,fhuC|b0151,fhuD|b0152,
fhuE	1	reverse	fhuE|b1102,
fhuF	1	reverse	fhuF|b4367,
fieF	1	forward	fieF|b3915,
fimAICDFGH	7	forward	fimA|b4314,fimC|b4316,fimD|b4317,fimF|b4318,fimG|b4319,fimH|b4320,fimI|b4315,
fimB	1	forward	fimB|b4312,
fimE	1	forward	fimE|b4313,
fimZ	1	reverse	fimZ|b0535,
fiu	1	reverse	fiu|b0805,
fixABCX	4	forward	fixA|b0041,fixB|b0042,fixC|b0043,fixX|b0044,
fklB	1	forward	fklB|b4207,
fkpA	1	reverse	fkpA|b3347,
fldA-uof-fur	3	reverse	fldA|b0684,fur|b0683,uof|,
fldB	1	forward	fldB|b2895,
flgAMN	3	reverse	flgA|b1072,flgM|b1071,flgN|b1070,
flgBCDEFGHIJ	9	forward	flgB|b1073,flgC|b1074,flgD|b1075,flgE|b1076,flgF|b1077,flgG|b1078,flgH|b1079,flgI|b1080,flgJ|b1081,
flgKL	2	forward	flgK|b1082,flgL|b1083,
flhBAE	3	reverse	flhA|b1879,flhB|b1880,flhE|b1878,
flhDC	2	reverse	flhC|b1891,flhD|b1892,
fliAZY	3	reverse	fliA|b1922,fliY|b1920,fliZ|b1921,
fliC	1	reverse	fliC|b1923,
fliDST	3	forward	fliD|b1924,fliS|b1925,fliT|b1926,
fliE	1	reverse	fliE|b1937,
fliFGHIJK	6	forward	fliF|b1938,fliG|b1939,fliH|b1940,fliI|b1941,fliJ|b1942,fliK|b1943,
fliLMNOPQR	7	forward	fliL|b1944,fliM|b1945,fliN|b1946,fliO|b1947,fliP|b1948,fliQ|b1949,fliR|b1950,
flk	1	forward	flk|b2321,
flu	1	forward	flu|b2000,
flxA	1	forward	flxA|b1566,
fnr	1	reverse	fnr|b1334,
focA-pflB	2	reverse	focA|b0904,pflB|b0903,
folA	1	forward	folA|b0048,
folB	1	reverse	folB|b3058,
folC-dedD	2	reverse	dedD|b2314,folC|b2315,
folD-ybcJ	2	reverse	folD|b0529,ybcJ|b0528,
folE-yeiB	2	reverse	folE|b2153,yeiB|b2152,
folP-glmM	2	reverse	folP|b3177,glmM|b3176,
folX-yfcH	2	forward	folX|b2303,yfcH|b2304,
fpr	1	reverse	fpr|b3924,
frc	1	reverse	frc|b2374,
frdABCD	4	reverse	frdA|b4154,frdB|b4153,frdC|b4152,frdD|b4151,
fre	1	forward	fre|b3844,
frlABCDR	5	forward	frlA|b3370,frlB|b3371,frlC|b4474,frlD|b3374,frlR|b3375,
frmRAB	3	reverse	frmA|b0356,frmB|b0355,frmR|b0357,
frr	1	forward	frr|b0172,
frsA	1	forward	frsA|b0239,
fruBKA	3	reverse	fruA|b2167,fruB|b2169,fruK|b2168,
fruR	1	forward	fruR|b0080,
frvABXR	4	reverse	frvA|b3900,frvB|b3899,frvR|b3897,frvX|b3898,
frwCB	2	forward	frwB|b3950,frwC|b3949,
frwD	1	forward	frwD|b3953,
fryBC-ypdFE-fryA	5	reverse	fryA|b2383,fryB|b2387,fryC|b2386,ypdE|b2384,ypdF|b2385,
fsaA	1	forward	fsaA|b0825,
fsr	1	reverse	fsr|b0479,
ftnA	1	forward	ftnA|b1905,
ftnB	1	forward	ftnB|b1902,
ftsB	1	reverse	ftsB|b2748,
ftsK	1	forward	ftsK|b0890,
ftsYEX	3	reverse	ftsE|b3463,ftsX|b3462,ftsY|b3464,
fucAO	2	reverse	fucA|b2800,fucO|b2799,
fucPIKUR	5	forward	fucI|b2802,fucK|b2803,fucP|b2801,fucR|b2805,fucU|b2804,
fumA	1	reverse	fumA|b1612,
fumC	1	reverse	fumC|b1611,
fxsA	1	forward	fxsA|b4140,
gadAX	2	reverse	gadA|b3517,gadX|b3516,
gadBC	2	reverse	gadB|b1493,gadC|b1492,
gadE	1	forward	gadE|b3512,
gadW	1	reverse	gadW|b3515,
gadY	1	forward	gadY|b4452,
galETKM	4	reverse	galE|b0759,galK|b0757,galM|b0756,galT|b0758,
galF	1	reverse	galF|b2042,
galP	1	forward	galP|b2943,
galR	1	forward	galR|b2837,
galS	1	reverse	galS|b2151,
galU	1	forward	galU|b1236,
gapA	1	forward	gapA|b1779,
gapC_1C_2	2	reverse	gapC_1|,gapC_2|,
garD	1	forward	garD|b3128,
garPLRK-rnpB	5	reverse	garK|b3124,garL|b3126,garP|b3127,garR|b3125,rnpB|b3123,
gatR_1	1	reverse	gatR_1|b2087,
gatR_2	1	reverse	gatR_2|b2090,
gatYZABCD	6	reverse	gatA|b2094,gatB|b2093,gatC|b2092,gatD|b2091,gatY|b2096,gatZ|b2095,
gcd	1	reverse	gcd|b0124,
gcl-hyi-glxR-ybbVW-allB-ybbY-glxK	8	forward	allB|b0512,gcl|b0507,glxK|b0514,glxR|b0509,hyi|b0508,ybbV|b0510,ybbW|b0511,ybbY|b0513,
gcvA	1	reverse	gcvA|b2808,
gcvB	1	forward	gcvB|b4443,
gcvR-bcp	2	forward	bcp|b2480,gcvR|b2479,
gcvTHP	3	reverse	gcvH|b2904,gcvP|b2903,gcvT|b2905,
gdhA	1	forward	gdhA|b1761,
gfcA	1	reverse	gfcA|b0987,
gfcBCD	3	reverse	gfcB|b0986,gfcC|b0985,gfcD|b0984,
gfcE-etp-etk	3	reverse	etk|b0981,etp|b0982,gfcE|b0983,
ggt	1	reverse	ggt|b3447,
ghrA	1	forward	ghrA|b1033,
ghrB	1	forward	ghrB|b3553,
glcC	1	forward	glcC|b2980,
glcDEFGBA	6	reverse	glcA|b2975,glcB|b2976,glcD|b2979,glcE|b4468,glcF|b4467,glcG|b2977,
glf-rfc	2	reverse	glf|b2036,rfc|b2035,
glgBX	2	reverse	glgB|b3432,glgX|b3431,
glgCAP	3	reverse	glgA|b3429,glgC|b3430,glgP|b3428,
glgS	1	reverse	glgS|b3049,
glk	1	reverse	glk|b2388,
glmUS	2	reverse	glmS|b3729,glmU|b3730,
glnALG	3	reverse	glnA|b3870,glnG|b3868,glnL|b3869,
glnB	1	reverse	glnB|b2553,
glnHPQ	3	reverse	glnH|b0811,glnP|b0810,glnQ|b0809,
glnK-amtB	2	forward	amtB|b0451,glnK|b0450,
glnS	1	forward	glnS|b0680,
gloA	1	forward	gloA|b1651,
gloB	1	reverse	gloB|b0212,
glpABC	3	forward	glpA|b2241,glpB|b2242,glpC|b2243,
glpD	1	forward	glpD|b3426,
glpEGR	3	reverse	glpE|b3425,glpG|b3424,glpR|b3423,
glpFKX	3	reverse	glpF|b3927,glpK|b3926,glpX|b3925,
glpTQ	2	reverse	glpQ|b2239,glpT|b2240,
gltA	1	reverse	gltA|b0720,
gltBDF	3	forward	gltB|b3212,gltD|b3213,gltF|b3214,
gltI-sroC-gltJKL	5	reverse	gltI|b0655,gltJ|b0654,gltK|b0653,gltL|b0652,sroC|,
gltP	1	forward	gltP|b4077,
gltS	1	reverse	gltS|b3653,
gltX	1	reverse	gltX|b2400,
glvCBG-ysdC	4	reverse	glvB|b3682,glvC|b3683,glvG|b3681,ysdC|,
glyA	1	reverse	glyA|b2551,
glyQS	2	reverse	glyQ|b3560,glyS|b3559,
glyU	1	reverse	glyU|b2864,
glyVXY	3	forward	glyV|b4163,glyX|b4164,glyY|b4165,
glyW-cysT-leuZ	3	reverse	cysT|b1910,glyW|b1911,leuZ|b1909,
gmhB	1	forward	gmhB|b0200,
gmk	1	forward	gmk|b3648,
gmr	1	reverse	gmr|b1285,
gnd	1	reverse	gnd|b2029,
gnsB	1	reverse	gnsB|b1550,
gntP	1	reverse	gntP|b4321,
gntRKU	3	reverse	gntK|b3437,gntR|b3438,gntU|b4476,
gntT	1	forward	gntT|b3415,
gntXY	2	forward	gntX|b3413,gntY|b3414,
gor	1	forward	gor|b3500,
gpmA	1	reverse	gpmA|b0755,
gpmM-envC-yibQ	3	forward	envC|b3613,gpmM|b3612,yibQ|b3614,
gpp	1	reverse	gpp|b3779,
gpt	1	forward	gpt|b0238,
greA	1	reverse	greA|b3181,
greB	1	forward	greB|b3406,
groSL	2	forward	groL|b4143,groS|b4142,
grpE	1	reverse	grpE|b2614,
grxA	1	reverse	grxA|b0849,
grxB	1	reverse	grxB|b1064,
grxC	1	reverse	grxC|b3610,
grxD	1	reverse	grxD|b1654,
gshA	1	reverse	gshA|b2688,
gsk	1	forward	gsk|b0477,
gsp	1	reverse	gsp|b2988,
gspAB	2	reverse	gspA|b3323,gspB|b3322,
gspCDEFGHIJKLMO	12	forward	gspC|b3324,gspD|b3325,gspE|b3326,gspF|b3327,gspG|b3328,gspH|b3329,gspI|b3330,gspJ|b3331,gspK|b3332,gspL|b3333,gspM|b3334,gspO|b3335,
gst	1	forward	gst|b1635,
guaBA	2	reverse	guaA|b2507,guaB|b2508,
guaC	1	forward	guaC|b0104,
gudPXD	3	reverse	gudD|b2787,gudP|b2789,gudX|b2788,
gyrA	1	reverse	gyrA|b2231,
gyrB	1	reverse	gyrB|b3699,
hcaEFCBD	5	forward	hcaB|b2541,hcaC|b2540,hcaD|b2542,hcaE|b2538,hcaF|b2539,
hcaR	1	reverse	hcaR|b2537,
hcaT	1	reverse	hcaT|b2536,
hchA	1	forward	hchA|b1967,
hcp-hcr	2	reverse	hcp|b0873,hcr|b0872,
hda	1	reverse	hda|b2496,
hdeAB	2	reverse	hdeA|b3510,hdeB|b3509,
hdeD	1	forward	hdeD|b3511,
hdfR	1	reverse	hdfR|b4480,
hdhA	1	reverse	hdhA|b1619,
helD	1	forward	helD|b0962,
hemA-prfA-prmC	3	forward	hemA|b1210,prfA|b1211,prmC|b1212,
hemB	1	reverse	hemB|b0369,
hemCDXY	4	reverse	hemC|b3805,hemD|b3804,hemX|b3803,hemY|b3802,
hemH	1	forward	hemH|b0475,
hemL	1	reverse	hemL|b0154,
hemN	1	forward	hemN|b3867,
hepA-rluA	2	reverse	hepA|b0059,rluA|b0058,
hflD-purB	2	reverse	hflD|b1132,purB|b1131,
hinT-ycfLM-thiK-nagZ-ycfP	6	forward	hinT|b1103,nagZ|b1107,thiK|b1106,ycfL|b1104,ycfM|b1105,ycfP|b1108,
hipBA	2	reverse	hipA|b1507,hipB|b1508,
hisLGDCBHAFI	9	forward	hisA|b2024,hisB|b2022,hisC|b2021,hisD|b2020,hisF|b2025,hisG|b2019,hisH|b2023,hisI|b2026,hisL|b2018,
hisS	1	reverse	hisS|b2514,
hlyE	1	reverse	hlyE|b1182,
hmp	1	forward	hmp|b2552,
hns	1	reverse	hns|b1237,
hofMNOP	4	reverse	hofM|b3395,hofN|b3394,hofO|b3393,hofP|b3392,
hofQ	1	reverse	hofQ|b3391,
hokA	1	reverse	hokA|b4455,
hokB	1	reverse	hokB|b4428,
hokE	1	forward	hokE|b4415,
holC	1	reverse	holC|b4259,
holD-rimI-yjjG	3	forward	holD|b4372,rimI|b4373,yjjG|b4374,
holE	1	forward	holE|b1842,
hpt	1	forward	hpt|b0125,
hrpA	1	forward	hrpA|b1413,
hrpB	1	forward	hrpB|b0148,
hscBA-fdx-iscX	4	reverse	fdx|b2525,hscA|b2526,hscB|b2527,iscX|b2524,
hscC	1	reverse	hscC|b0650,
hsdRMS	3	reverse	hsdM|b4349,hsdR|b4350,hsdS|b4348,
hslJ	1	reverse	hslJ|b1379,
hslO	1	forward	hslO|b3401,
hslVU	2	reverse	hslU|b3931,hslV|b3932,
hspQ	1	reverse	hspQ|b0966,
htgA	1	forward	htgA|b0012,
htpG	1	forward	htpG|b0473,
htpX	1	reverse	htpX|b1829,
htrG-cca	2	forward	cca|b3056,htrG|b3055,
htrL	1	reverse	htrL|b3618,
hupA	1	forward	hupA|b4000,
hupB	1	forward	hupB|b0440,
hyaABCDEF	6	forward	hyaA|b0972,hyaB|b0973,hyaC|b0974,hyaD|b0975,hyaE|b0976,hyaF|b0977,
hybOABCDEFG	8	reverse	hybA|b2996,hybB|b2995,hybC|b2994,hybD|b2993,hybE|b2992,hybF|b2991,hybG|b2990,hybO|b2997,
hycABCDEFGHI	9	reverse	hycA|b2725,hycB|b2724,hycC|b2723,hycD|b2722,hycE|b2721,hycF|b2720,hycG|b2719,hycH|b2718,hycI|b2717,
hydN-hypF	2	reverse	hydN|b2713,hypF|b2712,
hyfABCDEFGHIJR-focB	12	forward	focB|b2492,hyfA|b2481,hyfB|b2482,hyfC|b2483,hyfD|b2484,hyfE|b2485,hyfF|b2486,hyfG|b2487,hyfH|b2488,hyfI|b2489,hyfJ|b2490,hyfR|b2491,
hypABCDE-fhlA	6	forward	fhlA|b2731,hypA|b2726,hypB|b2727,hypC|b2728,hypD|b2729,hypE|b2730,
hyuA	1	forward	hyuA|b2873,
iaaA-gsiABCD	5	forward	gsiA|b0829,gsiB|b0830,gsiC|b0831,gsiD|b0832,iaaA|b0828,
iap	1	forward	iap|b2753,
ibpAB	2	reverse	ibpA|b3687,ibpB|b3686,
icd	1	forward	icd|b1136,
icdC	1	forward	icdC|,
iclR	1	reverse	iclR|b4018,
idi	1	forward	idi|b2889,
idnDOTR	4	reverse	idnD|b4267,idnO|b4266,idnR|b4264,idnT|b4265,
idnK	1	forward	idnK|b4268,
ileX	1	forward	ileX|b3069,
ileY	1	reverse	ileY|b2652,
ilvC	1	forward	ilvC|b3774,
ilvIH	2	forward	ilvH|b0078,ilvI|b0077,
ilvLG_1G_2MEDA	7	forward	ilvA|b3772,ilvD|b3771,ilvE|b3770,ilvG_1|,ilvG_2|,ilvL|b3766,ilvM|b3769,
ilvY	1	reverse	ilvY|b3773,
imp-surA-pdxA-ksgA-apaGH	6	reverse	apaG|b0050,apaH|b0049,imp|b0054,ksgA|b0051,pdxA|b0052,surA|b0053,
inaA	1	reverse	inaA|b2237,
infA	1	reverse	infA|b0884,
insA-1AB-1B-1	3	reverse	insA-1|b0022,insAB-1|,insB-1|b0021,
insA-2AB-2B-2-afuBC	5	reverse	afuB|b0263,afuC|b0262,insA-2|b0265,insAB-2|,insB-2|b0264,
insA-3AB-3B-3	3	reverse	insA-3|b0275,insAB-3|,insB-3|b0274,
insA-4AB-4B-4	3	forward	insA-4|b4516,insAB-4|,insB-4|b0988,
insA-5AB-5B-5	3	reverse	insA-5|b1894,insAB-5|,insB-5|b1893,
insA-7	1	forward	insA-7|b4294,
insB-7_1B-7_2	2	forward	insB-7_1|,insB-7_2|,
insC-1CD-1D-1	3	forward	insC-1|b0360,insCD-1|,insD-1|b0361,
insC-2CD-2D-2	3	reverse	insC-2|b1403,insCD-2|,insD-2|b1402,
insC-3CD-3D-3	3	reverse	insC-3|b1997,insCD-3|,insD-3|b1996,
insC-4CD-4D-4-ygeONM	6	reverse	insC-4|b2861,insCD-4|,insD-4|b2860,ygeM|b2857,ygeN|,ygeO|,
insC-5CD-5D-5-yqiGHI	6	forward	insC-5|b3044,insCD-5|,insD-5|b3045,yqiG|,yqiH|b3047,yqiI|b3048,
insC-6CD-6D-6	3	forward	insC-6|b4272,insCD-6|,insD-6|b4273,
insE-2EF-2F-2	3	reverse	insE-2|b0373,insEF-2|,insF-2|b0372,
insE-3EF-3F-3	3	forward	insE-3|b0540,insEF-3|,insF-3|b0541,
insE-4EF-4F-4	3	reverse	insE-4|b1027,insEF-4|,insF-4|b1026,
insE-5EF-5F-5	3	forward	insE-5|b2088,insEF-5|,insF-5|b2089,
insG	1	reverse	insG|b4278,
insH-1	1	reverse	insH-1|b0259,
insH-10	1	reverse	insH-10|b3218,
insH-11	1	reverse	insH-11|b3505,
insH-2	1	reverse	insH-2|b0552,
insH-3	1	reverse	insH-3|b0656,
insH-4	1	forward	insH-4|b1331,
insH-5	1	reverse	insH-5|b1370,
insH-6	1	reverse	insH-6|b1994,
insH-7	1	reverse	insH-7|b2030,
insH-8	1	reverse	insH-8|b2192,
insH-9	1	forward	insH-9|b2982,
insI-2	1	forward	insI-2|b1404,
insJ	1	forward	insJ|b3557,
insK	1	forward	insK|b3558,
insL-1	1	forward	insL-1|b0016,
insL-2	1	forward	insL-2|b0582,
insL-3	1	forward	insL-3|b2394,
insMI-3	2	reverse	insI-3|b4284,insM|,
insN-1I-1O-1	3	forward	insI-1|b0256,insN-1|b0255,insO-1|b0257,
insN-2	1	forward	insN-2|b4283,
insO-2-yjhWV	3	forward	insO-2|b4285,yjhV|b4286,yjhW|,
intA	1	forward	intA|b2622,
intB	1	forward	intB|b4271,
intD	1	reverse	intD|b0537,
intF	1	reverse	intF|b0281,
intG	1	forward	intG|,
intS	1	forward	intS|b2349,
intZ	1	forward	intZ|b2442,
iraP	1	forward	iraP|b0382,
iscRSUA	4	reverse	iscA|b2528,iscR|b2531,iscS|b2530,iscU|b2529,
ispB	1	forward	ispB|b3187,
ispDF	2	reverse	ispD|b2747,ispF|b2746,
ispG	1	reverse	ispG|b2515,
ispU	1	forward	ispU|b0174,
isrA	1	reverse	isrA|b4426,
isrB	1	reverse	isrB|b4434,
isrC	1	forward	isrC|b4435,
istR-1	1	reverse	istR-1|,
istR-2	1	reverse	istR-2|b4616,
ivbL-ilvBN	3	reverse	ilvB|b3671,ilvN|b3670,ivbL|b3672,
ivy	1	forward	ivy|b0220,
katE	1	forward	katE|b1732,
katG	1	forward	katG|b3942,
kbaZ-agaVWA	4	forward	agaA|b3135,agaV|b3133,agaW|b3134,kbaZ|b3132,
kbl-tdh	2	reverse	kbl|b3617,tdh|b3616,
kch	1	reverse	kch|b1250,
kdgK	1	forward	kdgK|b3526,
kdgR	1	reverse	kdgR|b1827,
kdgT	1	forward	kdgT|b3909,
kdpDE	2	reverse	kdpD|b0695,kdpE|b0694,
kdpFABC	4	reverse	kdpA|b0698,kdpB|b0697,kdpC|b0696,kdpF|b4513,
kdsC-yrbK	2	forward	kdsC|b3198,yrbK|b3199,
kduD	1	reverse	kduD|b2842,
kduI	1	reverse	kduI|b2843,
kefA	1	forward	kefA|b0465,
kefFC	2	forward	kefC|b0047,kefF|b0046,
kefGB-yheV	3	reverse	kefB|b3350,kefG|b3351,yheV|b4551,
kgtP	1	reverse	kgtP|b2587,
kilR-ydaE	2	reverse	kilR|b1352,ydaE|b4526,
kptA	1	forward	kptA|b4331,
kup	1	forward	kup|b3747,
lacZYA	3	reverse	lacA|b0342,lacY|b0343,lacZ|b0344,
lafU	1	forward	lafU|,
ldcA	1	reverse	ldcA|b1192,
ldcC	1	forward	ldcC|b0186,
ldhA	1	reverse	ldhA|b1380,
ldrA	1	reverse	ldrA|b4419,
ldrB	1	reverse	ldrB|b4421,
ldrC	1	reverse	ldrC|b4423,
ldrD	1	reverse	ldrD|b4453,
lepAB	2	reverse	lepA|b2569,lepB|b2568,
leuE	1	reverse	leuE|b1798,
leuLABCD	5	reverse	leuA|b0074,leuB|b0073,leuC|b0072,leuD|b0071,leuL|b0075,
leuO	1	forward	leuO|b0076,
leuQPV	3	reverse	leuP|b4369,leuQ|b4370,leuV|b4368,
leuS-rlpB-holA-nadD-cobC	5	reverse	cobC|b0638,holA|b0640,leuS|b0642,nadD|b0639,rlpB|b0641,
leuU	1	reverse	leuU|b3174,
leuX	1	forward	leuX|b4270,
lexA-dinF	2	forward	dinF|b4044,lexA|b4043,
lfhA	1	reverse	lfhA|,
lgt-thyA	2	reverse	lgt|b2828,thyA|b2827,
ligA-ypeB	2	reverse	ligA|b2411,ypeB|b4546,
ligB	1	reverse	ligB|b3647,
ligT	1	reverse	ligT|b0147,
lipA	1	reverse	lipA|b0628,
lipB	1	reverse	lipB|b0630,
lit	1	forward	lit|b1139,
livJ	1	reverse	livJ|b3460,
livKHMGF	5	reverse	livF|b3454,livG|b3455,livH|b3457,livK|b3458,livM|b3456,
lldPRD	3	forward	lldD|b3605,lldP|b3603,lldR|b3604,
lolA-rarA	2	forward	lolA|b0891,rarA|b0892,
lolB-ispE-prs	3	reverse	ispE|b1208,lolB|b1209,prs|b1207,
lolCDE	3	forward	lolC|b1116,lolD|b1117,lolE|b1118,
lomR_2-stfR-tfaR	3	forward	lomR_2|b1371,stfR|b1372,tfaR|b1373,
lon	1	forward	lon|b0439,
lpcA	1	forward	lpcA|b0222,
lpp	1	forward	lpp|b1677,
lptAB-rpoN-hpf-ptsN-yhbJ-npr	7	forward	hpf|b3203,lptA|b3200,lptB|b3201,npr|b3206,ptsN|b3204,rpoN|b3202,yhbJ|b3205,
lpxC	1	forward	lpxC|b0096,
lpxL	1	reverse	lpxL|b1054,
lpxM	1	reverse	lpxM|b1855,
lpxP	1	forward	lpxP|b2378,
lrhA	1	reverse	lrhA|b2289,
lrp	1	forward	lrp|b0889,
lsrACDBFG	6	forward	lsrA|b1513,lsrB|b1516,lsrC|b1514,lsrD|b1515,lsrF|b1517,lsrG|b1518,
lsrR	1	reverse	lsrR|b1512,
luxS	1	reverse	luxS|b2687,
lysA	1	reverse	lysA|b2838,
lysC	1	reverse	lysC|b4024,
lysP	1	reverse	lysP|b2156,
lysQ	1	forward	lysQ|b0749,
lysR	1	forward	lysR|b2839,
lysT-valT-lysW	3	forward	lysT|b0743,lysW|b0745,valT|b0744,
lysU	1	reverse	lysU|b4129,
lysZ	1	forward	lysZ|b0748,
maa	1	reverse	maa|b0459,
macAB	2	forward	macA|b0878,macB|b0879,
maeA	1	reverse	maeA|b1479,
maeB	1	reverse	maeB|b2463,
mak	1	forward	mak|b0394,
malEFG	3	reverse	malE|b4034,malF|b4033,malG|b4032,
malI	1	reverse	malI|b1620,
malK-lamB-malM	3	forward	lamB|b4036,malK|b4035,malM|b4037,
malPQ	2	reverse	malP|b3417,malQ|b3416,
malS	1	forward	malS|b3571,
malT	1	forward	malT|b3418,
malXY	2	forward	malX|b1621,malY|b1622,
malZ	1	forward	malZ|b0403,
manA	1	forward	manA|b1613,
manXYZ	3	forward	manX|b1817,manY|b1818,manZ|b1819,
maoC	1	reverse	maoC|b1387,
map-glnD-dapD	3	reverse	dapD|b0166,glnD|b0167,map|b0168,
marC	1	reverse	marC|b1529,
marRAB	3	forward	marA|b1531,marB|b1532,marR|b1530,
matA	1	reverse	matA|b0294,
matB	1	reverse	matB|b0293,
matC-yagXWV	4	reverse	matC|b0292,yagV|b0289,yagW|b0290,yagX|b0291,
mcrA	1	forward	mcrA|b1159,
mcrBC	2	reverse	mcrB|b4346,mcrC|b4345,
mdaB	1	forward	mdaB|b3028,
mdh	1	reverse	mdh|b3236,
mdlAB	2	forward	mdlA|b0448,mdlB|b0449,
mdoB	1	reverse	mdoB|b4359,
mdoC	1	reverse	mdoC|b1047,
mdoD	1	forward	mdoD|b1424,
mdoGH	2	forward	mdoG|b1048,mdoH|b1049,
mdtABCD-baeSR	6	forward	baeR|b2079,baeS|b2078,mdtA|b2074,mdtB|b2075,mdtC|b2076,mdtD|b2077,
mdtEF	2	forward	mdtE|b3513,mdtF|b3514,
mdtG	1	reverse	mdtG|b1053,
mdtH	1	reverse	mdtH|b1065,
mdtJI	2	reverse	mdtI|b1599,mdtJ|b1600,
mdtK	1	forward	mdtK|b1663,
mdtL	1	forward	mdtL|b3710,
mdtM-yjiN	2	reverse	mdtM|b4337,yjiN|b4336,
mdtNOP	3	reverse	mdtN|b4082,mdtO|b4081,mdtP|b4080,
mdtQ	1	reverse	mdtQ|b2138,
melAB	2	forward	melA|b4119,melB|b4120,
melR	1	reverse	melR|b4118,
menA-rraA	2	reverse	menA|b3930,rraA|b3929,
menFD-yfbB-menBCE	6	reverse	menB|b2262,menC|b2261,menD|b2264,menE|b2260,menF|b2265,yfbB|b2263,
metA	1	forward	metA|b4013,
metBL	2	forward	metB|b3939,metL|b3940,
metC	1	forward	metC|b3008,
metE	1	forward	metE|b3829,
metF	1	forward	metF|b3941,
metG	1	forward	metG|b2114,
metH	1	forward	metH|b4019,
metJ	1	reverse	metJ|b3938,
metK	1	forward	metK|b2942,
metNIQ	3	reverse	metI|b0198,metN|b0199,metQ|b0197,
metR	1	reverse	metR|b3828,
metT-leuW-glnUW-metU-glnVX	7	reverse	glnU|b0670,glnV|b0665,glnW|b0668,glnX|b0664,leuW|b0672,metT|b0673,metU|b0666,
metY-yhbC-nusA-infB-rbfA-truB-rpsO-pnp	8	reverse	infB|b3168,metY|b3171,nusA|b3169,pnp|b3164,rbfA|b3167,rpsO|b3165,truB|b3166,yhbC|b3170,
metZWV	3	forward	metV|b2816,metW|b2815,metZ|b2814,
mfd	1	reverse	mfd|b1114,
mglBAC	3	reverse	mglA|b2149,mglB|b2150,mglC|b2148,
mgrB	1	reverse	mgrB|b1826,
mgsA	1	reverse	mgsA|b0963,
mgtA	1	forward	mgtA|b4242,
mhpABCDFE	6	forward	mhpA|b0347,mhpB|b0348,mhpC|b0349,mhpD|b0350,mhpE|b0352,mhpF|b0351,
mhpR-lacI	2	reverse	lacI|b0345,mhpR|b0346,
mhpT	1	forward	mhpT|b0353,
miaB	1	reverse	miaB|b0661,
micA	1	forward	micA|b4442,
micC	1	forward	micC|b4427,
micF	1	forward	micF|b4439,
minCDE	3	reverse	minC|b1176,minD|b1175,minE|b1174,
mipA	1	reverse	mipA|b1782,
mlrA	1	forward	mlrA|b2127,
mltA	1	reverse	mltA|b2813,
mltB	1	reverse	mltB|b2701,
mltD	1	reverse	mltD|b0211,
mmuPM	2	forward	mmuM|b0261,mmuP|b0260,
mngAB	2	forward	mngA|b0731,mngB|b0732,
mngR	1	reverse	mngR|b0730,
mnmA	1	reverse	mnmA|b1133,
mnmC	1	forward	mnmC|b2324,
mnmE	1	forward	mnmE|b3706,
mntH	1	reverse	mntH|b2392,
mntR-ybiR	2	forward	mntR|b0817,ybiR|b0818,
moaABCDE	5	forward	moaA|b0781,moaB|b0782,moaC|b0783,moaD|b0784,moaE|b0785,
mobAB	2	reverse	mobA|b3857,mobB|b3856,
modABC	3	forward	modA|b0763,modB|b0764,modC|b0765,
modEF	2	reverse	modE|b0761,modF|b0760,
moeAB	2	reverse	moeA|b0827,moeB|b0826,
mog	1	forward	mog|b0009,
mokB	1	reverse	mokB|b1420,
mokC-hokC	2	reverse	hokC|b4412,mokC|b0018,
molR_1	1	forward	molR_1|,
molR_2	1	forward	molR_2|,
molR_3-yehI	2	forward	molR_3|,yehI|b2118,
motAB-cheAW	4	reverse	cheA|b1888,cheW|b1887,motA|b1890,motB|b1889,
mpl	1	forward	mpl|b4233,
mppA	1	forward	mppA|b1329,
mprA-emrAB	3	forward	emrA|b2685,emrB|b2686,mprA|b2684,
mqo	1	reverse	mqo|b2210,
mqsR-ygiT	2	reverse	mqsR|b3022,ygiT|b3021,
mraZW-ftsLI-murEF-mraY-murD-ftsW-murGC-ddlB-ftsQAZ	15	forward	ddlB|b0092,ftsA|b0094,ftsI|b0084,ftsL|b0083,ftsQ|b0093,ftsW|b0089,ftsZ|b0095,mraW|b0082,mraY|b0087,mraZ|b0081,murC|b0091,murD|b0088,murE|b0085,murF|b0086,murG|b0090,
mrcA	1	forward	mrcA|b3396,
mrcB	1	forward	mrcB|b0149,
mreBCD-yhdE-rng	5	reverse	mreB|b3251,mreC|b3250,mreD|b3249,rng|b3247,yhdE|b3248,
mrp	1	reverse	mrp|b2113,
mrr	1	forward	mrr|b4351,
mscL	1	forward	mscL|b3291,
mscS	1	reverse	mscS|b2924,
msrA	1	reverse	msrA|b4219,
msrB	1	reverse	msrB|b1778,
msyB	1	reverse	msyB|b1051,
mtfA	1	forward	mtfA|b1976,
mtlADR	3	forward	mtlA|b3599,mtlD|b3600,mtlR|b3601,
mtn-btuF-yadS	3	reverse	btuF|b0158,mtn|b0159,yadS|b0157,
mtr	1	reverse	mtr|b3161,
mug	1	reverse	mug|b3068,
murA	1	reverse	murA|b3189,
murB-birA	2	forward	birA|b3973,murB|b3972,
murQP-yfeW	3	forward	murP|b2429,murQ|b2428,yfeW|b2430,
mutH	1	forward	mutH|b2831,
mutS	1	forward	mutS|b2733,
mutY-yggX-mltC-nupG	4	forward	mltC|b2963,mutY|b2961,nupG|b2964,yggX|b2962,
nac	1	reverse	nac|b1988,
nadA-pnuC	2	forward	nadA|b0750,pnuC|b0751,
nadB	1	forward	nadB|b2574,
nadC	1	reverse	nadC|b0109,
nadE	1	forward	nadE|b1740,
nadK	1	forward	nadK|b2615,
nagBACD	4	reverse	nagA|b0677,nagB|b0678,nagC|b0676,nagD|b0675,
nagE	1	forward	nagE|b0679,
nagK-cobB	2	forward	cobB|b1120,nagK|b1119,
nanATEK-yhcH	5	reverse	nanA|b3225,nanE|b3223,nanK|b3222,nanT|b3224,yhcH|b3221,
nanC-yjhT	2	reverse	nanC|b4311,yjhT|b4310,
nanR	1	reverse	nanR|b3226,
napFDAGHBC-ccmABCDEFGH	15	reverse	ccmA|b2201,ccmB|b2200,ccmC|b2199,ccmD|b2198,ccmE|b2197,ccmF|b2196,ccmG|b2195,ccmH|b2194,napA|b2206,napB|b2203,napC|b2202,napD|b2207,napF|b2208,napG|b2205,napH|b2204,
narGHJI	4	forward	narG|b1224,narH|b1225,narI|b1227,narJ|b1226,
narK	1	forward	narK|b1223,
narP	1	forward	narP|b2193,
narQ	1	forward	narQ|b2469,
narU	1	reverse	narU|b1469,
narXL	2	reverse	narL|b1221,narX|b1222,
narZYWV	4	reverse	narV|b1465,narW|b1466,narY|b1467,narZ|b1468,
ndh	1	forward	ndh|b1109,
ndk	1	reverse	ndk|b2518,
nemA	1	forward	nemA|b1650,
nepI	1	reverse	nepI|b3662,
nfo	1	forward	nfo|b2159,
nfrBA	2	reverse	nfrA|b0568,nfrB|b0569,
nfsB	1	reverse	nfsB|b0578,
nhaA	1	forward	nhaA|b0019,
nhaB	1	reverse	nhaB|b1186,
nhaR	1	forward	nhaR|b0020,
nhoA	1	forward	nhoA|b1463,
nikABCDER	6	forward	nikA|b3476,nikB|b3477,nikC|b3478,nikD|b3479,nikE|b3480,nikR|b3481,
nirBDC-cysG	4	forward	cysG|b3368,nirB|b3365,nirC|b3367,nirD|b3366,
nlpA	1	reverse	nlpA|b3661,
nlpC	1	reverse	nlpC|b1708,
nlpD-rpoS	2	reverse	nlpD|b2742,rpoS|b2741,
nlpI	1	reverse	nlpI|b3163,
nmpC	1	reverse	nmpC|b0553,
nohA-ydfN-tfaQ	3	reverse	nohA|b1548,tfaQ|b1546,ydfN|b1547,
nohB	1	forward	nohB|b0560,
norR	1	reverse	norR|b2709,
norVW	2	forward	norV|b2710,norW|b2711,
nrdAB	2	forward	nrdA|b2234,nrdB|b2235,
nrdDG	2	reverse	nrdD|b4238,nrdG|b4237,
nrdHIEF	4	forward	nrdE|b2675,nrdF|b2676,nrdH|b2673,nrdI|b2674,
nrdR-ribDE-nusB	4	forward	nrdR|b0413,nusB|b0416,ribD|b0414,ribE|b0415,
nrfABCDEFG	7	forward	nrfA|b4070,nrfB|b4071,nrfC|b4072,nrfD|b4073,nrfE|b4074,nrfF|b4075,nrfG|b4076,
nsrR-rnr-rlmB	3	forward	nsrR|b4178,rlmB|b4180,rnr|b4179,
nudB-yebC-ruvC	3	reverse	nudB|b1865,ruvC|b1863,yebC|b1864,
nudC-hemE-nfi	3	forward	hemE|b3997,nfi|b3998,nudC|b3996,
nudE	1	reverse	nudE|b3397,
nudF-yqiB-cpdA-yqiA-parE	5	reverse	cpdA|b3032,nudF|b3034,parE|b3030,yqiA|b3031,yqiB|b3033,
nudG	1	forward	nudG|b1759,
nudH-ptsP	2	reverse	nudH|b2830,ptsP|b2829,
nudI	1	forward	nudI|b2251,
nudK	1	reverse	nudK|b2467,
nuoABCEFGHIJKLMN	13	reverse	nuoA|b2288,nuoB|b2287,nuoC|b2286,nuoE|b2285,nuoF|b2284,nuoG|b2283,nuoH|b2282,nuoI|b2281,nuoJ|b2280,nuoK|b2279,nuoL|b2278,nuoM|b2277,nuoN|b2276,
nupC	1	forward	nupC|b2393,
nupX	1	reverse	nupX|b2161,
ogrK	1	reverse	ogrK|b2082,
ompA	1	reverse	ompA|b0957,
ompC	1	reverse	ompC|b2215,
ompF	1	reverse	ompF|b0929,
ompG	1	forward	ompG|b1319,
ompL	1	reverse	ompL|b3875,
ompN	1	reverse	ompN|b1377,
ompR-envZ	2	reverse	envZ|b3404,ompR|b3405,
ompW	1	forward	ompW|b1256,
ompX	1	forward	ompX|b0814,
omrA	1	reverse	omrA|b4444,
omrB	1	reverse	omrB|b4445,
oppABCDF	5	forward	oppA|b1243,oppB|b1244,oppC|b1245,oppD|b1246,oppF|b1247,
orn	1	forward	orn|b4162,
osmB	1	reverse	osmB|b1283,
osmC	1	forward	osmC|b1482,
osmE	1	reverse	osmE|b1739,
osmF-yehYXW	4	reverse	osmF|b2131,yehW|b2128,yehX|b2129,yehY|b2130,
osmY	1	forward	osmY|b4376,
otsBA	2	reverse	otsA|b1896,otsB|b1897,
oxc	1	reverse	oxc|b2373,
oxyR	1	forward	oxyR|b3961,
oxyS	1	reverse	oxyS|b4458,
paaABCDEFGHIJK	11	forward	paaA|b1388,paaB|b1389,paaC|b1390,paaD|b1391,paaE|b1392,paaF|b1393,paaG|b1394,paaH|b1395,paaI|b1396,paaJ|b1397,paaK|b1398,
paaXY	2	forward	paaX|b1399,paaY|b1400,
pabB-nudL	2	forward	nudL|b1813,pabB|b1812,
pabC-yceG-tmk-holB-ycfH	5	forward	holB|b1099,pabC|b1096,tmk|b1098,yceG|b1097,ycfH|b1100,
pagB	1	reverse	pagB|b4023,
pagP	1	forward	pagP|b0622,
panBC	2	reverse	panB|b0134,panC|b0133,
panD	1	reverse	panD|b0131,
panE-yajL	2	reverse	panE|b0425,yajL|b0424,
parC	1	reverse	parC|b3019,
pbl	1	forward	pbl|,
pbpG	1	reverse	pbpG|b2134,
pck	1	forward	pck|b3403,
pcnB-folK	2	reverse	folK|b0142,pcnB|b0143,
pdhR-aceEF-lpd	4	forward	aceE|b0114,aceF|b0115,lpd|b0116,pdhR|b0113,
pdxB-usg-truA-dedA	4	reverse	dedA|b2317,pdxB|b2320,truA|b2318,usg|b2319,
pdxH-tyrS-pdxY	3	reverse	pdxH|b1638,pdxY|b1636,tyrS|b1637,
pdxK	1	reverse	pdxK|b2418,
pepA	1	reverse	pepA|b4260,
pepB	1	reverse	pepB|b2523,
pepD	1	reverse	pepD|b0237,
pepE	1	reverse	pepE|b4021,
pepN	1	forward	pepN|b0932,
pepQ-yigZ-trkH-hemG	4	forward	hemG|b3850,pepQ|b3847,trkH|b3849,yigZ|b3848,
pepT	1	forward	pepT|b1127,
perR	1	reverse	perR|b0254,
pfkA	1	forward	pfkA|b3916,
pfkB	1	forward	pfkB|b1723,
pflA	1	reverse	pflA|b0902,
pflDC	2	forward	pflC|b3952,pflD|b3951,
pgaABCD	4	reverse	pgaA|b1024,pgaB|b1023,pgaC|b1022,pgaD|b1021,
pgi	1	forward	pgi|b4025,
pgl	1	forward	pgl|b0767,
pgpA	1	forward	pgpA|b0418,
pgpB	1	forward	pgpB|b1278,
pgsA	1	reverse	pgsA|b1912,
pheLA	2	forward	pheA|b2599,pheL|b2598,
pheP	1	forward	pheP|b0576,
pheU	1	reverse	pheU|b4134,
pheV	1	forward	pheV|b2967,
phnCDEEFGHIJKLMNOP	15	reverse	phnC|b4106,phnD|b4105,phnE|b4104,phnE|,phnF|b4102,phnG|b4101,phnH|b4100,phnI|b4099,phnJ|b4098,phnK|b4097,phnL|b4096,phnM|b4095,phnN|b4094,phnO|b4093,phnP|b4092,
phoA-psiF	2	forward	phoA|b0383,psiF|b0384,
phoBR	2	forward	phoB|b0399,phoR|b0400,
phoE	1	reverse	phoE|b0241,
phoH	1	forward	phoH|b1020,
phoPQ	2	reverse	phoP|b1130,phoQ|b1129,
pinE	1	forward	pinE|b1158,
pinH	1	reverse	pinH|,
pinQ	1	forward	pinQ|b1545,
pinR	1	reverse	pinR|b1374,
pitA	1	forward	pitA|b3493,
pitB	1	reverse	pitB|b2987,
pldA	1	forward	pldA|b3821,
pldB-yigL	2	forward	pldB|b3825,yigL|b3826,
plsB	1	reverse	plsB|b4041,
plsC	1	reverse	plsC|b3018,
pmbA	1	forward	pmbA|b4235,
pmrD	1	reverse	pmrD|b2259,
pncB	1	reverse	pncB|b0931,
pntAB	2	reverse	pntA|b1603,pntB|b1602,
polA	1	forward	polA|b3863,
polB	1	reverse	polB|b0060,
potABCD	4	reverse	potA|b1126,potB|b1125,potC|b1124,potD|b1123,
potFGHI	4	forward	potF|b0854,potG|b0855,potH|b0856,potI|b0857,
poxA	1	forward	poxA|b4155,
poxB-ltaE-ybjT	3	reverse	ltaE|b0870,poxB|b0871,ybjT|b0869,
ppa	1	reverse	ppa|b4226,
ppc	1	reverse	ppc|b3956,
ppdAB-ygdB-ppdC-recC	5	reverse	ppdA|b2826,ppdB|b2825,ppdC|b2823,recC|b2822,ygdB|b2824,
ppdD-hofBC	3	reverse	hofB|b0107,hofC|b0106,ppdD|b0108,
pphA	1	reverse	pphA|b1838,
pphB	1	forward	pphB|b2734,
ppiA	1	reverse	ppiA|b3363,
ppiB-lpxH	2	reverse	lpxH|b0524,ppiB|b0525,
ppiC	1	reverse	ppiC|b3775,
ppiD	1	forward	ppiD|b0441,
ppk-ppx	2	forward	ppk|b2501,ppx|b2502,
pppA	1	reverse	pppA|b2972,
pps	1	reverse	pps|b1702,
pptA	1	forward	pptA|b1461,
pqiAB	2	forward	pqiA|b0950,pqiB|b0951,
pqqL	1	reverse	pqqL|b1494,
prfC	1	forward	prfC|b4375,
priA	1	reverse	priA|b3935,
priC-ybaM	2	reverse	priC|b0467,ybaM|b0466,
prkB	1	forward	prkB|b3355,
prlC-yhiQ	2	reverse	prlC|b3498,yhiQ|b3497,
prmB-aroC-mepA-yfcAML	6	reverse	aroC|b2329,mepA|b2328,prmB|b2330,yfcA|b2327,yfcL|b2325,yfcM|b2326,
proBA	2	forward	proA|b0243,proB|b0242,
proC	1	reverse	proC|b0386,
proK	1	reverse	proK|b3545,
proL	1	forward	proL|b2189,
proP	1	forward	proP|b4111,
proQ-prc	2	reverse	prc|b1830,proQ|b1831,
proS	1	reverse	proS|b0194,
proVWX	3	forward	proV|b2677,proW|b2678,proX|b2679,
prpBCDE	4	forward	prpB|b0331,prpC|b0333,prpD|b0334,prpE|b0335,
prpR	1	reverse	prpR|b0330,
psd-yjeP	2	reverse	psd|b4160,yjeP|b4159,
psiE	1	forward	psiE|b4030,
pspABCDE	5	forward	pspA|b1304,pspB|b1305,pspC|b1306,pspD|b1307,pspE|b1308,
pspF	1	reverse	pspF|b1303,
pspG	1	forward	pspG|b4050,
psrD	1	forward	psrD|b4418,
psrN-alx	2	forward	alx|b3088,psrN|b4448,
psrO	1	forward	psrO|b4449,
pssA	1	forward	pssA|b2585,
pstSCAB-phoU	5	reverse	phoU|b3724,pstA|b3726,pstB|b3725,pstC|b3727,pstS|b3728,
pth-ychF	2	reverse	pth|b1204,ychF|b1203,
ptrA-recBD	3	reverse	ptrA|b2821,recB|b2820,recD|b2819,
ptrB	1	reverse	ptrB|b1845,
ptsA-fsaB-gldA	3	reverse	fsaB|b3946,gldA|b3945,ptsA|b3947,
ptsG	1	forward	ptsG|b1101,
ptsHI-crr	3	forward	crr|b2417,ptsH|b2415,ptsI|b2416,
purA	1	forward	purA|b4177,
purC	1	reverse	purC|b2476,
purEK	2	reverse	purE|b0523,purK|b0522,
purHD	2	reverse	purD|b4005,purH|b4006,
purL	1	reverse	purL|b2557,
purMN	2	forward	purM|b2499,purN|b2500,
purR	1	forward	purR|b1658,
purT	1	forward	purT|b1849,
purU	1	reverse	purU|b1232,
putA	1	reverse	putA|b1014,
putP	1	forward	putP|b1015,
puuA	1	reverse	puuA|b1297,
puuCBE	3	forward	puuB|b1301,puuC|b1300,puuE|b1302,
puuDR	2	forward	puuD|b1298,puuR|b1299,
puuP	1	reverse	puuP|b1296,
pykA	1	forward	pykA|b1854,
pykF	1	forward	pykF|b1676,
pyrC	1	reverse	pyrC|b1062,
pyrD	1	forward	pyrD|b0945,
pyrF-yciH	2	forward	pyrF|b1281,yciH|b1282,
pyrG-eno	2	reverse	eno|b2779,pyrG|b2780,
pyrH	1	forward	pyrH|b0171,
pyrLBI	3	reverse	pyrB|b4245,pyrI|b4244,pyrL|b4246,
qmcA-ybbJ	2	reverse	qmcA|b0489,ybbJ|b0488,
qor	1	reverse	qor|b4051,
qseBC	2	forward	qseB|b3025,qseC|b3026,
queA	1	forward	queA|b0405,
queC	1	reverse	queC|b0444,
queF	1	forward	queF|b2794,
racC	1	reverse	racC|b1351,
racR	1	reverse	racR|b1356,
raiA	1	forward	raiA|b2597,
rarD	1	reverse	rarD|b3819,
ravA-viaA	2	reverse	ravA|b3746,viaA|b3745,
rbn	1	forward	rbn|b2268,
rbsDACBKR	6	forward	rbsA|b3749,rbsB|b3751,rbsC|b3750,rbsD|b3748,rbsK|b3752,rbsR|b3753,
rcnA	1	forward	rcnA|b2106,
rcnR	1	reverse	rcnR|b2105,
rcsA	1	forward	rcsA|b1951,
rcsC	1	reverse	rcsC|b2218,
rcsDB	2	forward	rcsB|b2217,rcsD|b2216,
rcsF-yaeB	2	reverse	rcsF|b0196,yaeB|b0195,
rdgC	1	reverse	rdgC|b0393,
rdlA	1	forward	rdlA|b4420,
rdlB	1	forward	rdlB|b4422,
rdlC	1	forward	rdlC|b4424,
rdlD	1	forward	rdlD|b4454,
rdoA-dsbA	2	forward	dsbA|b3860,rdoA|b3859,
recAX	2	reverse	recA|b2699,recX|b2698,
recET-lar-ydaCQ-intR	6	reverse	intR|b1345,lar|b1348,recE|b1350,recT|b1349,ydaC|b1347,ydaQ|b1346,
recN	1	forward	recN|b2616,
recQ	1	forward	recQ|b3822,
relA-mazEFG	4	reverse	mazE|b2783,mazF|b2782,mazG|b2781,relA|b2784,
relBE-hokD	3	reverse	hokD|b1562,relB|b1564,relE|b1563,
rem	1	reverse	rem|b1561,
renD-emrE	2	forward	emrE|b0543,renD|b0542,
rep	1	forward	rep|b3778,
rfaDFCL	4	forward	rfaC|b3621,rfaD|b3619,rfaF|b3620,rfaL|b3622,
rfaE	1	reverse	rfaE|b3052,
rfaH	1	reverse	rfaH|b3842,
rfaQGPSBIJYZ-waaU	10	reverse	rfaB|b3628,rfaG|b3631,rfaI|b3627,rfaJ|b3626,rfaP|b3630,rfaQ|b3632,rfaS|b3629,rfaY|b3625,rfaZ|b3624,waaU|b3623,
rfbBDACX	5	reverse	rfbA|b2039,rfbB|b2041,rfbC|b2038,rfbD|b2040,rfbX|b2037,
rfe-wzzE-rffEDGHCA-wzxE-rffT-wzyE-rffM	12	forward	rfe|b3784,rffA|b3791,rffC|b3790,rffD|b3787,rffE|b3786,rffG|b3788,rffH|b3789,rffM|b3794,rffT|b4481,wzxE|b3792,wzyE|b3793,wzzE|b3785,
rhaBAD	3	reverse	rhaA|b3903,rhaB|b3904,rhaD|b3902,
rhaM	1	reverse	rhaM|b3901,
rhaSR	2	forward	rhaR|b3906,rhaS|b3905,
rhaT	1	reverse	rhaT|b3907,
rhlB	1	reverse	rhlB|b3780,
rhlE	1	forward	rhlE|b0797,
rhoL-rho	2	forward	rho|b3783,rhoL|b3782,
rhsA-yibA	2	forward	rhsA|b3593,yibA|b3594,
rhsB	1	forward	rhsB|b3482,
rhsC-ybfB	2	forward	rhsC|b0700,ybfB|b0702,
rhsD-ybbC-ylbH-ybbD	4	forward	rhsD|b0497,ybbC|b0498,ybbD|,ylbH|,
rhsE-ydcD	2	forward	rhsE|,ydcD|b1457,
rhtA	1	reverse	rhtA|b0813,
rhtB	1	reverse	rhtB|b3824,
rhtC	1	forward	rhtC|b3823,
ribA	1	reverse	ribA|b1277,
ribB	1	reverse	ribB|b3041,
ribC	1	reverse	ribC|b1662,
ribF-ileS-lspA-fkpB-ispH	5	forward	fkpB|b0028,ileS|b0026,ispH|b0029,lspA|b0027,ribF|b0025,
rihA	1	reverse	rihA|b0651,
rihB	1	reverse	rihB|b2162,
rihC	1	forward	rihC|b0030,
rimJ	1	forward	rimJ|b1066,
rimL	1	forward	rimL|b1427,
rlmG	1	reverse	rlmG|b3084,
rlmL-uup	2	forward	rlmL|b0948,uup|b0949,
rluB	1	forward	rluB|b1269,
rluC	1	forward	rluC|b1086,
rluD-yfiH	2	reverse	rluD|b2594,yfiH|b2593,
rluE-nudJ	2	reverse	nudJ|b1134,rluE|b1135,
rluF	1	forward	rluF|b4022,
rmf	1	forward	rmf|b0953,
rmuC	1	forward	rmuC|b3832,
rna	1	reverse	rna|b0611,
rnb	1	reverse	rnb|b1286,
rnc-era-recO-pdxJ-acpS	5	reverse	acpS|b2563,era|b2566,pdxJ|b2564,recO|b2565,rnc|b2567,
rnd	1	reverse	rnd|b1804,
rne	1	reverse	rne|b1084,
rnhA	1	reverse	rnhA|b0214,
rnk	1	reverse	rnk|b0610,
rnlA-yfjO	2	forward	rnlA|b2630,yfjO|b2631,
rnt-lhr	2	forward	lhr|b1653,rnt|b1652,
rob	1	reverse	rob|b4396,
rph-pyrE	2	reverse	pyrE|b3642,rph|b3643,
rpiA	1	reverse	rpiA|b2914,
rplKAJL-rpoBC	6	forward	rplA|b3984,rplJ|b3985,rplK|b3983,rplL|b3986,rpoB|b3987,rpoC|b3988,
rplM-rpsI	2	reverse	rplM|b3231,rpsI|b3230,
rplNXE-rpsNH-rplFR-rpsE-rpmD-rplO-secY-rpmJ	12	reverse	rplE|b3308,rplF|b3305,rplN|b3310,rplO|b3301,rplR|b3304,rplX|b3309,rpmD|b3302,rpmJ|b3299,rpsE|b3303,rpsH|b3306,rpsN|b3307,secY|b3300,
rplU-rpmA	2	reverse	rplU|b3186,rpmA|b3185,
rplY	1	forward	rplY|b2185,
rpmE	1	forward	rpmE|b3936,
rpmH-rnpA	2	forward	rnpA|b3704,rpmH|b3703,
rpoE-rseABC	4	reverse	rpoE|b2573,rseA|b2572,rseB|b2571,rseC|b2570,
rpoH	1	reverse	rpoH|b3461,
rpoZ-spoT-trmH-recG	4	forward	recG|b3652,rpoZ|b3649,spoT|b3650,trmH|b3651,
rprA	1	forward	rprA|b4431,
rpsB-tsf	2	forward	rpsB|b0169,tsf|b0170,
rpsF-priB-rpsR-rplI	4	forward	priB|b4201,rplI|b4203,rpsF|b4200,rpsR|b4202,
rpsJ-rplCDWB-rpsS-rplV-rpsC-rplP-rpmC-rpsQ	11	reverse	rplB|b3317,rplC|b3320,rplD|b3319,rplP|b3313,rplV|b3315,rplW|b3318,rpmC|b3312,rpsC|b3314,rpsJ|b3321,rpsQ|b3311,rpsS|b3316,
rpsLG-fusA-tufA	4	reverse	fusA|b3340,rpsG|b3341,rpsL|b3342,tufA|b3339,
rpsMKD-rpoA-rplQ	5	reverse	rplQ|b3294,rpoA|b3295,rpsD|b3296,rpsK|b3297,rpsM|b3298,
rpsP-rimM-trmD-rplS	4	reverse	rimM|b2608,rplS|b2606,rpsP|b2609,trmD|b2607,
rpsT	1	reverse	rpsT|b0023,
rpsU-dnaG-rpoD	3	forward	dnaG|b3066,rpoD|b3067,rpsU|b3065,
rraB	1	forward	rraB|b4255,
rrmA	1	reverse	rrmA|b1822,
rrmJ-hflB	2	reverse	hflB|b3178,rrmJ|b3179,
rrsA-ileT-alaT-rrlA-rrfA	5	forward	alaT|b3853,ileT|b3852,rrfA|b3855,rrlA|b3854,rrsA|b3851,
rrsB-gltT-rrlB-rrfB	4	forward	gltT|b3969,rrfB|b3971,rrlB|b3970,rrsB|b3968,
rrsC-gltU-rrlC-rrfC	4	forward	gltU|b3757,rrfC|b3759,rrlC|b3758,rrsC|b3756,
rrsD-ileU-alaU-rrlD-rrfD-thrV-rrfF	7	reverse	alaU|b3276,ileU|b3277,rrfD|b3274,rrfF|b3272,rrlD|b3275,rrsD|b3278,thrV|b3273,
rrsE-gltV-rrlE-rrfE	4	forward	gltV|b4008,rrfE|b4010,rrlE|b4009,rrsE|b4007,
rrsG-gltW-rrlG-rrfG	4	reverse	gltW|b2590,rrfG|b2588,rrlG|b2589,rrsG|b2591,
rrsH-ileV-alaV-rrlH-rrfH	5	forward	alaV|b0203,ileV|b0202,rrfH|b0205,rrlH|b0204,rrsH|b0201,
rsd	1	reverse	rsd|b3995,
rseP	1	forward	rseP|b0176,
rseX	1	forward	rseX|b4603,
rsgA	1	reverse	rsgA|b4161,
rsmB	1	forward	rsmB|b3289,
rsmC	1	reverse	rsmC|b4371,
rsmD-yhhL	2	forward	rsmD|b3465,yhhL|b3466,
rsmE-gshB	2	forward	gshB|b2947,rsmE|b2946,
rsmF	1	forward	rsmF|b1835,
rspAB	2	reverse	rspA|b1581,rspB|b1580,
rssAB	2	forward	rssA|b1234,rssB|b1235,
rstAB	2	forward	rstA|b1608,rstB|b1609,
rsuA	1	reverse	rsuA|b2183,
rtcBA	2	reverse	rtcA|b4475,rtcB|b3421,
rtcR	1	forward	rtcR|b3422,
rtn	1	forward	rtn|b2176,
rttR	1	reverse	rttR|b4425,
rumA	1	reverse	rumA|b2785,
rutABCDEFG	7	reverse	rutA|b1012,rutB|b1011,rutC|b1010,rutD|b1009,rutE|b1008,rutF|b1007,rutG|b1006,
rutR	1	forward	rutR|b1013,
ruvAB	2	reverse	ruvA|b1861,ruvB|b1860,
rybA	1	reverse	rybA|b4416,
rybB	1	reverse	rybB|b4417,
rydB	1	reverse	rydB|b4430,
ryeA	1	forward	ryeA|b4432,
ryeB	1	reverse	ryeB|b4433,
ryeC	1	forward	ryeC|b4436,
ryeD	1	forward	ryeD|b4437,
ryeE	1	forward	ryeE|b4438,
ryfA	1	forward	ryfA|b4440,
rygD	1	reverse	rygD|b4447,
ryhA	1	forward	ryhA|b4450,
ryhB	1	reverse	ryhB|b4451,
ryiA	1	forward	ryiA|b4456,
ryjA	1	reverse	ryjA|b4459,
rzoD	1	forward	rzoD|b4510,
rzoR	1	forward	rzoR|b4528,
sanA-yeiS	2	forward	sanA|b2144,yeiS|b2145,
sapABCDF	5	reverse	sapA|b1294,sapB|b1293,sapC|b1292,sapD|b1291,sapF|b1290,
sbcB	1	forward	sbcB|b2011,
sbcDC	2	reverse	sbcC|b0397,sbcD|b0398,
sbmA-yaiW	2	forward	sbmA|b0377,yaiW|b0378,
sbmC	1	reverse	sbmC|b2009,
sbp	1	forward	sbp|b3917,
scpA-argK-scpBC	4	forward	argK|b2918,scpA|b2917,scpB|b2919,scpC|b2920,
sdaA	1	forward	sdaA|b1814,
sdaCB	2	forward	sdaB|b2797,sdaC|b2796,
sdhCDAB--sucABCD	9	forward	sdhA|b0723,sdhB|b0724,sdhC|b0721,sdhD|b0722,sucA|b0726,sucB|b0727,sucC|b0728,sucD|b0729,|,
sdiA	1	reverse	sdiA|b1916,
secB-gpsA	2	reverse	gpsA|b3608,secB|b3609,
secE-nusG	2	forward	nusG|b3982,secE|b3981,
secG	1	reverse	secG|b3175,
secMA-mutT	3	forward	mutT|b0099,secA|b0098,secM|b0097,
selAB	2	reverse	selA|b3591,selB|b3590,
selC	1	forward	selC|b3658,
seqA-pgm	2	forward	pgm|b0688,seqA|b0687,
serA	1	reverse	serA|b2913,
serB-radA-nadR	3	forward	nadR|b4390,radA|b4389,serB|b4388,
serC-aroA	2	forward	aroA|b0908,serC|b0907,
serS	1	forward	serS|b0893,
serT	1	reverse	serT|b0971,
serU	1	reverse	serU|b1975,
serV-argVYZQ	5	reverse	argQ|b2691,argV|b2694,argY|b2693,argZ|b2692,serV|b2695,
serW	1	reverse	serW|b0883,
serX	1	reverse	serX|b1032,
setB	1	forward	setB|b2170,
setC	1	forward	setC|b3659,
sfmA	1	forward	sfmA|b0530,
sfmCD	2	forward	sfmC|b0531,sfmD|b0532,
sfmHF	2	forward	sfmF|b0534,sfmH|b0533,
sfsA	1	reverse	sfsA|b0146,
sfsB	1	forward	sfsB|b3188,
sgcXBCQAER	7	reverse	sgcA|b4302,sgcB|b4565,sgcC|b4304,sgcE|b4301,sgcQ|b4303,sgcR|b4300,sgcX|b4305,
sgrR-sroA-tbpA-thiPQ	5	reverse	sgrR|b0069,sroA|,tbpA|b0068,thiP|b0067,thiQ|b0066,
sgrS-setA	2	forward	setA|b0070,sgrS|b4577,
shiA	1	forward	shiA|b1981,
sieB	1	forward	sieB|b1353,
sirA	1	reverse	sirA|b3470,
sixA	1	reverse	sixA|b2340,
slp	1	forward	slp|b3506,
slt	1	forward	slt|b4392,
slyA	1	reverse	slyA|b1642,
slyB	1	forward	slyB|b1641,
slyD	1	reverse	slyD|b3349,
slyX	1	forward	slyX|b3348,
smf	1	reverse	smf|b4473,
smg	1	reverse	smg|b3284,
smpA	1	forward	smpA|b2617,
smpB	1	forward	smpB|b2620,
smtA-mukFEB	4	forward	mukB|b0924,mukE|b0923,mukF|b0922,smtA|b0921,
sodA	1	forward	sodA|b3908,
sodB	1	forward	sodB|b1656,
sodC	1	reverse	sodC|b1646,
sohA-yhaV	2	forward	sohA|b3129,yhaV|b3130,
sohB	1	forward	sohB|b1272,
sokB	1	forward	sokB|b4429,
sokC	1	forward	sokC|b4413,
solA-yceO	2	reverse	solA|b1059,yceO|b1058,
soxR	1	forward	soxR|b4063,
soxS	1	reverse	soxS|b4062,
speAB	2	reverse	speA|b2938,speB|b2937,
speC	1	reverse	speC|b2965,
speF-potE	2	reverse	potE|b0692,speF|b0693,
spf	1	forward	spf|b3864,
sppA	1	forward	sppA|b1766,
spr	1	forward	spr|b2175,
spy	1	reverse	spy|b1743,
sraA	1	reverse	sraA|,
srlAEBD-gutM-srlR-gutQ	7	forward	gutM|b2706,gutQ|b2708,srlA|b2702,srlB|b2704,srlD|b2705,srlE|b2703,srlR|b2707,
srmB	1	forward	srmB|b2576,
sroB	1	forward	sroB|b4585,
sroD	1	reverse	sroD|,
sroE	1	reverse	sroE|,
sroF	1	reverse	sroF|b4441,
sroG	1	reverse	sroG|,
sroH	1	reverse	sroH|,
ssb	1	forward	ssb|b4059,
sscR	1	forward	sscR|b2765,
sseA	1	forward	sseA|b2521,
sseB	1	reverse	sseB|b2522,
sspAB	2	reverse	sspA|b3229,sspB|b3228,
ssrA	1	forward	ssrA|b2621,
ssrS	1	forward	ssrS|b2911,
sstT	1	forward	sstT|b3089,
ssuEADCB	5	reverse	ssuA|b0936,ssuB|b0933,ssuC|b0934,ssuD|b0935,ssuE|b0937,
stfE-tfaE	2	reverse	stfE|b1157,tfaE|b1156,
sthA	1	reverse	sthA|b3962,
stpA	1	reverse	stpA|b2669,
sufABCDSE	6	reverse	sufA|b1684,sufB|b1683,sufC|b1682,sufD|b1681,sufE|b1679,sufS|b1680,
sufI	1	reverse	sufI|b3017,
sugE	1	forward	sugE|b4148,
suhB	1	forward	suhB|b2533,
sulA	1	reverse	sulA|b0958,
surE-pcm	2	reverse	pcm|b2743,surE|b2744,
sxy	1	forward	sxy|b0959,
syd	1	reverse	syd|b2793,
tag-yiaC	2	forward	tag|b3549,yiaC|b3550,
talA	1	forward	talA|b2464,
talB	1	forward	talB|b0008,
tam	1	forward	tam|b1519,
tar-tap-cheRBYZ	6	reverse	cheB|b1883,cheR|b1884,cheY|b1882,cheZ|b1881,tap|b1885,tar|b1886,
tas	1	forward	tas|b2834,
tatABC	3	forward	tatA|b3836,tatB|b3838,tatC|b3839,
tatD	1	forward	tatD|b4483,
tatE	1	forward	tatE|b0627,
tauABCD	4	forward	tauA|b0365,tauB|b0366,tauC|b0367,tauD|b0368,
tdcABCDEFG	7	reverse	tdcA|b3118,tdcB|b3117,tdcC|b3116,tdcD|b3115,tdcE|b3114,tdcF|b3113,tdcG|b4471,
tdcR	1	forward	tdcR|b3119,
tdk	1	forward	tdk|b1238,
tehAB	2	forward	tehA|b1429,tehB|b1430,
tesA-ybbO	2	reverse	tesA|b0494,ybbO|b0493,
tesB	1	reverse	tesB|b0452,
tfaD	1	forward	tfaD|b0561,
tfaS	1	forward	tfaS|b2353,
tfaX	1	forward	tfaX|b0563,
tff	1	forward	tff|b4414,
tgt-yajC-secDF	4	forward	secD|b0408,secF|b0409,tgt|b0406,yajC|b0407,
thiCEFSGH	6	reverse	thiC|b3994,thiE|b3993,thiF|b3992,thiG|b3991,thiH|b3990,thiS|b4407,
thiI	1	forward	thiI|b0423,
thiL	1	forward	thiL|b0417,
thiMD	2	reverse	thiD|b2103,thiM|b2104,
thrLABC	4	forward	thrA|b0002,thrB|b0003,thrC|b0004,thrL|b0001,
thrS-infC-rpmI-rplT-pheMST-ihfA	8	reverse	ihfA|b1712,infC|b1718,pheM|b1715,pheS|b1714,pheT|b1713,rplT|b1716,rpmI|b1717,thrS|b1719,
thrU-tyrU-glyT-thrT-tufB	5	forward	glyT|b3978,thrT|b3979,thrU|b3976,tufB|b3980,tyrU|b3977,
thrW	1	forward	thrW|b0244,
tig	1	forward	tig|b0436,
tilS	1	forward	tilS|b0188,
tisAB	2	forward	tisA|b4617,tisB|b4618,
tktA	1	reverse	tktA|b2935,
tktB	1	forward	tktB|b2465,
tldD	1	reverse	tldD|b3244,
tnaCAB	3	forward	tnaA|b3708,tnaB|b3709,tnaC|b3707,
tolB-pal-ybgF	3	forward	pal|b0741,tolB|b0740,ybgF|b0742,
tolC-ygiABC	4	forward	tolC|b3035,ygiA|b3036,ygiB|b3037,ygiC|b3038,
tonB	1	forward	tonB|b1252,
topA	1	forward	topA|b1274,
torCAD	3	forward	torA|b0997,torC|b0996,torD|b0998,
torI	1	forward	torI|b4501,
torR	1	reverse	torR|b0995,
torS	1	reverse	torS|b0993,
torT	1	forward	torT|b0994,
torYZ	2	reverse	torY|b1873,torZ|b1872,
tp2	1	reverse	tp2|,
tpiA	1	reverse	tpiA|b3919,
tpke70	1	reverse	tpke70|,
tppB	1	forward	tppB|b1634,
tpx	1	reverse	tpx|b1324,
tqsA	1	forward	tqsA|b1601,
treA	1	reverse	treA|b1197,
treBC	2	reverse	treB|b4240,treC|b4239,
treF	1	forward	treF|b3519,
treR	1	reverse	treR|b4241,
trg	1	forward	trg|b1421,
trkA	1	forward	trkA|b3290,
trkG	1	forward	trkG|b1363,
trmA	1	reverse	trmA|b3965,
trmI-yggL	2	reverse	trmI|b2960,yggL|b2959,
trmJ	1	reverse	trmJ|b2532,
trpH-yciOQ	3	forward	trpH|b1266,yciO|b1267,yciQ|b1268,
trpLEDCBA	6	reverse	trpA|b1260,trpB|b1261,trpC|b1262,trpD|b1263,trpE|b1264,trpL|b1265,
trpR	1	forward	trpR|b4393,
trpT	1	forward	trpT|b3761,
truD	1	reverse	truD|b2745,
trxA	1	forward	trxA|b3781,
trxB	1	reverse	trxB|b0888,
trxC	1	forward	trxC|b2582,
tsgA	1	forward	tsgA|b3364,
tsr	1	forward	tsr|b4355,
tsx	1	reverse	tsx|b0411,
ttcA	1	reverse	ttcA|b1344,
ttdABT	3	forward	ttdA|b3061,ttdB|b3062,ttdT|b3063,
ttdR	1	reverse	ttdR|b3060,
tus	1	forward	tus|b1610,
tusE	1	reverse	tusE|b0969,
tynA	1	reverse	tynA|b1386,
typA	1	forward	typA|b3871,
tyrB	1	forward	tyrB|b4054,
tyrP	1	forward	tyrP|b1907,
tyrR	1	forward	tyrR|b1323,
tyrTV-tpr	3	reverse	tpr|b1229,tyrT|b1231,tyrV|b1230,
ubiCA	2	forward	ubiA|b4040,ubiC|b4039,
ubiD	1	forward	ubiD|b3843,
ubiE-yigP-ubiB	3	forward	ubiB|b3835,ubiE|b3833,yigP|b3834,
ubiF	1	forward	ubiF|b0662,
ubiG	1	forward	ubiG|b2232,
ucpA	1	reverse	ucpA|b2426,
udk-dcd	2	reverse	dcd|b2065,udk|b2066,
udp	1	forward	udp|b3831,
ugd	1	reverse	ugd|b2028,
ugpBAECQ	5	reverse	ugpA|b3452,ugpB|b3453,ugpC|b3450,ugpE|b3451,ugpQ|b3449,
uhpABC	3	reverse	uhpA|b3669,uhpB|b3668,uhpC|b3667,
uhpT	1	reverse	uhpT|b3666,
uidABC	3	reverse	uidA|b1617,uidB|b1616,uidC|b1615,
uidR	1	reverse	uidR|b1618,
ulaABCDEF	6	forward	ulaA|b4193,ulaB|b4194,ulaC|b4195,ulaD|b4196,ulaE|b4197,ulaF|b4198,
ulaG	1	reverse	ulaG|b4192,
ulaR	1	reverse	ulaR|b4191,
umuDC	2	forward	umuC|b1184,umuD|b1183,
ung	1	forward	ung|b2580,
upp-uraA	2	reverse	upp|b2498,uraA|b2497,
ushA	1	forward	ushA|b0480,
uspA	1	forward	uspA|b3495,
uspB	1	reverse	uspB|b3494,
uspC	1	forward	uspC|b1895,
uspE	1	reverse	uspE|b1333,
uspF	1	reverse	uspF|b1376,
uspG	1	reverse	uspG|b0607,
uvrA	1	reverse	uvrA|b4058,
uvrB	1	forward	uvrB|b0779,
uvrD	1	forward	uvrD|b3813,
uvrYC	2	reverse	uvrC|b1913,uvrY|b1914,
uxaB	1	reverse	uxaB|b1521,
uxaCA	2	reverse	uxaA|b3091,uxaC|b3092,
uxuAB	2	forward	uxuA|b4322,uxuB|b4323,
uxuR	1	forward	uxuR|b4324,
vacJ	1	reverse	vacJ|b2346,
valS	1	reverse	valS|b4258,
valUXY-lysV	4	forward	lysV|b2404,valU|b2401,valX|b2402,valY|b2403,
valVW	2	forward	valV|b1665,valW|b1666,
valZ-lysY	2	forward	lysY|b0747,valZ|b0746,
ves	1	reverse	ves|b1742,
waaA-coaD	2	forward	coaD|b3634,waaA|b3633,
wbbIJK	3	reverse	wbbI|b2034,wbbJ|b2033,wbbK|b2032,
wbbL_2	1	reverse	wbbL_2|,
wcaCDEF-gmd-fcl-gmm-wcaI-cpsBG-wcaJ-wzxC	12	reverse	cpsB|b2049,cpsG|b2048,fcl|b2052,gmd|b2053,gmm|b2051,wcaC|b2057,wcaD|b2056,wcaE|b2055,wcaF|b2054,wcaI|b2050,wcaJ|b2047,wzxC|b2046,
wcaKLM	3	reverse	wcaK|b2045,wcaL|b2044,wcaM|b2043,
wecH	1	forward	wecH|b3561,
wrbA-yccJ	2	reverse	wrbA|b1004,yccJ|b1003,
wza-wzb-wzc-wcaAB	5	reverse	wcaA|b2059,wcaB|b2058,wza|b2062,wzb|b2061,wzc|b2060,
xapAB	2	reverse	xapA|b2407,xapB|b2406,
xapR	1	reverse	xapR|b2405,
xdhABC	3	forward	xdhA|b2866,xdhB|b2867,xdhC|b2868,
xerD	1	reverse	xerD|b2894,
xni	1	forward	xni|b2798,
xseA	1	forward	xseA|b2509,
xseB-ispA-dxs-yajO	4	reverse	dxs|b0420,ispA|b0421,xseB|b0422,yajO|b0419,
xthA	1	forward	xthA|b1749,
xylAB	2	reverse	xylA|b3565,xylB|b3564,
xylE	1	reverse	xylE|b4031,
xylFGHR	4	forward	xylF|b3566,xylG|b3567,xylH|b3568,xylR|b3569,
yaaA	1	reverse	yaaA|b0006,
yaaH	1	reverse	yaaH|b0010,
yaaI	1	reverse	yaaI|b0013,
yaaJ	1	reverse	yaaJ|b0007,
yaaU	1	forward	yaaU|b0045,
yaaW	1	reverse	yaaW|b0011,
yaaX	1	forward	yaaX|b0005,
yabI	1	forward	yabI|b0065,
yabPQ	2	forward	yabP|b0056,yabQ|b0057,
yacC-speED	3	reverse	speD|b0120,speE|b0121,yacC|b0122,
yacH	1	reverse	yacH|b0117,
yacL	1	forward	yacL|b0119,
yadD	1	forward	yadD|b0132,
yadE	1	forward	yadE|b0130,
yadGH	2	forward	yadG|b0127,yadH|b0128,
yadI	1	forward	yadI|b0129,
yadMLKC	4	reverse	yadC|b0135,yadK|b0136,yadL|b0137,yadM|b0138,
yadN	1	reverse	yadN|b0141,
yadR	1	forward	yadR|b0156,
yaeF	1	reverse	yaeF|b0193,
yaeH	1	reverse	yaeH|b0163,
yaeI	1	reverse	yaeI|b0164,
yaeP-rof	2	reverse	rof|b0189,yaeP|b4406,
yaeQJ-nlpE	3	forward	nlpE|b0192,yaeJ|b0191,yaeQ|b0190,
yaeR	1	forward	yaeR|b0187,
yaeT-skp-lpxD-fabZ-lpxAB-rnhB-dnaE	8	forward	dnaE|b0184,fabZ|b0180,lpxA|b0181,lpxB|b0182,lpxD|b0179,rnhB|b0183,skp|b0178,yaeT|b0177,
yafC	1	reverse	yafC|b0208,
yafDE	2	forward	yafD|b0209,yafE|b0210,
yafF	1	forward	yafF|,
yafJ	1	forward	yafJ|b0223,
yafK	1	reverse	yafK|b0224,
yafL	1	forward	yafL|b0227,
yafM	1	forward	yafM|b0228,
yafNOP	3	forward	yafN|b0232,yafO|b0233,yafP|b0234,
yafS	1	forward	yafS|b0213,
yafT	1	forward	yafT|b0217,
yafU	1	reverse	yafU|,
yafV	1	reverse	yafV|b0219,
yafY-ykfBF-yafX-ykfGH-yafW-ykfI	8	reverse	yafW|b0246,yafX|b0248,yafY|b0251,ykfB|b0250,ykfF|b0249,ykfG|b0247,ykfH|b4504,ykfI|b0245,
yagAB-ykgN	3	reverse	yagA|b0267,yagB|b0266,ykgN|b4505,
yagEF	2	forward	yagE|b0268,yagF|b0269,
yagGH	2	forward	yagG|b0270,yagH|b0271,
yagI	1	reverse	yagI|b0272,
yagJ	1	forward	yagJ|b0276,
yagK	1	reverse	yagK|b0277,
yagML	2	reverse	yagL|b0278,yagM|b0279,
yagN	1	reverse	yagN|b0280,
yagP	1	reverse	yagP|b0282,
yagTSRQ	4	reverse	yagQ|b0283,yagR|b0284,yagS|b0285,yagT|b0286,
yagU	1	forward	yagU|b0287,
yahA	1	forward	yahA|b0315,
yahB	1	reverse	yahB|b0316,
yahC	1	reverse	yahC|b0317,
yahDEFG	4	forward	yahD|b0318,yahE|b0319,yahF|b0320,yahG|b0321,
yahH	1	forward	yahH|b0322,
yahIJ	2	forward	yahI|b0323,yahJ|b0324,
yahK	1	forward	yahK|b0325,
yahL	1	forward	yahL|b0326,
yahM	1	forward	yahM|b0327,
yahN	1	reverse	yahN|b0328,
yahO	1	forward	yahO|b0329,
yaiE	1	forward	yaiE|b0391,
yaiF	1	reverse	yaiF|b0362,
yaiI	1	forward	yaiI|b0387,
yaiL	1	forward	yaiL|b0354,
yaiP	1	reverse	yaiP|b0363,
yaiS	1	reverse	yaiS|b0364,
yaiT	1	forward	yaiT|b0371,
yaiU	1	forward	yaiU|b0374,
yaiV	1	forward	yaiV|b0375,
yaiXO	2	reverse	yaiO|b0358,yaiX|b0359,
yaiY	1	reverse	yaiY|b0379,
yaiZ	1	forward	yaiZ|b0380,
yajD	1	forward	yajD|b0410,
yajG	1	reverse	yajG|b0434,
yajI	1	reverse	yajI|b0412,
yajQ	1	forward	yajQ|b0426,
yajR	1	reverse	yajR|b0427,
ybaA	1	forward	ybaA|b0456,
ybaB-recR	2	forward	recR|b0472,ybaB|b0471,
ybaE	1	reverse	ybaE|b0445,
ybaJ-hha	2	reverse	hha|b0460,ybaJ|b0461,
ybaK	1	reverse	ybaK|b0481,
ybaL	1	reverse	ybaL|b0478,
ybaN	1	forward	ybaN|b0468,
ybaO	1	forward	ybaO|b0447,
ybaP	1	reverse	ybaP|b0482,
ybaQ	1	forward	ybaQ|b0483,
ybaST	2	forward	ybaS|b0485,ybaT|b0486,
ybaV	1	forward	ybaV|b0442,
ybaW	1	forward	ybaW|b0443,
ybaY	1	forward	ybaY|b0453,
ybaZ	1	reverse	ybaZ|b0454,
ybbAP	2	forward	ybbA|b0495,ybbP|b0496,
ybbB	1	reverse	ybbB|b0503,
ybbLM	2	forward	ybbL|b0490,ybbM|b0491,
ybbN	1	reverse	ybbN|b0492,
ybcC	1	reverse	ybcC|b0539,
ybcD	1	forward	ybcD|,
ybcH	1	reverse	ybcH|b0567,
ybcI	1	reverse	ybcI|b0527,
ybcK	1	forward	ybcK|b0544,
ybcLM	2	forward	ybcL|b0545,ybcM|b0546,
ybcN-ninE-ybcO-rusA-ylcG	5	forward	ninE|b0548,rusA|b0550,ybcN|b0547,ybcO|b0549,ylcG|b4509,
ybcQ	1	forward	ybcQ|b0551,
ybcV	1	reverse	ybcV|b0558,
ybcW	1	forward	ybcW|b0559,
ybcY	1	reverse	ybcY|b0562,
ybdD	1	forward	ybdD|b4512,
ybdF	1	reverse	ybdF|b0579,
ybdG	1	reverse	ybdG|b0577,
ybdH	1	reverse	ybdH|b0599,
ybdJ	1	reverse	ybdJ|b0580,
ybdK	1	reverse	ybdK|b0581,
ybdL	1	forward	ybdL|b0600,
ybdM	1	reverse	ybdM|b0601,
ybdN	1	reverse	ybdN|b0602,
ybdO	1	reverse	ybdO|b0603,
ybdR	1	forward	ybdR|b0608,
ybeBA-mrdAB-rlpA	5	reverse	mrdA|b0635,mrdB|b0634,rlpA|b0633,ybeA|b0636,ybeB|b0637,
ybeD	1	reverse	ybeD|b0631,
ybeF	1	reverse	ybeF|b0629,
ybeHM	2	forward	ybeH|b0625,ybeM|b0626,
ybeL	1	forward	ybeL|b0643,
ybeQ	1	reverse	ybeQ|b0644,
ybeR-djlB	2	forward	djlB|b0646,ybeR|b0645,
ybeT	1	reverse	ybeT|b0647,
ybeU-djlC	2	forward	djlC|b0649,ybeU|b0648,
ybeX-lnt	2	reverse	lnt|b0657,ybeX|b0658,
ybeZY	2	reverse	ybeY|b0659,ybeZ|b0660,
ybfA	1	forward	ybfA|b0699,
ybfD	1	forward	ybfD|b0706,
ybfE	1	reverse	ybfE|b0685,
ybfF	1	reverse	ybfF|b0686,
ybfHG	2	reverse	ybfG|,ybfH|,
ybfL	1	forward	ybfL|b0705,
ybfM	1	forward	ybfM|b0681,
ybfN	1	forward	ybfN|b0682,
ybfOC	2	forward	ybfC|b0704,ybfO|,
ybfP	1	forward	ybfP|b0689,
ybfQ	1	forward	ybfQ|b4514,
ybgA-phr	2	forward	phr|b0708,ybgA|b0707,
ybgC-tolQRA	4	forward	tolA|b0739,tolQ|b0737,tolR|b0738,ybgC|b0736,
ybgD	1	reverse	ybgD|b0719,
ybgE	1	forward	ybgE|b0735,
ybgH	1	reverse	ybgH|b0709,
ybgIJKL-nei	5	forward	nei|b0714,ybgI|b0710,ybgJ|b0711,ybgK|b0712,ybgL|b0713,
ybgQPO	3	reverse	ybgO|b0716,ybgP|b0717,ybgQ|b0718,
ybgS	1	reverse	ybgS|b0753,
ybgT	1	forward	ybgT|b4515,
ybhA	1	reverse	ybhA|b0766,
ybhB	1	reverse	ybhB|b0773,
ybhC	1	reverse	ybhC|b0772,
ybhD	1	reverse	ybhD|b0768,
ybhH	1	forward	ybhH|b0769,
ybhI	1	forward	ybhI|b0770,
ybhJ	1	forward	ybhJ|b0771,
ybhK	1	reverse	ybhK|b0780,
ybhL	1	forward	ybhL|b0786,
ybhM	1	forward	ybhM|b0787,
ybhPON	3	reverse	ybhN|b0788,ybhO|b0789,ybhP|b0790,
ybhQ	1	forward	ybhQ|b0791,
ybhT	1	forward	ybhT|b0762,
ybiA	1	reverse	ybiA|b0798,
ybiB	1	forward	ybiB|b0800,
ybiC	1	forward	ybiC|b0801,
ybiH-ybhGFSR	5	reverse	ybhF|b0794,ybhG|b0795,ybhR|b0792,ybhS|b0793,ybiH|b0796,
ybiI	1	reverse	ybiI|b0803,
ybiJ	1	reverse	ybiJ|b0802,
ybiM	1	reverse	ybiM|b0806,
ybiN	1	forward	ybiN|b0807,
ybiO	1	reverse	ybiO|b0808,
ybiP	1	reverse	ybiP|b0815,
ybiS	1	reverse	ybiS|b0819,
ybiT	1	forward	ybiT|b0820,
ybiU	1	reverse	ybiU|b0821,
ybiV	1	reverse	ybiV|b0822,
ybiX	1	reverse	ybiX|b0804,
ybiYW	2	reverse	ybiW|b0823,ybiY|b0824,
ybjC-nfsA-rimK-ybjN	4	forward	nfsA|b0851,rimK|b0852,ybjC|b0850,ybjN|b0853,
ybjD	1	forward	ybjD|b0876,
ybjE	1	reverse	ybjE|b0874,
ybjG	1	reverse	ybjG|b0841,
ybjH	1	reverse	ybjH|b0843,
ybjJI	2	reverse	ybjI|b0844,ybjJ|b0845,
ybjK	1	forward	ybjK|b0846,
ybjL	1	reverse	ybjL|b0847,
ybjM	1	forward	ybjM|b0848,
ybjO-rumB	2	forward	rumB|b0859,ybjO|b0858,
ybjP	1	reverse	ybjP|b0865,
ybjQR	2	forward	ybjQ|b0866,ybjR|b0867,
ybjS	1	reverse	ybjS|b0868,
ybjX	1	reverse	ybjX|b0877,
ycaC	1	reverse	ycaC|b0897,
ycaD	1	forward	ycaD|b0898,
ycaI-msbA-lpxK-ycaQ	4	forward	lpxK|b0915,msbA|b0914,ycaI|b0913,ycaQ|b0916,
ycaK	1	forward	ycaK|b0901,
ycaL	1	forward	ycaL|b0909,
ycaM	1	forward	ycaM|b0899,
ycaN	1	reverse	ycaN|b0900,
ycaO	1	reverse	ycaO|b0905,
ycaP	1	forward	ycaP|b0906,
ycaR-kdsB	2	forward	kdsB|b0918,ycaR|b0917,
ycbB	1	forward	ycbB|b0925,
ycbC	1	reverse	ycbC|b0920,
ycbG	1	forward	ycbG|b0956,
ycbJ	1	forward	ycbJ|b0919,
ycbKL	2	forward	ycbK|b0926,ycbL|b0927,
ycbQ	1	forward	ycbQ|b0938,
ycbRSTUVF	6	forward	ycbF|b0944,ycbR|b0939,ycbS|b0940,ycbT|b0941,ycbU|b0942,ycbV|b0943,
ycbW	1	forward	ycbW|b0946,
ycbX	1	reverse	ycbX|b0947,
ycbZ	1	reverse	ycbZ|b0955,
yccA	1	reverse	yccA|b0970,
yccE	1	forward	yccE|b1001,
yccFS	2	reverse	yccF|b0961,yccS|b0960,
yccM	1	reverse	yccM|b0992,
yccT	1	reverse	yccT|b0964,
yccU	1	forward	yccU|b0965,
yccW	1	reverse	yccW|b0967,
yccX	1	forward	yccX|b0968,
ycdOB	2	forward	ycdB|b1019,ycdO|b1018,
ycdT	1	forward	ycdT|b1025,
ycdXY	2	forward	ycdX|b1034,ycdY|b1035,
ycdZ	1	forward	ycdZ|b1036,
yceA	1	forward	yceA|b1055,
yceB	1	reverse	yceB|b1063,
yceD-rpmF-plsX-fabHDG-acpP-fabF	8	forward	acpP|b1094,fabD|b1092,fabF|b1095,fabG|b1093,fabH|b1091,plsX|b1090,rpmF|b1089,yceD|b1088,
yceF	1	reverse	yceF|b1087,
yceH	1	forward	yceH|b1067,
yceJI	2	reverse	yceI|b1056,yceJ|b1057,
yceK	1	forward	yceK|b1050,
yceM	1	forward	yceM|b1068,
yceN	1	forward	yceN|b1069,
yceQ	1	forward	yceQ|b1085,
ycfD	1	reverse	ycfD|b1128,
ycfJ	1	forward	ycfJ|b1110,
ycfQ	1	reverse	ycfQ|b1111,
ycfS	1	reverse	ycfS|b1113,
ycfT	1	reverse	ycfT|b1115,
ycgB	1	reverse	ycgB|b1188,
ycgE	1	reverse	ycgE|b1162,
ycgF	1	reverse	ycgF|b1163,
ycgG	1	forward	ycgG|b1168,
ycgH_1	1	forward	ycgH_1|,
ycgH_2	1	forward	ycgH_2|,
ycgJ	1	forward	ycgJ|b1177,
ycgK	1	reverse	ycgK|b1178,
ycgL	1	forward	ycgL|b1179,
ycgM	1	forward	ycgM|b1180,
ycgN	1	forward	ycgN|b1181,
ycgR	1	reverse	ycgR|b1194,
ycgV	1	reverse	ycgV|b1202,
ycgX	1	reverse	ycgX|b1161,
ycgY	1	forward	ycgY|b1196,
ycgZ	1	forward	ycgZ|b1164,
ychE	1	forward	ychE|b1242,
ychE_2-yhcF	2	forward	ychE_2|,yhcF|b3219,
ychG_1G_2	2	reverse	ychG_1|,ychG_2|,
ychH	1	forward	ychH|b1205,
ychJ	1	reverse	ychJ|b1233,
ychM	1	reverse	ychM|b1206,
ychN	1	reverse	ychN|b1219,
ychO	1	forward	ychO|b1220,
ychQA-kdsA	3	forward	kdsA|b1215,ychA|b1214,ychQ|b1213,
ychS	1	forward	ychS|b1228,
yciA	1	reverse	yciA|b1253,
yciCB	2	reverse	yciB|b1254,yciC|b1255,
yciGFE	3	reverse	yciE|b1257,yciF|b1258,yciG|b1259,
yciI	1	reverse	yciI|b1251,
yciK-btuR	2	reverse	btuR|b1270,yciK|b1271,
yciN	1	reverse	yciN|b1273,
yciSM	2	forward	yciM|b1280,yciS|b1279,
yciW	1	reverse	yciW|b1287,
yciY	1	forward	yciY|b4595,
yciZ-deoT	2	reverse	deoT|b1284,yciZ|b4596,
ycjD	1	reverse	ycjD|b1289,
ycjG	1	forward	ycjG|b1325,
ycjMNOPQRST-pgmB-ycjV-ymjB	11	forward	pgmB|b1317,ycjM|b1309,ycjN|b1310,ycjO|b1311,ycjP|b1312,ycjQ|b1313,ycjR|b1314,ycjS|b1315,ycjT|b1316,ycjV|b1318,ymjB|,
ycjW	1	reverse	ycjW|b1320,
ycjXF	2	forward	ycjF|b1322,ycjX|b1321,
ycjY	1	reverse	ycjY|b1327,
ycjZ	1	forward	ycjZ|b1328,
ydaGF	2	reverse	ydaF|b4527,ydaG|b1355,
ydaL	1	forward	ydaL|b1340,
ydaM	1	reverse	ydaM|b1341,
ydaN	1	forward	ydaN|b1342,
ydaSTUVW-rzpR	6	forward	rzpR|b1362,ydaS|b1357,ydaT|b1358,ydaU|b1359,ydaV|b1360,ydaW|b1361,
ydbA_1	1	forward	ydbA_1|,
ydbA_2	1	forward	ydbA_2|,
ydbC	1	forward	ydbC|b1406,
ydbD	1	forward	ydbD|b1407,
ydbH-ynbE-ydbL	3	forward	ydbH|b1381,ydbL|b1383,ynbE|b1382,
ydbJ	1	forward	ydbJ|b4529,
ydbK	1	reverse	ydbK|b1378,
ydcA	1	forward	ydcA|b1419,
ydcC	1	forward	ydcC|b1460,
ydcF	1	forward	ydcF|b1414,
ydcH	1	forward	ydcH|b1426,
ydcI	1	reverse	ydcI|b1422,
ydcJ	1	forward	ydcJ|b1423,
ydcK	1	reverse	ydcK|b1428,
ydcL	1	forward	ydcL|b1431,
ydcM	1	forward	ydcM|b1432,
ydcN	1	forward	ydcN|b1434,
ydcO	1	reverse	ydcO|b1433,
ydcP	1	forward	ydcP|b1435,
ydcR	1	forward	ydcR|b1439,
ydcSTUV	4	forward	ydcS|b1440,ydcT|b1441,ydcU|b1442,ydcV|b1443,
ydcW	1	forward	ydcW|b1444,
ydcX	1	forward	ydcX|b1445,
ydcY	1	forward	ydcY|b1446,
yddAB	2	reverse	yddA|b1496,yddB|b1495,
yddE	1	reverse	yddE|b1464,
yddG	1	reverse	yddG|b1473,
yddH	1	reverse	yddH|b1462,
yddLKJ	3	reverse	yddJ|b1470,yddK|,yddL|,
yddM	1	reverse	yddM|b1477,
yddV-dos	2	reverse	dos|b1489,yddV|b1490,
yddW	1	reverse	yddW|b1491,
ydeA	1	forward	ydeA|b1528,
ydeE	1	forward	ydeE|b1534,
ydeH	1	reverse	ydeH|b1535,
ydeI	1	reverse	ydeI|b1536,
ydeJ	1	forward	ydeJ|b1537,
ydeK	1	reverse	ydeK|b1510,
ydeM	1	reverse	ydeM|b1497,
ydeN	1	reverse	ydeN|b1498,
ydeO	1	reverse	ydeO|b1499,
ydeP	1	reverse	ydeP|b1501,
ydeQ	1	reverse	ydeQ|b1502,
ydeTSR	3	reverse	ydeR|b1503,ydeS|b1504,ydeT|,
ydeU	1	reverse	ydeU|b1509,
ydeV	1	reverse	ydeV|b1511,
ydfAB-rzpQ	3	forward	rzpQ|b1573,ydfA|b1571,ydfB|b1572,
ydfG	1	forward	ydfG|b1539,
ydfH	1	forward	ydfH|b1540,
ydfI	1	reverse	ydfI|b1542,
ydfJ	1	reverse	ydfJ|b1543,
ydfK	1	forward	ydfK|b1544,
ydfUT	2	reverse	ydfT|b1559,ydfU|b1560,
ydfV	1	forward	ydfV|b1565,
ydfZ	1	forward	ydfZ|b1541,
ydgA	1	forward	ydgA|b1614,
ydgC	1	reverse	ydgC|b1607,
ydgD	1	forward	ydgD|b1598,
ydgH	1	forward	ydgH|b1604,
ydgI-folM	2	forward	folM|b1606,ydgI|b1605,
ydgJ	1	reverse	ydgJ|b1624,
ydgK-rsxABCDGE-nth	8	forward	nth|b1633,rsxA|b1627,rsxB|b1628,rsxC|b1629,rsxD|b1630,rsxE|b1632,rsxG|b1631,ydgK|b1626,
ydhA	1	reverse	ydhA|b1639,
ydhB	1	reverse	ydhB|b1659,
ydhC	1	forward	ydhC|b1660,
ydhF	1	reverse	ydhF|b1647,
ydhIJK	3	forward	ydhI|b1643,ydhJ|b1644,ydhK|b1645,
ydhL	1	reverse	ydhL|b1648,
ydhM	1	forward	ydhM|b1649,
ydhO	1	forward	ydhO|b1655,
ydhP	1	reverse	ydhP|b1657,
ydhQ	1	reverse	ydhQ|b1664,
ydhR	1	forward	ydhR|b1667,
ydhS	1	forward	ydhS|b1668,
ydhXUT	3	reverse	ydhT|b1669,ydhU|b1670,ydhX|b1671,
ydhYVW	3	reverse	ydhV|b1673,ydhW|b1672,ydhY|b1674,
ydhZ	1	reverse	ydhZ|b1675,
ydiA	1	forward	ydiA|b1703,
ydiE	1	forward	ydiE|b1705,
ydiFO	2	forward	ydiF|b1694,ydiO|b1695,
ydiJIH	3	reverse	ydiH|b1685,ydiI|b1686,ydiJ|b1687,
ydiK	1	forward	ydiK|b1688,
ydiL	1	forward	ydiL|b1689,
ydiM	1	forward	ydiM|b1690,
ydiNB-aroD	3	forward	aroD|b1693,ydiB|b1692,ydiN|b1691,
ydiP	1	reverse	ydiP|b1696,
ydiQRST-fadK	5	forward	fadK|b1701,ydiQ|b1697,ydiR|b1698,ydiS|b1699,ydiT|b1700,
ydiU	1	reverse	ydiU|b1706,
ydiV	1	reverse	ydiV|b1707,
ydiY	1	reverse	ydiY|b1722,
ydiZ	1	forward	ydiZ|b1724,
ydjA-selD-topB	3	reverse	selD|b1764,topB|b1763,ydjA|b1765,
ydjE	1	reverse	ydjE|b1769,
ydjF	1	reverse	ydjF|b1770,
ydjLKJIHG	6	reverse	ydjG|b1771,ydjH|b1772,ydjI|b1773,ydjJ|b1774,ydjK|b1775,ydjL|b1776,
ydjM	1	forward	ydjM|b1728,
ydjN	1	forward	ydjN|b1729,
ydjO	1	reverse	ydjO|b1730,
ydjXYZ-ynjABCD	7	forward	ydjX|b1750,ydjY|b1751,ydjZ|b1752,ynjA|b1753,ynjB|b1754,ynjC|b1755,ynjD|b1756,
yeaC	1	reverse	yeaC|b1777,
yeaD	1	forward	yeaD|b1780,
yeaE	1	reverse	yeaE|b1781,
yeaGH	2	forward	yeaG|b1783,yeaH|b1784,
yeaI	1	forward	yeaI|b1785,
yeaJ	1	forward	yeaJ|b1786,
yeaK	1	forward	yeaK|b1787,
yeaL	1	forward	yeaL|b1789,
yeaM	1	reverse	yeaM|b1790,
yeaN	1	forward	yeaN|b1791,
yeaO	1	forward	yeaO|b1792,
yeaP	1	forward	yeaP|b1794,
yeaQ	1	reverse	yeaQ|b1795,
yeaR-yoaG	2	reverse	yeaR|b1797,yoaG|b1796,
yeaT	1	reverse	yeaT|b1799,
yeaU	1	forward	yeaU|b1800,
yeaVW	2	forward	yeaV|b1801,yeaW|b1802,
yeaX	1	forward	yeaX|b1803,
yeaZY	2	reverse	yeaY|b1806,yeaZ|b1807,
yebA	1	reverse	yebA|b1856,
yebB	1	forward	yebB|b1862,
yebE	1	reverse	yebE|b1846,
yebF	1	reverse	yebF|b1847,
yebG	1	reverse	yebG|b1848,
yebK	1	forward	yebK|b1853,
yebN	1	forward	yebN|b1821,
yebO	1	reverse	yebO|b1825,
yebQ	1	forward	yebQ|b1828,
yebR	1	reverse	yebR|b1832,
yebST	2	forward	yebS|b1833,yebT|b1834,
yebV	1	forward	yebV|b1836,
yebW	1	forward	yebW|b1837,
yecA	1	reverse	yecA|b1908,
yecDE	2	forward	yecD|b1867,yecE|b1868,
yecF	1	forward	yecF|b1915,
yecH	1	reverse	yecH|b1906,
yecJ	1	reverse	yecJ|b4537,
yecM	1	reverse	yecM|b1875,
yecN-cmoAB	3	forward	cmoA|b1870,cmoB|b1871,yecN|b1869,
yecR	1	forward	yecR|b1904,
yecT	1	forward	yecT|b1877,
yedA	1	forward	yedA|b1959,
yedD	1	reverse	yedD|b1928,
yedEF	2	forward	yedE|b1929,yedF|b1930,
yedI	1	reverse	yedI|b1958,
yedK	1	forward	yedK|b1931,
yedL	1	forward	yedL|b1932,
yedM	1	reverse	yedM|b1935,
yedN_1N_2	2	reverse	yedN_1|,yedN_2|,
yedP	1	forward	yedP|b1955,
yedQ	1	reverse	yedQ|b1956,
yedRJ	2	reverse	yedJ|b1962,yedR|b1963,
yedS_1S_2	2	forward	yedS_1|,yedS_2|,
yedS_3	1	forward	yedS_3|,
yedWV	2	reverse	yedV|b1968,yedW|b1969,
yedX	1	forward	yedX|b1970,
yedYZ	2	forward	yedY|b1971,yedZ|b1972,
yeeA	1	reverse	yeeA|b2008,
yeeED	2	reverse	yeeD|b2012,yeeE|b2013,
yeeF	1	reverse	yeeF|b2014,
yeeJ	1	forward	yeeJ|b1978,
yeeL_1L_2	2	reverse	yeeL_1|,yeeL_2|,
yeeN	1	forward	yeeN|b1983,
yeeO	1	reverse	yeeO|b1985,
yeeP	1	forward	yeeP|b1999,
yeeRSTUVW	6	forward	yeeR|b2001,yeeS|b2002,yeeT|b2003,yeeU|b2004,yeeV|b2005,yeeW|b2006,
yeeX	1	reverse	yeeX|b2007,
yeeY	1	reverse	yeeY|b2015,
yeeZ	1	reverse	yeeZ|b2016,
yefM-yoeB	2	reverse	yefM|b2017,yoeB|b4539,
yegD	1	forward	yegD|b2069,
yegE	1	forward	yegE|b2067,
yegH	1	forward	yegH|b2063,
yegI	1	reverse	yegI|b2070,
yegJ	1	forward	yegJ|b2071,
yegLK	2	reverse	yegK|b2072,yegL|b2073,
[truncated: 708 more rows]
