# Supplementary material for: The impact of horizontal gene transfer in shaping operons and protein interaction networks – direct evidence of preferential attachment
Source: BMC Evol Biol. 2008 Jan 24;8:23. doi: 10.1186/1471-2148-8-23 (PMC2259305; doi:10.1186/1471-2148-8-23)
Supplement: Additional file 6 — Data_2008_0117.zip. Compressed zip file containing data used in the study [file 1471-2148-8-23-S6.zip › DATA_2008_0117/RegulonDB_57/Regulondb_57_GeneProductSet.txt]

ECK120001251	thrL	b0001	190	255	forward	thr operon leader peptide
ECK120000987	thrA	b0002	337	2799	forward	ThrA
ECK120000988	thrB	b0003	2801	3733	forward	ThrB
ECK120000989	thrC	b0004	3734	5020	forward	threonine synthase
ECK120002701	yaaX	b0005	5234	5530	forward	predicted protein
ECK120000009	yaaA	b0006	5683	6459	reverse	conserved protein
ECK120001508	yaaJ	b0007	6529	7959	reverse	YaaJ alanine AGSS transporter
ECK120001509	talB	b0008	8238	9191	forward	transaldolase B
ECK120001467	mog	b0009	9306	9893	forward	predicted molybdochelatase
ECK120001468	yaaH	b0010	9928	10494	reverse	conserved inner membrane protein associated with acetate transport
ECK120002702	yaaW	b0011	10643	11356	reverse	conserved protein
ECK120001465	htgA	b0012	10830	11315	forward	predicted DNA-binding transcriptional regulator
ECK120004453	yaaI	b0013	11382	11786	reverse	predicted protein
ECK120000235	dnaK	b0014	12163	14079	forward	chaperone Hsp70; DNA biosynthesis; autoregulated heat shock proteins
ECK120002604	tpke11		14080	14168	forward	small RNA
ECK120000234	dnaJ	b0015	14168	15298	forward	chaperone with DnaK; heat shock protein
ECK120002703	insL-1	b0016	15445	16557	forward	IS186/IS421 transposase
ECK120002704	Phantom Gene		15869	16177	reverse
ECK120000366	mokC	b0018	16751	16960	reverse	regulatory peptide whose translation enables hokC (gef) expression
ECK120002652	hokC	b4412	16751	16903	reverse	HokC, Gef toxin; interferes with membrane function when in excess
ECK120002653	sokC	b4413	16952	17006	forward	antisense RNA blocking mokC and hokC translation
ECK120000645	nhaA	b0019	17489	18655	forward	sodium/proton NhaA transporter
ECK120001066	nhaR	b0020	18715	19620	forward	NhaR transcriptional activator
ECK120023911	insAB-1		19810	20508	reverse	InsAB' transposase
ECK120002705	insB-1	b0021	19811	20314	reverse	IS1 protein InsB
ECK120002706	insA-1	b0022	20233	20508	reverse	IS1 protein InsA
ECK120000910	rpsT	b0023	20815	21078	reverse	30S ribosomal subunit protein S20
ECK120002707	yaaY	b0024	21181	21399	forward	predicted protein
ECK120001067	ribF	b0025	21407	22348	forward	bifunctional riboflavin kinase / FMN adenylyltransferase
ECK120000485	ileS	b0026	22391	25207	forward	isoleucyl-tRNA synthetase
ECK120000541	lspA	b0027	25207	25701	forward	prolipoprotein signal peptidase II
ECK120001068	fkpB	b0028	25826	26275	forward	peptidylprolyl isomerase
ECK120001069	ispH	b0029	26277	27227	forward	1-hydroxy-2-methyl-2-(E)-butenyl 4-diphosphate reductase
ECK120001070	rihC	b0030	27293	28207	forward	ribonucleoside hydrolase 3
ECK120000200	dapB	b0031	28374	29195	forward	DapB
ECK120000130	carA	b0032	29651	30799	forward	CarA
ECK120000131	carB	b0033	30817	34038	forward	CarB
ECK120002708	caiF	b0034	34300	34695	forward	CaiF transcriptional activator
ECK120002330	caiE	b0035	34781	35371	reverse	caiE protein
ECK120001510	caiD	b0036	35377	36270	reverse	crotonobetainyl-CoA hydratase/carnitine racemase
ECK120001511	caiC	b0037	36271	37839	reverse	carnitine-CoA ligase/crotonobetaine-CoA ligase/carnitine-CoA ligase
ECK120001512	caiB	b0038	37898	39115	reverse	CaiB monomer
ECK120001513	caiA	b0039	39244	40386	reverse	crotonobetaine reductase
ECK120001514	caiT	b0040	40417	41931	reverse	CaiT carnitine BCCT transporter
ECK120001515	fixA	b0041	42403	43173	forward	probable flavoprotein subunit required for anaerobic carnitine metabolism
ECK120001516	fixB	b0042	43188	44129	forward	probable flavoprotein subunit required for anaerobic carnitine metabolism
ECK120001517	fixC	b0043	44180	45466	forward	flavoprotein (electron transport), possibly involved in anaerobic carnitine metabolism
ECK120001518	fixX	b0044	45463	45750	forward	putative ferredoxin possibly involved in anaerobic carnitine metabolism
ECK120001519	yaaU	b0045	45807	47138	forward	YaaU
ECK120001520	kefF	b0046	47246	47776	forward	regulator of KefC-mediated potassium transport
ECK120000514	kefC	b0047	47769	49631	forward	KefC potassium CPA2 transporter
ECK120000320	folA	b0048	49823	50302	forward	dihydrofolate reductase
ECK120000044	apaH	b0049	50380	51222	reverse	diadenosine tetraphosphatase
ECK120000043	apaG	b0050	51229	51606	reverse	hypothetical protein
ECK120000516	ksgA	b0051	51609	52430	reverse	S-adenosylmethionine-6-N',N'-adenosyl (rRNA) dimethyltransferase
ECK120000684	pdxA	b0052	52427	53416	reverse	4-hydroxy-L-threonine phosphate dehydrogenase, NAD-dependent
ECK120000974	surA	b0053	53416	54702	reverse	peptidyl-prolyl cis-trans isomerase (PPIase)
ECK120001521	imp	b0054	54755	57109	reverse	exported protein required for envelope biosynthesis and integrity
ECK120001522	djlA	b0055	57364	58179	forward	chaperone with DnaK
ECK120002332	yabP	b0056	58474	59124	forward	predicted protein
ECK120002333	yabQ	b0057	59121	59279	forward	predicted protein
ECK120002331	rluA	b0058	59687	60346	reverse	23S rRNA and tRNA pseudouridine synthase
ECK120001071	hepA	b0059	60358	63264	reverse	RNA Polymerase (RNAP)-binding ATPase and RNAP recycling factor
ECK120000738	polB	b0060	63429	65780	reverse	DNA polymerase II
ECK120000051	araD	b0061	65855	66550	reverse	L-ribulose-phosphate 4-epimerase monomer
ECK120000048	araA	b0062	66835	68337	reverse	L-arabinose isomerase monomer
ECK120000049	araB	b0063	68348	70048	reverse	L-ribulokinase monomer
ECK120000050	araC	b0064	70387	71265	forward	AraC
ECK120001523	yabI	b0065	71351	72115	forward	conserved inner membrane protein
ECK120001524	thiQ	b0066	72229	72927	reverse	SfuC
ECK120001525	thiP	b0067	72911	74521	reverse	SfuB
ECK120001526	tbpA	b0068	74497	75480	reverse	SfuA
ECK120002641	sroA		75516	75608	reverse	SroA small RNA
ECK120001999	sgrR	b0069	75644	77299	reverse	SgrR transcriptional regulator
ECK120002667	sgrS	b4577	77367	77593	forward	SgrS
ECK120001692	setA	b0070	77621	78799	forward	YabM MFS transporter
ECK120001527	leuD	b0071	78848	79453	reverse	LeuD
ECK120001528	leuC	b0072	79464	80864	reverse	LeuC
ECK120001529	leuB	b0073	80867	81958	reverse	LeuB
ECK120001204	leuA	b0074	81958	83529	reverse	2-isopropylmalate synthase
ECK120001253	leuL	b0075	83622	83708	reverse	leu operon leader peptide
ECK120000524	leuO	b0076	84368	85312	forward	LeuO transcriptional activator
ECK120000493	ilvI	b0077	85630	87354	forward	IlvI
ECK120000492	ilvH	b0078	87357	87848	forward	IlvH
ECK120001247	fruL		87860	87946	forward
ECK120000332	fruR	b0080	88028	89032	forward	FruR transcriptional dual regulator
ECK120001072	mraZ	b0081	89634	90092	forward	conserved protein
ECK120001073	mraW	b0082	90094	91035	forward	S-adenosyl-dependent methyltransferase
ECK120001074	ftsL	b0083	91032	91397	forward	essential cell division protein FtsL
ECK120000335	ftsI	b0084	91413	93179	forward	essential cell division protein FtsI; penicillin-binding protein 3
ECK120000614	murE	b0085	93166	94653	forward	UDP-N-acetylmuramoylalanyl-D-glutamate 2,6-diaminopimelate ligase
ECK120000615	murF	b0086	94650	96008	forward	D-alanyl-D-alanine-adding enzyme
ECK120000597	mraY	b0087	96002	97084	forward	phospho-N-acetylmuramoyl-pentapeptide transferase
ECK120000613	murD	b0088	97087	98403	forward	UDP-<i>N</i>-acetylmuramoyl-L-alanine:D-glutamate ligase
ECK120000338	ftsW	b0089	98403	99647	forward	essential cell division protein FtsW
ECK120000616	murG	b0090	99644	100711	forward	N-acetylglucosaminyl transferase
ECK120000612	murC	b0091	100765	102240	forward	UDP-N-acetylmuramate-alanine ligase
ECK120000208	ddlB	b0092	102233	103153	forward	ddlB
ECK120000336	ftsQ	b0093	103155	103985	forward	essential cell division protein FtsQ
ECK120000333	ftsA	b0094	103982	105244	forward	essential cell division protein FtsA
ECK120000341	ftsZ	b0095	105305	106456	forward	essential cell division protein FtsZ
ECK120000259	lpxC	b0096	106557	107474	forward	UDP-3-O-acyl-N-acetylglucosamine deacetylase
ECK120001075	secM	b0097	107705	108217	forward	secretion monitor that regulates SecA translation (General Secretory Pathway)
ECK120000925	secA	b0098	108279	110984	forward	SecA
ECK120000619	mutT	b0099	111044	111433	forward	dGTP pyrophosphohydrolase
ECK120002709	Phantom Gene		111564	111698	reverse
ECK120002191	yacG	b0101	111649	111846	reverse	conserved hypothetical protein with a zinc finger
ECK120002190	yacF	b0102	111856	112599	reverse	conserved protein
ECK120002189	coaE	b0103	112599	113219	reverse	dephospho-CoA kinase
ECK120000415	guaC	b0104	113444	114487	forward	GuaC
ECK120002710	Phantom Gene		114407	114514	reverse
ECK120001732	hofC	b0106	114522	115724	reverse	protein transport protein HofC
ECK120002011	hofB	b0107	115714	117099	reverse	protein involved in plasmid replication
ECK120002012	ppdD	b0108	117109	117549	reverse	prepilin peptidase dependent protein
ECK120001500	nadC	b0109	117752	118645	reverse	quinolinate phosphoribosyltransferase (decarboxylating) monomer
ECK120000037	ampD	b0110	118733	119284	forward	N-acetyl-anhydromuramyl-L-alanine-amidase
ECK120000038	ampE	b0111	119281	120135	forward	predicted inner membrane protein
ECK120000080	aroP	b0112	120178	121551	reverse	AroP phenylalanine/tyrosine/tryptophan APC transporter
ECK120001076	pdhR	b0113	122092	122856	forward	PdhR transcriptional dual regulator
ECK120002605	tp2		122697	122857	reverse	small RNA
ECK120000021	aceE	b0114	123017	125680	forward	subunit of E1p component of pyruvate dehydrogenase complex
ECK120000022	aceF	b0115	125695	127587	forward	lipoate acetyltransferase/dihydrolipoamide acetyltransferase
ECK120000536	lpd	b0116	127912	129336	forward	E3 monomer
ECK120002192	yacH	b0117	129407	131260	reverse	putative membrane protein
ECK120002193	acnB	b0118	131615	134212	forward	aconitase B/aconitase B/aconitase B
ECK120002328	yacL	b0119	134388	134750	forward	conserved protein
ECK120000951	speD	b0120	134788	135582	reverse	adenosylmethionine decarboxylase, proenzyme
ECK120000952	speE	b0121	135598	136464	reverse	SpeE
ECK120001077	yacC	b0122	136570	136917	reverse	predicted protein
ECK120002194	cueO	b0123	137083	138633	forward	multicopper oxidase with role in copper homeostasis
ECK120000362	gcd	b0124	138835	141225	reverse	glucose dehydrogenase
ECK120002443	hpt	b0125	141431	141967	forward	guanine phosphoribosyltransferase/hypoxanthine phosphoribosyltransferase
ECK120002195	can	b0126	142008	142670	reverse	carbonic anhydrase 2 monomer
ECK120002196	yadG	b0127	142779	143705	forward	YadG
ECK120002197	yadH	b0128	143702	144472	forward	YadH
ECK120002198	yadI	b0129	144577	145017	forward	AgaX
ECK120001687	yadE	b0130	145081	146310	forward	predicted polysaccharide deacetylase lipoprotein
ECK120001685	panD	b0131	146314	146694	reverse	PanD proenzyme, &pi; protein
ECK120001686	yadD	b0132	146968	147870	forward	predicted transposase
ECK120001684	panC	b0133	147944	148795	reverse	pantoate-&beta;-alanine ligase monomer
ECK120001618	panB	b0134	148807	149601	reverse	3-methyl-2-oxobutanoate hydroxymethyltransferase monomer
ECK120001621	yadC	b0135	149715	150953	reverse	predicted fimbrial-like adhesin protein
ECK120002200	yadK	b0136	151003	151599	reverse	predicted fimbrial-like adhesin protein
ECK120002201	yadL	b0137	151626	152231	reverse	predicted fimbrial-like adhesin protein
ECK120002202	yadM	b0138	152243	152812	reverse	predicted fimbrial-like adhesin protein
ECK120001897	htrE	b0139	152829	155426	reverse	putative outer membrane porin protein involved in fimbrial assembly
ECK120001898	ecpD	b0140	155461	156201	reverse	probable pilin chaperone similar to PapD
ECK120002203	yadN	b0141	156299	156883	reverse	putative fimbrial-like protein
ECK120001342	folK	b0142	157253	157732	reverse	6-hydroxymethyl-7,8-dihydropterin pyrophosphokinase
ECK120000683	pcnB	b0143	157729	159126	reverse	poly(A) polymerase I
ECK120001331	yadB	b0144	159186	160112	reverse	glutamyl-Q tRNA(Asp) synthetase
ECK120000224	dksA	b0145	160149	160604	reverse	DNA-binding transcriptional regulator of rRNA transcription
ECK120000938	sfsA	b0146	160782	161486	reverse	predicted DNA-binding transcriptional regulator of maltose metabolism
ECK120002205	ligT	b0147	161501	162031	reverse	2'-5' RNA ligase
ECK120002204	hrpB	b0148	162105	164534	forward	predicted ATP-dependent helicase
ECK120000598	mrcB	b0149	164730	167264	forward	MrcB
ECK120000296	fhuA	b0150	167484	169727	forward	FhuA outer membrane protein receptor for ferrichrome, colicin M, and phages T1, T5, and phi80
ECK120000298	fhuC	b0151	169778	170575	forward	FhuC
ECK120000299	fhuD	b0152	170575	171465	forward	FhuD
ECK120000297	fhuB	b0153	171462	173444	forward	FhuB
ECK120000425	hemL	b0154	173602	174882	reverse	glutamate-1-semialdehyde aminotransferase
ECK120002206	clcA	b0155	175107	176528	forward	EriC chloride ion ClC channel
ECK120002207	yadR	b0156	176610	176954	forward	conserved protein
ECK120002208	yadS	b0157	177001	177624	reverse	conserved inner membrane protein
ECK120002209	btuF	b0158	177662	178462	reverse	periplasmic vitamin B12 binding protein
ECK120001078	mtn	b0159	178455	179153	reverse	5'-methylthioadenosine/S-adenosylhomocysteine nucleosidase monomer
ECK120000219	dgt	b0160	179237	180754	forward	Dgt
ECK120000456	degP	b0161	180884	182308	forward	DegP
ECK120002210	cdaR	b0162	182463	183620	forward	CdaR transcriptional activator
ECK120002211	yaeH	b0163	183709	184095	reverse	conserved protein
ECK120002212	yaeI	b0164	184257	185069	reverse	phosphodiesterase
ECK120002711	Phantom Gene		184987	185118	reverse
ECK120000201	dapD	b0166	185123	185947	reverse	tetrahydrodipicolinate succinylase subunit
ECK120001377	glnD	b0167	185978	188650	reverse	uridylyltransferase/uridylyltransferase/uridylyl-removing enzyme
ECK120000563	map	b0168	188712	189506	reverse	methionine aminopeptidase
ECK120002606	tff	b4414	189712	189847	forward	T44 small RNA
ECK120000892	rpsB	b0169	189874	190599	forward	30S ribosomal subunit protein S2
ECK120001022	tsf	b0170	190857	191708	forward	protein chain elongation factor EF-Ts
ECK120001493	pyrH	b0171	191855	192580	forward
ECK120000329	frr	b0172	192872	193429	forward	ribosome recycling factor
ECK120002371	dxr	b0173	193521	194717	forward	Dxr
ECK120002712	ispU	b0174	194903	195664	forward	subunit of undecaprenyl diphosphate synthase
ECK120000135	cdsA	b0175	195677	196534	forward	CDP-diglyceride synthetase
ECK120002290	rseP	b0176	196546	197898	forward	RseP zinc protease
ECK120002713	yaeT	b0177	197928	200360	forward	YaeT-component of outer membrane protein assembly complex
ECK120000448	skp	b0178	200482	200967	forward	periplasmic chaperone
ECK120000310	lpxD	b0179	200971	201996	forward	UDP-3-O-[3-hydroxymyristoyl]glucosamine N-acetyltransferase
ECK120001257	fabZ	b0180	202101	202556	forward	FabZ
ECK120000538	lpxA	b0181	202560	203348	forward	LpxA
ECK120000539	lpxB	b0182	203348	204496	forward	LpxB
ECK120000852	rnhB	b0183	204493	205089	forward	RNAse HII, degrades RNA of DNA-RNA hybrids
ECK120000232	dnaE	b0184	205126	208608	forward	DNA polymerase III, &alpha; subunit
ECK120001591	accA	b0185	208621	209580	forward	AccA
ECK120002714	ldcC	b0186	209679	211820	forward	LdcC
ECK120002715	yaeR	b0187	211877	212266	forward	predicted lyase
ECK120002716	tilS	b0188	212331	213629	forward	tRNA<sup>Ile</sup>-lysidine synthetase
ECK120002717	rof	b0189	213678	213932	reverse	Rho-binding antiterminator
ECK120002691	yaeP	b4406	213925	214125	reverse	conserved protein
ECK120002718	yaeQ	b0190	214291	214836	forward	conserved protein
ECK120002223	yaeJ	b0191	214833	215255	forward	conserved protein
ECK120002038	nlpE	b0192	215269	215979	forward	outer membrane lipoprotein NlpE, involved in surface sensing
ECK120002039	yaeF	b0193	216179	217003	reverse	predicted lipoprotein
ECK120000761	proS	b0194	217057	218775	reverse	prolyl-tRNA synthetase
ECK120001459	yaeB	b0195	218887	219594	reverse	conserved protein
ECK120001458	rcsF	b0196	219591	219995	reverse	RcsF--phosphorelay glucose and zinc sensor
ECK120001460	metQ	b0197	220113	220928	reverse	MetQ
ECK120001676	metI	b0198	220968	221621	reverse	MetI
ECK120001569	metN	b0199	221614	222645	reverse	MetN
ECK120001675	gmhB	b0200	222833	223408	forward	D,D-heptose 1,7-bisphosphate phosphatase
ECK120002532	rrsH	b0201	223771	225312	forward	rrsH 16S ribosomal RNA
ECK120002487	ileV	b0202	225381	225457	forward	tRNA<SUP>ileV</SUP>
ECK120002453	alaV	b0203	225500	225575	forward	tRNA<SUP>alaV</SUP>
ECK120002525	rrlH	b0204	225759	228662	forward	rrlH 23S ribosomal RNA
ECK120002518	rrfH	b0205	228756	228875	forward	rrfH 5S ribosomal RNA
ECK120002467	aspU	b0206	228928	229004	forward	tRNA<SUP>aspU</SUP>
ECK120001592	dkgB	b0207	229167	229970	forward	4-nitrobenzaldehyde reductase/methylglyoxal reductase/2,5-diketo-D-gluconate reductase B
ECK120001593	yafC	b0208	229967	230881	reverse	predicted DNA-binding transcriptional regulator LYSR-type
ECK120001594	yafD	b0209	231122	231922	forward	conserved protein
ECK120001595	yafE	b0210	231926	232549	forward	predicted S-adenosylmethionine-dependent methyltransferase
ECK120000240	mltD	b0211	232597	233955	reverse	MltD membrane-bound lytic murein transglycosylase D
ECK120002719	gloB	b0212	234027	234782	reverse	glyoxalase II
ECK120002720	yafS	b0213	234816	235538	forward	predicted S-adenosyl-L-methionine-dependent methyltransferase
ECK120000851	rnhA	b0214	235535	236002	reverse	RNase HI, degrades RNA of DNA-RNA hybrids, participates in DNA replication
ECK120000237	dnaQ	b0215	236067	236798	forward	DNA polymerase III, &epsilon; subunit
ECK120002468	aspV	b0216	236931	237007	forward	tRNA<SUP>aspV</SUP>
ECK120002721	yafT	b0217	237335	238120	forward	predicted aminopeptidase
ECK120030067	ykfM	b4586	238257	238736	reverse	hypothetical protein
ECK120002607	C0067		238462	238586	forward	small RNA
ECK120002722	yafU		238746	239084	reverse	predicted inner membrane protein
ECK120016283	yafF		239190	239378	forward	conserved protein
ECK120002723	yafV	b0219	239419	240189	reverse	predicted C-N hydrolase family amidase, NAD(P)-binding
ECK120002724	ivy	b0220	240343	240816	forward	inhibitor of vertebrate C-type lysozyme
ECK120002725	fadE	b0221	240859	243303	reverse	acyl-CoA dehydrogenase
ECK120002726	lpcA	b0222	243543	244121	forward	D-sedoheptulose 7-phosphate isomerase
ECK120002727	yafJ	b0223	244327	245094	forward	predicted amidotransferase
ECK120002728	yafK	b0224	245065	245805	reverse	conserved protein
ECK120002729	yafQ	b0225	245961	246239	reverse	toxin of the YafQ-DinJ toxin-antitoxin system
ECK120002730	dinJ	b0226	246242	246502	reverse	antitoxin of YafQ-DinJ toxin-antitoxin system
ECK120002731	yafL	b0227	246712	247461	forward	predicted lipoprotein and C40 family peptidase
ECK120002732	yafM	b0228	247637	248134	forward	conserved protein
ECK120002733	lfhA		248358	250070	reverse	flagellar system protein, promoterless fragment
ECK120002734	lafU		250072	250827	forward	flagellar system protein, promoterless fragment
ECK120002735	dinB	b0231	250898	251953	forward	DNA polymerase IV (Y-family DNA polymerase; translesion DNA synthesis)
ECK120002736	yafN	b0232	252005	252298	forward	conserved hypothetical protein with a possible role in spontaneous mutagenesis
ECK120002737	yafO	b0233	252301	252699	forward	conserved protein with a possible role in spontaneous mutagenesis; toxin of a putative toxin-antitoxin pair
ECK120002738	yafP	b0234	252709	253161	forward	predicted acyltransferase with acyl-CoA N-acyltransferase domain
ECK120002739	ykfJ		253467	253733	forward	conserved protein
ECK120001452	prfH		253702	254202	forward	predicted peptide chain release factor
ECK120000687	pepD	b0237	254259	255716	reverse	PepD
ECK120000407	gpt	b0238	255977	256435	forward	Gpt
ECK120001079	frsA	b0239	256527	257771	forward	fermentation/respiration switch protein
ECK120001080	crl	b0240	257829	258230	forward	Crl transcriptional regulator
ECK120000720	phoE	b0241	258269	259324	reverse	PhoE
ECK120000759	proB	b0242	259612	260715	forward	ProB
ECK120000758	proA	b0243	260727	261980	forward	ProA
ECK120002546	thrW	b0244	262095	262170	forward	tRNA<SUP>thrW</SUP>
ECK120002740	ykfI	b0245	262552	262893	reverse	toxin of the YkfI-YafW toxin-antitoxin pair
ECK120002741	yafW	b0246	262914	263231	reverse	antitoxin of the YkfI-YafW toxin-antitoxin pair
ECK120016284	ykfH	b4504	263250	263471	reverse	predicted protein
ECK120002742	ykfG	b0247	263480	263956	reverse	CP4-6 prophage; predicted DNA repair protein
ECK120002743	yafX	b0248	263972	264430	reverse	CP4-6 prophage; predicted protein
ECK120002744	ykfF	b0249	264528	264767	reverse	CP4-6 prophage; predicted protein
ECK120002745	ykfB	b0250	264844	265311	reverse	CP4-6 prophage; predicted protein
ECK120002746	yafY	b0251	265334	266191	reverse	inner membrane lipoprotein YafY
ECK120002747	yafZ	b0252	266408	267229	reverse	CP4-6 prophage; conserved protein
ECK120002748	ykfA	b0253	267321	268184	reverse	CP4-6 prophage; predicted GTP-binding protein
ECK120002749	perR	b0254	268513	269406	reverse	PerR transcriptional regulator
ECK120002750	insN-1	b0255	269466	269870	forward	CP4-6 prophage; partial regulator of insertion element IS911A
ECK120002751	insI-1	b0256	269827	270978	forward	transposase of IS30
ECK120002752	insO-1	b0257	271054	271479	forward	CP4-6 prophage; partial transposase of insertion element IS911A, interrupted by insertion of IS30 element
ECK120002753	ykfC	b0258	272071	273216	forward	CP4-6 prophage; conserved protein
ECK120002754	insH-1	b0259	273325	274341	reverse	IS5 transposase and trans-activator
ECK120002755	mmuP	b0260	274549	275952	forward	MmuP APC transporter
ECK120002756	mmuM	b0261	275939	276871	forward	homocysteine methyltransferase
ECK120002215	afuC	b0262	276980	278026	reverse	CP4-6 prophage; predicted ferric transporter subunit/ATP-binding component of ABC superfamily
ECK120002757	afuB	b0263	278038	278400	reverse	AfuB
ECK120023913	insAB-2		278401	279099	reverse	InsAB' transposase
ECK120002758	insB-2	b0264	278402	278905	reverse	IS1 protein InsB
ECK120002759	insA-2	b0265	278824	279099	reverse
ECK120016285	ykgN	b4505	279248	279586	reverse	predicted IS protein
ECK120002214	yagB	b0266	279609	279959	reverse	CP4-6 prophage; conserved protein
ECK120002213	yagA	b0267	280053	281207	reverse	CP4-6 prophage; predicted DNA-binding transcriptional regulator
ECK120002760	yagE	b0268	281481	282410	forward	CP4-6 prophage; predicted lyase/synthase
ECK120002761	yagF	b0269	282425	284392	forward	CP4-6 prophage; predicted dehydratase
ECK120002762	yagG	b0270	284619	286001	forward	YagG GPH Transporter
ECK120002763	yagH	b0271	286013	287623	forward	putative &beta;-xylosidase
ECK120002764	yagI	b0272	287628	288386	reverse	putative regulator
ECK120000063	argF	b0273	288525	289529	reverse	ArgF
ECK120023914	insAB-3		289872	290570	reverse
ECK120002765	insB-3	b0274	289873	290376	reverse
ECK120002766	insA-3	b0275	290295	290570	reverse
ECK120002767	yagJ	b0276	290724	291455	forward	CP4-6 prophage; predicted protein
ECK120002768	yagK	b0277	291546	292172	reverse	CP4-6 prophage; conserved protein
ECK120002769	yagL	b0278	292444	293142	reverse	CP4-6 prophage; DNA-binding protein
ECK120002770	yagM	b0279	293169	294023	reverse	CP4-6 prophage; predicted protein
ECK120002771	yagN	b0280	294363	294803	reverse	CP4-6 prophage; predicted protein
ECK120002772	intF	b0281	294920	296320	reverse	CP4-6 prophage; predicted phage integrase
ECK120002773	yagP	b0282	296605	297015	reverse	predicted transcriptional regulator LYSR-type
ECK120002774	yagQ	b0283	296994	297950	reverse	conserved protein
ECK120002775	yagR	b0284	297960	300158	reverse	putative molybdemum cofactor-binding oxidoreductase
ECK120002776	yagS	b0285	300155	301111	reverse	putative oxidoreductase, FAD-binding domain
ECK120002777	yagT	b0286	301108	301797	reverse	putative oxidoreductase, Fe-S subunit
ECK120002778	yagU	b0287	302215	302829	forward	conserved inner membrane protein
ECK120002779	ykgJ	b0288	303077	303406	reverse	predicted ferredoxin
ECK120002780	yagV	b0289	303719	304429	reverse	conserved protein
ECK120002781	yagW	b0290	304398	306041	reverse	predicted receptor
ECK120002782	yagX	b0291	306031	308556	reverse	predicted aromatic compound dioxygenase
ECK120002783	matC	b0292	308582	309250	reverse	predicted protein
ECK120002784	matB	b0293	309308	309895	reverse	conserved protein
ECK120002785	matA	b0294	309970	310560	reverse	predicted regulator
ECK120002786	ykgL	b0295	311336	311563	forward	predicted protein
ECK120016286	ykgO	b4506	311598	311738	reverse	predicted ribosomal protein
ECK120002787	ykgM	b0296	311738	312001	reverse	predicted ribosomal protein
ECK120002057	eaeH		313581	314468	forward	attaching and effacing protein homolog, pathogenesis factor
ECK120002788	insE-1	b0298	314506	314814	forward	IS3 element protein InsE
ECK120023906	insEF-1		314506	315677	forward	IS3 element transposase
ECK120002789	insF-1	b0299	314811	315677	forward	IS3 element protein InsF
ECK120002790	ykgA	b0300	315674	316360	reverse	predicted DNA-binding transcriptional regulator
ECK120002791	ykgB	b0301	316950	317543	reverse	conserved inner membrane protein
ECK120002792	ykgI	b0303	317555	317791	reverse	predicted protein
ECK120002793	ykgC	b0304	317900	319225	reverse	predicted oxidoreductase with FAD/NAD(P)-binding domain and dimerization domain
ECK120002794	ykgD	b0305	319451	320305	forward	predicted DNA-binding transcriptional regulator
ECK120002795	ykgE	b0306	320832	321551	forward	predicted oxidoreductase
ECK120002796	ykgF	b0307	321562	322989	forward	predicted amino acid dehydrogenase with NAD(P)-binding domain and ferridoxin-like domain
ECK120002797	ykgG	b0308	322982	323677	forward	predicted transporter
ECK120002798	Phantom Gene		323632	323844	reverse
ECK120002799	ykgH	b0310	323920	324588	reverse	predicted inner membrane protein
ECK120000105	betA	b0311	324801	326471	reverse	choline dehydrogenase
ECK120000106	betB	b0312	326485	327957	reverse	BetB
ECK120000107	betI	b0313	327971	328558	reverse	BetI transcriptional repressor
ECK120000108	betT	b0314	328687	330720	forward	BetT choline BCCT transporter
ECK120001214	yahA	b0315	331595	332683	forward	phosphodiesterase, c-di-GMP-specific
ECK120002800	yahB	b0316	332725	333657	reverse	predicted DNA-binding transcriptional regulator LYSR-type
ECK120002801	yahC	b0317	333749	334246	reverse	predicted inner membrane protein
ECK120002802	yahD	b0318	334504	335109	forward	predicted transcriptional regulator with ankyrin domain
ECK120002803	yahE	b0319	335149	336012	forward	predicted protein
ECK120002804	yahF	b0320	336002	337549	forward	predicted acyl-CoA synthetase with NAD(P)-binding domain and succinyl-CoA synthetase domain
ECK120002805	yahG	b0321	337549	338967	forward	conserved protein
ECK120026444	yahH	b0322	339017	339313	forward	predicted protein
ECK120002806	yahI	b0323	339389	340339	forward	predicted carbamate kinase-like protein
ECK120002807	yahJ	b0324	340349	341731	forward	predicted deaminase with metallo-dependent hydrolase domain
ECK120002808	yahK	b0325	342108	343157	forward	predicted oxidoreductase, Zn-dependent and NAD(P)-binding
ECK120002809	yahL	b0326	343400	344215	forward	predicted protein
ECK120002810	yahM	b0327	344628	344873	forward	predicted protein
ECK120002811	yahN	b0328	344890	345561	reverse	predicted neutral amino acid efflux system
ECK120002812	yahO	b0329	345708	345983	forward	predicted protein
ECK120002813	prpR	b0330	346081	347667	reverse	PrpR transcriptional dual regulator
ECK120002814	prpB	b0331	347906	348796	forward
ECK120002815	prpC	b0333	349236	350405	forward
ECK120002816	prpD	b0334	350439	351890	forward	2-methylcitrate dehydratase
ECK120002817	prpE	b0335	351930	353816	forward	putative propionyl-CoA synthetase
ECK120001298	codB	b0336	354146	355405	forward	CodB cytosine NCS1 transporter
ECK120001297	codA	b0337	355395	356678	forward	cytosine deaminase
ECK120001385	cynR	b0338	357015	357914	reverse	CynR transcriptional dual regulator
ECK120000171	cynT	b0339	358023	358682	forward	carbonic anhydrase monomer
ECK120000170	cynS	b0340	358713	359183	forward	cyanase monomer
ECK120000172	cynX	b0341	359216	360370	forward	CynX cyanate MFS transporter
ECK120000517	lacA	b0342	360473	361084	reverse	galactoside O-acetyltransferase monomer
ECK120000519	lacY	b0343	361150	362403	reverse	LacY lactose MFS transporter
ECK120000520	lacZ	b0344	362455	365529	reverse	&beta;-galactosidase monomer
ECK120000518	lacI	b0345	365652	366734	reverse	LacI transcriptional repressor
ECK120002818	mhpR	b0346	366811	367644	reverse	MhpR transcriptional activator
ECK120004469	mhpA	b0347	367835	369499	forward	3-(3-hydroxyphenyl)propionate 2-hydroxylase
ECK120004470	mhpB	b0348	369501	370445	forward	MhpB
ECK120004471	mhpC	b0349	370448	371329	forward	2-hydroxy-6-ketonona-2,4-dienedioate hydrolase
ECK120004472	mhpD	b0350	371339	372148	forward	2-keto-4-pentenoate hydratase
ECK120004473	mhpF	b0351	372145	373095	forward	acetaldehyde dehydrogenase 2
ECK120002819	mhpE	b0352	373092	374105	forward	4-hydroxy-2-ketovalerate aldolase
ECK120002820	mhpT	b0353	374683	375894	forward	MhpT MFS transporter
ECK120002821	yaiL	b0354	375996	376535	forward	nucleoprotein/polynucleotide-associated enzyme
ECK120002822	frmB	b0355	376759	377592	reverse	<i>S</i>-formylglutathione hydrolase
ECK120002569	frmA	b0356	377686	378795	reverse	FrmA
ECK120002823	frmR	b0357	378830	379105	reverse	regulator protein
ECK120002824	yaiO	b0358	379293	380066	reverse	outer membrane protein
ECK120002825	yaiX	b0359	380068	380283	reverse	predicted acyl transferase (pseudogene)
ECK120023917	insCD-1		380530	381803	forward	IS2 element transposase InsAB'
ECK120002826	insC-1	b0360	380530	380940	forward	IS2 element protein InsA
ECK120002827	insD-1	b0361	380898	381803	forward	IS2 element protein
ECK120002828	yaiF	b0362	381728	382114	reverse	predicted protein
ECK120002829	yaiP	b0363	381963	383159	reverse	predicted glucosyltransferase
ECK120002830	yaiS	b0364	383283	383840	reverse	conserved protein
ECK120002831	tauA	b0365	384456	385418	forward	TauA
ECK120002832	tauB	b0366	385431	386198	forward	TauB
ECK120002833	tauC	b0367	386195	387022	forward	TauC
ECK120002281	tauD	b0368	387019	387870	forward	TauD
ECK120000421	hemB	b0369	387977	388951	reverse	porphobilinogen synthase
ECK120002834	ykiB	b0370	389121	389339	reverse	predicted protein
ECK120002835	yaiT	b0371	389475	390935	forward	conserved protein
ECK120002836	insF-2	b0372	390963	391829	reverse
ECK120023908	insEF-2		390963	392134	reverse
ECK120002837	insE-2	b0373	391826	392134	reverse
ECK120002838	yaiU	b0374	392239	393642	forward	putative flagellin structural protein
ECK120002839	yaiV	b0375	393685	394353	forward	predicted DNA-binding transcriptional regulator
ECK120002410	ampH	b0376	394354	395511	reverse	penicillin-binding protein
ECK120000917	sbmA	b0377	395863	397083	forward	predicted transporter
ECK120002840	yaiW	b0378	397096	398190	forward	predicted DNA-binding transcriptional regulator
ECK120002841	yaiY	b0379	398249	398557	reverse	inner membrane protein
ECK120002842	yaiZ	b0380	398817	399029	forward	predicted inner membrane protein
ECK120000207	ddlA	b0381	399053	400147	reverse	D-alanine-D-alanine ligase A
ECK120001231	iraP	b0382	400610	400870	forward	anti-adaptor protein for &sigma;<sup>S</sup> stabilization
ECK120000718	phoA	b0383	400971	402386	forward	PhoA
ECK120001367	psiF	b0384	402505	402825	forward	conserved protein
ECK120001232	adrA	b0385	402927	404042	forward	predicted diguanylate cyclase
ECK120000760	proC	b0386	404059	404868	reverse	ProC
ECK120002843	yaiI	b0387	404988	405446	forward	conserved protein
ECK120000078	aroL	b0388	405629	406153	forward	shikimate kinase II
ECK120001081	yaiA	b0389	406203	406394	forward	predicted protein
ECK120000079	aroM	b0390	406652	407329	forward	conserved protein
ECK120002056	yaiE	b0391	407401	407685	forward	conserved protein
ECK120002844	ykiA		407893	408174	forward	predicted protein
ECK120002055	rdgC	b0393	408332	409243	reverse	nonspecific DNA binding protein; nucleoid component
ECK120001261	mak	b0394	409368	410276	forward	manno(fructo)kinase
ECK120000056	araJ	b0396	410521	411705	reverse	AraJ MFS transporter
ECK120000916	sbcC	b0397	411831	414977	reverse	ATP-dependent dsDNA exonuclease
ECK120001082	sbcD	b0398	414974	416176	reverse	ATP-dependent dsDNA exonuclease
ECK120000719	phoB	b0399	416366	417055	forward	PhoB transcriptional dual regulator
ECK120000724	phoR	b0400	417113	418408	forward	PhoR
ECK120002064	brnQ	b0401	418815	420134	forward	BrnQ branched chain amino acid LIVCS transporter
ECK120002845	proY	b0402	420210	421583	forward	ProY cryptic proline APC transporter
ECK120000558	malZ	b0403	421739	423556	forward	maltodextrin glucosidase
ECK120001083	acpH	b0404	423561	424142	reverse	acyl carrier protein phosphodiesterase
ECK120000803	queA	b0405	424235	425305	forward	S-adenosylmethionine:tRNA ribosyltransferase-isomerase
ECK120000985	tgt	b0406	425361	426488	forward	tRNA-guanine transglycosylase monomer
ECK120001084	yajC	b0407	426511	426843	forward	YajC
ECK120000927	secD	b0408	426871	428718	forward	SecD
ECK120000929	secF	b0409	428729	429700	forward	SecF
ECK120001085	yajD	b0410	429829	430176	forward	conserved protein
ECK120001024	tsx	b0411	430353	431237	reverse	nucleoside channel; receptor of phage T6 and colicin K
ECK120002413	yajI	b0412	431536	432075	reverse	predicted lipoprotein
ECK120001291	nrdR	b0413	432226	432675	forward	conserved protein
ECK120001292	ribD	b0414	432679	433782	forward	fused diaminohydroxyphosphoribosylaminopyrimidine deaminase / 5-amino-6-(5-phosphoribosylamino)uracil reductase
ECK120001293	ribE	b0415	433871	434341	forward	RibE
ECK120000659	nusB	b0416	434361	434780	forward	transcription antitermination protein NusB
ECK120002846	thiL	b0417	434858	435835	forward	thiamine monophosphate kinase
ECK120000696	pgpA	b0418	435813	436331	forward	phosphatidylglycerophosphatase A
ECK120002847	yajO	b0419	436385	437359	reverse	putative NAD(P)H-dependent xylose reductase
ECK120002848	dxs	b0420	437539	439401	reverse	Dxs
ECK120000501	ispA	b0421	439426	440325	reverse	geranyl diphosphate synthase/farnesyl diphosphate synthase
ECK120001086	xseB	b0422	440325	440567	reverse	exonuclease VII, small subunit
ECK120002849	thiI	b0423	440773	442221	forward	ENZRXN0-3841/ThiI protein
ECK120002673	yajL	b0424	442275	442865	reverse	conserved protein
ECK120002850	panE	b0425	442828	443739	reverse	2-dehydropantoate reductase
ECK120002851	yajQ	b0426	443907	444398	forward	nucleotide binding protein
ECK120002852	yajR	b0427	444526	445890	reverse	YajR MFS transporter
ECK120000177	cyoE	b0428	446039	446929	reverse	heme O synthase
ECK120000176	cyoD	b0429	446941	447270	reverse	cytochrome <i>bo</i> terminal oxidase subunit IV
ECK120000175	cyoC	b0430	447270	447884	reverse	cytochrome <i>bo</i> terminal oxidase subunit III
ECK120000174	cyoB	b0431	447874	449865	reverse	cytochrome <i>bo</i> terminal oxidase subunit I
ECK120000173	cyoA	b0432	449887	450834	reverse	cytochrome <i>bo</i> terminal oxidase subunit II
ECK120002076	ampG	b0433	451294	452769	reverse	AmpG muropeptide MFS transporter
ECK120002075	yajG	b0434	452813	453391	reverse	putative polymerase/proteinase
ECK120000121	bolA	b0435	453696	454013	forward	BolA transcriptional dual regulator
ECK120000992	tig	b0436	454357	455655	forward	trigger factor; a molecular chaperone involved in cell division
ECK120000154	clpP	b0437	455901	456524	forward	ClpP
ECK120000155	clpX	b0438	456650	457924	forward	ClpX
ECK120002574	sraA		457952	458008	reverse	SraA small RNA
ECK120000535	lon	b0439	458112	460466	forward	Lon
ECK120000460	hupB	b0440	460675	460947	forward	Transcriptional dual regulator HU-&beta;, NS1 (HU-1)
ECK120002853	ppiD	b0441	461139	463010	forward	peptidyl-prolyl cis-trans isomerase
ECK120002854	ybaV	b0442	463161	463532	forward	conserved protein
ECK120002855	ybaW	b0443	463626	464024	forward	conserved protein
ECK120002856	queC	b0444	464076	464771	reverse	enzyme in preQ<sub>0</sub> biosynthesis
ECK120002431	ybaE	b0445	464836	466536	reverse	predicted transporter subunit: periplasmic-binding component of ABC superfamily
ECK120002857	cof	b0446	466636	467454	forward	pyridoxal phosphatase/HMP-PP hydrolase
ECK120002858	ybaO	b0447	467607	468065	forward	putative LRP-like transcriptional regulator
ECK120002859	mdlA	b0448	468095	469867	forward	predicted multidrug transporter subunit of ABC superfamily: ATP-binding component
ECK120001570	mdlB	b0449	469860	471641	forward	predicted multidrug transporter subunit of ABC superfamily: ATP-binding component
ECK120002080	glnK	b0450	471822	472160	forward	[GlnK]
ECK120001753	amtB	b0451	472190	473476	forward	AmtB
ECK120000984	tesB	b0452	473525	474385	reverse	TesB
ECK120002860	ybaY	b0453	474603	475175	forward	predicted outer membrane lipoprotein
ECK120002861	ybaZ	b0454	475206	475595	reverse	predicted methyltransferase
ECK120002469	ffs	b0455	475672	475785	forward	4.5S RNA component of the signal recognition particle (SRP)
ECK120001087	ybaA	b0456	475896	476249	forward	conserved protein
ECK120002862	ylaB	b0457	476291	477841	reverse	conserved inner membrane protein
ECK120002863	ylaC	b0458	478005	478475	reverse	predicted inner membrane protein
ECK120002699	maa	b0459	478591	479142	reverse	Maa
ECK120000432	hha	b0460	479314	479532	reverse	haemolysin expression modulating protein
ECK120002285	ybaJ	b0461	479558	479932	reverse	predicted protein
ECK120001647	acrB	b0462	480478	483627	reverse	AcrB RND-type permease
ECK120001646	acrA	b0463	483650	484843	reverse	AcrA Membrane Fusion Protein
ECK120002020	acrR	b0464	484985	485632	forward	AcrR transcriptional repressor
ECK120002864	kefA	b0465	485760	489122	forward	KefA
ECK120002390	ybaM	b0466	489334	489495	reverse	predicted protein
ECK120000756	priC	b0467	489509	490036	reverse	primosomal replication protein N''
ECK120002396	ybaN	b0468	490106	490483	forward	conserved inner membrane protein
ECK120000047	apt	b0469	490636	491187	forward	Apt
ECK120000239	dnaX	b0470	491316	493247	forward	DNA polymerase III, &gamma; subunit
ECK120001088	ybaB	b0471	493300	493629	forward	conserved protein
ECK120000825	recR	b0472	493629	494234	forward	recombination and repair
ECK120000454	htpG	b0473	494344	496218	forward	HtpG monomer
ECK120000029	adk	b0474	496399	497043	forward	adenylate kinase
ECK120000424	hemH	b0475	497279	498241	forward	ferrochelatase
ECK120001089	aes	b0476	498238	499197	reverse	acetyl-esterase
ECK120001090	gsk	b0477	499349	500653	forward
ECK120002335	ybaL	b0478	500786	502462	reverse	YbaL CPA2 transporter
ECK120002865	fsr	b0479	502700	503920	reverse	Fsr fosmidomycin MFS transporter
ECK120001049	ushA	b0480	504138	505790	forward	5'-nucleotidase/UDP-sugar hydrolase
ECK120002303	ybaK	b0481	505827	506306	reverse	Cys-tRNA<sup>Pro</sup> and Cys-tRNA<sup>Cys</sup> deacylase
ECK120002642	sroB	b4585	506428	506509	forward	SroB small RNA
ECK120002866	ybaP	b0482	506510	507304	reverse	conserved protein
ECK120002867	ybaQ	b0483	507442	507783	forward	predicted DNA-binding transcriptional regulator
ECK120002868	copA	b0484	508099	510603	reverse	Cu<sup>+</sup>-exporting ATPase
ECK120002869	ybaS	b0485	510865	511797	forward	predicted glutaminase
ECK120002870	ybaT	b0486	511800	513092	forward	YbaT APC transporter
ECK120002871	cueR	b0487	513217	513624	forward	CueR transcriptional dual regulator
ECK120002872	ybbJ	b0488	513625	514080	reverse	conserved protein
ECK120002873	qmcA	b0489	514080	514997	reverse	putative protease
ECK120002874	ybbL	b0490	515143	515820	forward	predicted transporter subunit: ATP-binding component of ABC superfamily
ECK120002875	ybbM	b0491	515807	516586	forward	putative metal resistance protein
ECK120002876	ybbN	b0492	516649	517503	reverse	chaperone and weak protein oxidoreductase
ECK120002877	ybbO	b0493	517564	518373	reverse	predicted oxidoreductase with NAD(P)-binding Rossmann-fold domain
ECK120001496	tesA	b0494	518363	518989	reverse	lysophospholipase/thioesterase
ECK120001600	ybbA	b0495	518957	519643	forward	YbbA
ECK120002878	ybbP	b0496	519640	522054	forward	YbbP
ECK120000840	rhsD	b0497	522485	526765	forward	RhsD protein in rhs element
ECK120001705	ybbC	b0498	526805	527173	forward	predicted protein
ECK120002879	ylbH		527173	527883	forward	conserved protein, rhs-like
ECK120001706	ybbD		527864	528124	forward	predicted protein
ECK120002880	Phantom Gene		528163	528354	forward
ECK120002881	ylbG	b0502	528869	529240	reverse	predicted DNA-binding transcriptional regulator
ECK120001704	ybbB	b0503	529356	530450	reverse	tRNA 2-selenouridine synthase
ECK120002882	allS	b0504	530519	531445	reverse	AllS transcriptional activator
ECK120002883	allA	b0505	531675	532157	forward	ureidoglycolate hydrolase
ECK120002884	allR	b0506	532235	533050	forward	AllR transcriptional repressor
ECK120001534	gcl	b0507	533140	534921	forward	Gcl
ECK120002885	hyi	b0508	534934	535710	forward
ECK120002886	glxR	b0509	535810	536688	forward	tartronate semialdehyde reductase 2
ECK120002887	ybbV	b0510	536720	536998	forward	predicted protein
ECK120002888	ybbW	b0511	536857	538311	forward	YbbW NCS1 Transporter
ECK120002889	allB	b0512	538371	539732	forward	AllB
ECK120002890	ybbY	b0513	539789	541090	forward	predicted uracil/xanthine transporter
ECK120002891	glxK	b0514	541112	542257	forward	glycerate kinase II
ECK120002892	ylbA	b0515	542485	543270	reverse	conserved protein
ECK120002893	allC	b0516	543281	544516	reverse	allantoate amidohydrolase
ECK120002894	allD	b0517	544538	545587	reverse	ureidoglycolate dehydrogenase
ECK120002895	fdrA	b0518	545904	547571	forward	involved in protein transport; multicopy suppressor of dominant negative ftsH mutants
ECK120026445	ylbE_1		547581	547841	forward	predicted protein, N-ter fragment
ECK120002896	ylbE_2		547838	548839	forward	predicted protein, C-ter fragment
ECK120002897	ylbF	b0520	548850	549665	forward	conserved protein
ECK120002249	ybcF	b0521	549662	550555	forward	predicted carbamate kinase
ECK120000787	purK	b0522	550750	551817	reverse	N5-carboxyaminoimidazole ribonucleotide synthase monomer
ECK120000784	purE	b0523	551814	552323	reverse	PurE
ECK120002352	lpxH	b0524	552441	553163	reverse	UDP-2,3-diacylglucosamine hydrolase
ECK120000749	ppiB	b0525	553166	553660	reverse	peptidyl-prolyl <i>cis-trans</i> isomerase B (rotamase B)
ECK120000191	cysS	b0526	553834	555219	forward	cysteinyl-tRNA synthetase
ECK120002366	ybcI	b0527	555255	555776	reverse	conserved inner membrane protein
ECK120002418	ybcJ	b0528	555884	556096	reverse	predicted RNA-binding protein
ECK120000322	folD	b0529	556098	556964	reverse
ECK120002898	sfmA	b0530	557435	557977	forward	putative fimbrial-like protein
ECK120002899	sfmC	b0531	558197	558889	forward	putative chaperone
ECK120002900	sfmD	b0532	558920	561523	forward	putative outer membrane protein, export function
ECK120002901	sfmH	b0533	561565	562542	forward	predicted fimbrial-like adhesin protein
ECK120002253	sfmF	b0534	562553	563068	forward	putative fimbrial-like protein
ECK120001091	fimZ	b0535	563071	563703	reverse	FimZ transcriptional regulator
ECK120002457	argU	b0536	563946	564022	forward	tRNA<SUP>argU</SUP>
ECK120000500	intD	b0537	564038	565201	reverse	DLP12 prophage; predicted integrase
ECK120002902	Phantom Gene		565195	565755	forward
ECK120002903	ybcC	b0539	565321	565584	reverse	DLP12 prophage; predicted exonuclease
ECK120026446	ybcD		565674	565910	forward	DLP12 prophage; predicted replication protein fragment
ECK120002904	insE-3	b0540	566056	566364	forward
ECK120023909	insEF-3		566056	567227	forward
ECK120002905	insF-3	b0541	566361	567227	forward
ECK120002906	renD	b0542	567285	567470	forward	DLP12 prophage; predicted protein
ECK120000622	emrE	b0543	567538	567870	forward	EmrE SMR transporter
ECK120002908	ybcK	b0544	568125	569651	forward	DLP12 prophage; predicted recombinase
ECK120002909	ybcL	b0545	570116	570667	forward	DLP12 prophage; predicted kinase inhibitor
ECK120002910	ybcM	b0546	570677	571474	forward	DLP12 prophage; predicted DNA-binding transcriptional regulator
ECK120030068	ylcH	b4588	571591	571692	forward	DLP12 prophage; hypothetical protein
ECK120002911	ybcN	b0547	571689	572144	forward	DLP12 prophage; predicted protein
ECK120002912	ninE	b0548	572144	572314	forward	DLP12 prophage, conserved protein similar to phage 82 and lambda proteins
ECK120002913	ybcO	b0549	572307	572597	forward	DLP12 prophage; predicted protein
ECK120002914	rusA	b0550	572594	572956	forward	endodeoxyribonuclease RUS (Holliday junction resolvase)
ECK120016287	ylcG	b4509	572953	573093	forward	DLP12 prophage; predicted protein
ECK120002915	ybcQ	b0551	573179	573562	forward	Antitermination protein Q-like protein
ECK120002916	insH-2	b0552	573960	574976	reverse
ECK120000652	nmpC	b0553	574981	576048	reverse	outer membrane porin protein; locus of qsr prophage
ECK120002917	essD	b0554	576621	576836	forward	DLP12 prophage; predicted phage lysis protein
ECK120002918	ybcS	b0555	576836	577333	forward	DLP12 prophage; predicted lysozyme
ECK120002919	rzpD	b0556	577330	577791	forward	DLP12 prophage; predicted murein endopeptidase
ECK120016288	rzoD	b4510	577550	577732	forward	DLP12 prophage; predicted lipoprotein
ECK120002920	borD	b0557	577823	578116	reverse	bacteriophage lambda Bor protein homolog
ECK120002921	ybcV	b0558	578407	578817	reverse	DLP12 prophage; predicted protein
ECK120002922	ybcW	b0559	579103	579309	forward	DLP12 prophage; predicted protein
ECK120030069	ylcI	b4589	579474	579668	reverse	hypothetical protein
ECK120001582	nohB	b0560	580057	580602	forward	DLP12 prophage; DNA packaging protein
ECK120002923	tfaD	b0561	580757	581320	forward	DLP12 prophage; predicted tail fiber assembly protein
ECK120002924	ybcY	b0562	581375	581959	reverse	DLP12 prophage; predicted SAM-dependent methyltransferase
ECK120002925	tfaX	b0563	582098	582283	forward	DLP12 prophage; predicted protein
ECK120000046	appY	b0564	582904	583653	forward	AppY transcriptional activator
ECK120000666	ompT	b0565	583903	584856	reverse	outer membrane protease VII (outer membrane protein 3b)
ECK120000262	envY	b0566	585370	586131	reverse	EnvY transcriptional activator
ECK120002300	ybcH	b0567	586314	587204	reverse	predicted protein
ECK120001679	nfrA	b0568	587205	590177	reverse	bacteriophage N4 receptor, outer membrane protein
ECK120001678	nfrB	b0569	590164	592401	reverse	bacteriophage N4 receptor, inner membrane subunit
ECK120002926	cusS	b0570	592551	593993	reverse	putative 2-component sensor protein
ECK120002927	cusR	b0571	593983	594666	reverse	CusR transcriptional activator
ECK120002928	cusC	b0572	594823	596196	forward	outer membrane factor of the CusCFBA copper efflux system
ECK120002929	cusF	b0573	596354	596686	forward	periplasmic copper-binding protein
ECK120002930	cusB	b0574	596702	597925	forward	membrane fusion protein of the CusCFBA copper efflux system
ECK120002235	cusA	b0575	597937	601080	forward	YbdE
ECK120000700	pheP	b0576	601182	602558	forward	PheP phenylalanine APC transporter
ECK120002931	ybdG	b0577	602639	603886	reverse	predicted mechanosensitive channel
ECK120002564	nfsB	b0578	603994	604647	reverse	NfnB
ECK120002932	ybdF	b0579	604741	605109	reverse	conserved protein
ECK120002933	ybdJ	b0580	605174	605422	reverse	predicted inner membrane protein
ECK120002934	ybdK	b0581	605488	606606	reverse	&gamma;-glutamyl:cysteine ligase YbdK
ECK120002654	hokE	b4415	607059	607211	forward	HokE
ECK120002935	insL-2	b0582	607288	608400	forward
ECK120000256	entD	b0583	608682	609311	reverse	phosphopantetheinyl transferase/phosphopantetheinyl transferase
ECK120000287	fepA	b0584	609477	611717	reverse	FepA, outer membrane receptor for ferric enterobactin (enterochelin) and colicins B and D
ECK120000293	fes	b0585	612038	613162	forward	enterochelin esterase
ECK120016289	ybdZ	b4511	613165	613383	forward	conserved protein
ECK120000258	entF	b0586	613380	617261	forward	apo-serine activating enzyme
ECK120000291	fepE	b0587	617477	618610	forward	ferric enterobactin (enterochelin) transport
ECK120000289	fepC	b0588	618607	619422	reverse	FepC
ECK120000292	fepG	b0589	619419	620411	reverse	FepG
ECK120000290	fepD	b0590	620408	621412	reverse	FepD
ECK120001092	entS	b0591	621523	622773	forward	EntS MFS transporter
ECK120000288	fepB	b0592	622777	623733	reverse	FepB
ECK120000255	entC	b0593	624108	625283	forward	isochorismate synthase 1
ECK120000257	entE	b0594	625293	626903	forward	EntE
ECK120000254	entB	b0595	626917	627774	forward	EntB
ECK120000253	entA	b0596	627774	628520	forward	EntA
ECK120001093	ybdB	b0597	628523	628936	forward	esterase
ECK120000163	cstA	b0598	629117	631222	forward	peptide transporter induced by carbon starvation
ECK120016290	ybdD	b4512	631405	631602	forward	conserved protein
ECK120002357	ybdH	b0599	631612	632700	reverse	predicted oxidoreductase
ECK120002936	ybdL	b0600	632809	633969	forward	methionine aminotransferase, PLP-dependent
ECK120002937	ybdM	b0601	633970	634599	reverse	conserved protein
ECK120002938	ybdN	b0602	634572	635792	reverse	conserved protein
ECK120002939	ybdO	b0603	635939	636841	reverse	predicted DNA-binding transcriptional regulator LYSR-type
ECK120002940	dsbG	b0604	637050	637796	reverse	DsbG<SUB>reduced</SUB>
ECK120001351	ahpC	b0605	638168	638731	forward	AhpC component
ECK120001352	ahpF	b0606	638976	640541	forward	AhpF component
ECK120002941	uspG	b0607	640662	641090	reverse	universal stress protein UP12
ECK120002942	ybdR	b0608	641311	642549	forward	predicted oxidoreductase, Zn-dependent and NAD(P)-binding
ECK120002943	Phantom Gene		642630	643091	forward
ECK120002944	rnk	b0610	642780	643190	reverse	regulator of nucleoside diphosphate kinase
ECK120000847	rna	b0611	643420	644226	reverse	RNase I, cleaves phosphodiester bond between any two nucleotides
ECK120002945	citT	b0612	644340	645803	reverse	CitT citrate DASS Transporter
ECK120002946	citG	b0613	645854	646732	reverse	triphosphoribosyl-dephospho-CoA synthase
ECK120002947	citX	b0614	646707	647258	reverse	apo-citrate lyase phosphoribosyl-dephospho-CoA transferase/apo-citrate lyase phosphoribosyl-dephospho-CoA transferase
ECK120002948	citF	b0615	647262	648794	reverse	citrate lyase, citrate-ACP transferase &alpha; subunit
ECK120002949	citE	b0616	648805	649713	reverse	citrate lyase, citryl-ACP lyase &beta; subunit
ECK120002950	citD	b0617	649710	650006	reverse	citrate lyase, acyl carrier &gamma; subunit
ECK120002951	citC	b0618	650021	651079	reverse	citrate lyase synthetase
ECK120002952	dpiB	b0619	651458	653116	forward	sensory histidine kinase in two-component regulatory system with DpiA
ECK120002953	dpiA	b0620	653085	653765	forward	DNA-binding response regulator in two-component regulatory system with DpiB
ECK120002954	dcuC	b0621	653806	655191	reverse	DcuC dicarboxylate transporter
ECK120002073	pagP	b0622	655780	656340	forward	PagP monomer
ECK120002072	cspE	b0623	656515	656724	forward	transcription antiterminator and regulator of RNA stability
ECK120002096	crcB	b0624	656778	657161	reverse	protein involved in resistance to camphor-induced chromosome decondensation
ECK120002095	ybeH	b0625	657254	657481	forward	predicted protein
ECK120002955	ybeM	b0626	657478	658041	forward	predicted C-N hydrolase superfamily, NAD(P)-binding amidase/nitrilase
ECK120001278	tatE	b0627	658170	658373	forward	TatE
ECK120001279	lipA	b0628	658474	659439	reverse	lipoate synthase monomer
ECK120001542	ybeF	b0629	659648	660601	reverse	predicted DNA-binding transcriptional regulator, LYSR-type
ECK120001540	lipB	b0630	660860	661501	reverse	lipoyl-protein ligase
ECK120001541	ybeD	b0631	661602	661865	reverse	conserved protein
ECK120000195	dacA	b0632	661975	663186	reverse	D-alanyl-D-alanine carboxypeptidase, fraction A; penicillin-binding protein 5
ECK120000845	rlpA	b0633	663325	664413	reverse	rare lipoprotein RlpA
ECK120000600	mrdB	b0634	664424	665536	reverse	rod shape-determining membrane protein; sensitivity to radiation and drugs
ECK120000599	mrdA	b0635	665539	667440	reverse	cell shape; peptidoglycan synthetase; penicillin-binding protein 2
ECK120001229	ybeA	b0636	667471	667938	reverse	conserved protein
ECK120001230	ybeB	b0637	667942	668259	reverse	predicted protein
ECK120002956	cobC	b0638	668519	669130	reverse	predicted &alpha;-ribazole-5'-P phosphatase
ECK120002957	nadD	b0639	669154	669795	reverse	nicotinate-mononucleotide adenylyltransferase
ECK120001378	holA	b0640	669797	670828	reverse	DNA polymerase III, &delta; subunit
ECK120000846	rlpB	b0641	670828	671409	reverse	rare lipoprotein RlpB
ECK120000525	leuS	b0642	671424	674006	reverse	leucyl-tRNA synthetase
ECK120002400	ybeL	b0643	674241	674723	forward	putative alpha-helical protein
ECK120002958	ybeQ	b0644	674793	675770	reverse	conserved protein
ECK120002959	ybeR	b0645	675934	676641	forward	predicted protein
ECK120002960	djlB	b0646	676638	678065	forward	predicted chaperone
ECK120002961	ybeT	b0647	678075	678629	reverse	conserved outer membrane protein
ECK120002962	ybeU	b0648	678731	679438	forward	predicted tRNA ligase
ECK120002963	djlC	b0649	679435	680886	forward	Hsc56, co-chaperone of Hsc62
ECK120002964	hscC	b0650	680946	682616	reverse	Hsc62, Hsp70 family chaperone, binds to RpoD and inhibits transcription
ECK120002965	rihA	b0651	682700	683635	reverse	ribonucleoside hydrolase 1 (pyrimidine-specific)
ECK120002351	gltL	b0652	683753	684478	reverse	GltL
ECK120002350	gltK	b0653	684478	685152	reverse	GltK
ECK120002349	gltJ	b0654	685152	685892	reverse	GltJ
ECK120002643	sroC		685904	686066	reverse	SroC small RNA
ECK120002966	gltI	b0655	686062	686970	reverse	GltI
ECK120002967	insH-3	b0656	687220	688236	reverse
ECK120000164	lnt	b0657	688566	690104	reverse	apolipoprotein N-acyltransferase
ECK120002968	ybeX	b0658	690129	691007	reverse	predicted ion transport protein
ECK120002969	ybeY	b0659	691097	691564	reverse	conserved protein
ECK120002970	ybeZ	b0660	691561	692640	reverse	predicted protein with nucleoside triphosphate hydrolase domain
ECK120002971	miaB	b0661	692754	694178	reverse	isopentenyl-adenosine A37 tRNA methylthiolase MiaB
ECK120002972	ubiF	b0662	694324	695499	forward	2-octaprenyl-3-methyl-6-methoxy-1,4-benzoquinone hydroxylase
ECK120002473	glnX	b0664	695653	695727	reverse	tRNA<SUP>glnX</SUP>
ECK120002471	glnV	b0665	695765	695839	reverse	tRNA<SUP>glnV</SUP>
ECK120002501	metU	b0666	695887	695963	reverse	tRNA<SUP>metU</SUP>
ECK120002472	glnW	b0668	695979	696053	reverse	tRNA<SUP>glnW</SUP>
ECK120002470	glnU	b0670	696088	696162	reverse	tRNA<SUP>glnU</SUP>
ECK120002494	leuW	b0672	696186	696270	reverse	tRNA<SUP>leuW</SUP>
ECK120002500	metT	b0673	696280	696356	reverse	tRNA<SUP>metT</SUP>
ECK120000088	asnB	b0674	696736	698400	reverse	AsnB
ECK120000627	nagD	b0675	698797	699549	reverse	ribonucleotide monophosphatase
ECK120000629	nagC	b0676	699597	700817	reverse	NagC transcriptional dual regulator
ECK120000625	nagA	b0677	700826	701974	reverse	NagA
ECK120000626	nagB	b0678	702034	702834	reverse	NagB
ECK120000628	nagE	b0679	703167	705113	forward	NagE
ECK120000383	glnS	b0680	705316	706980	forward	glutaminyl-tRNA synthetase
ECK120002973	ybfM	b0681	707557	708963	forward	predicted outer membrane porin
ECK120002974	ybfN	b0682	709013	709339	forward	predicted lipoprotein
ECK120000352	fur	b0683	709423	709869	reverse	Fur
ECK120029856	uof		709859	709948	reverse	peptide encoded upstream of <i>fur</i>
ECK120000312	fldA	b0684	710158	710688	reverse	flavodoxin 1
ECK120001709	ybfE	b0685	710828	711121	reverse	LexA-regulated protein
ECK120001710	ybfF	b0686	711261	712025	reverse	esterase
ECK120002086	seqA	b0687	712210	712755	forward	SeqA, negative modulator of initiation of replication
ECK120002045	pgm	b0688	712781	714421	forward	phosphoglucomutase
ECK120002975	ybfP	b0689	714635	715129	forward	putative pectinase
ECK120001711	ybfG		715170	715580	reverse	predicted protein
ECK120001712	ybfH		715611	715820	reverse	predicted protein
ECK120000744	potE	b0692	716169	717488	reverse	putrescine/proton symporter: putrescine/ornithine antiporter
ECK120000953	speF	b0693	717485	719683	reverse	SpeF
ECK120030070	ybfK	b4590	719806	720063	forward	hypothetical protein
ECK120000510	kdpE	b0694	720279	720956	reverse	KdpE transcriptional activator
ECK120000509	kdpD	b0695	720953	723637	reverse	KdpD
ECK120000508	kdpC	b0696	723630	724202	reverse	KdpC
ECK120000507	kdpB	b0697	724211	726259	reverse	KdpB
ECK120000506	kdpA	b0698	726282	727955	reverse	KdpA
ECK120016291	kdpF	b4513	727955	728044	reverse
ECK120001475	ybfA	b0699	728357	728563	forward	predicted protein
ECK120000839	rhsC	b0700	728806	732999	forward	RhsC protein in rhs element
ECK120004454	Phantom Gene		732593	732814	forward
ECK120001476	ybfB	b0702	732999	733325	forward	conserved protein
ECK120002976	ybfO		733443	734876	forward	conserved protein, rhs-like
ECK120001477	ybfC	b0704	734873	735442	forward	predicted protein
ECK120016292	ybfQ	b4514	735668	735922	forward	predicted transposase
ECK120002977	ybfL	b0705	736123	737184	forward	predicted transposase; receptor protein
ECK120001478	ybfD	b0706	737315	738076	forward	putative DNA ligase
ECK120001094	ybgA	b0707	738224	738733	forward	conserved protein
ECK120000727	phr	b0708	738730	740148	forward	deoxyribodipyrimidine photolyase (photoreactivation)
ECK120002978	ybgH	b0709	740298	741779	reverse	YbgH peptide POT Transporter
ECK120002979	ybgI	b0710	742050	742793	forward	conserved metal-binding protein
ECK120002980	ybgJ	b0711	742816	743472	forward	putative carboxylase
ECK120002981	ybgK	b0712	743466	744398	forward	putative carboxylase
ECK120002982	ybgL	b0713	744388	745122	forward	predicted lactam utilization protein
ECK120002983	nei	b0714	745158	745949	forward	endonuclease VIII
ECK120002984	abrB	b0715	745946	746992	reverse	predicted regulator
ECK120002985	ybgO	b0716	747144	748205	reverse	predicted fimbrial-like adhesin protein
ECK120002986	ybgP	b0717	748202	748930	reverse	putative chaperone
ECK120002987	ybgQ	b0718	748945	751392	reverse	predicted outer membrane protein
ECK120002227	ybgD	b0719	751452	752018	reverse	predicted fimbrial-like adhesin protein
ECK120000395	gltA	b0720	752408	753691	reverse	citrate synthase monomer
ECK120000922	sdhC	b0721	754400	754789	forward	succinate dehydrogenase membrane protein
ECK120000923	sdhD	b0722	754783	755130	forward	succinate dehydrogenase membrane protein
ECK120000920	sdhA	b0723	755130	756896	forward	succinate dehydrogenase flavoprotein
ECK120000921	sdhB	b0724	756912	757628	forward	succinate dehydrogenase iron-sulfur protein
ECK120002988	Phantom Gene		757687	757947	forward
ECK120000968	sucA	b0726	757929	760730	forward	subunit of E1(0) component of 2-oxoglutarate dehydrogenase
ECK120000969	sucB	b0727	760745	761962	forward	SucB
ECK120000970	sucC	b0728	762237	763403	forward	succinyl-CoA synthetase, &beta; subunit
ECK120000971	sucD	b0729	763403	764272	forward	succinyl-CoA synthetase, &alpha; subunit
ECK120001095	mngR	b0730	764376	765098	reverse	MngR
ECK120002432	mngA	b0731	765207	767183	forward	MngA
ECK120002433	mngB	b0732	767201	769834	forward	&alpha;-mannosidase
ECK120000168	cydA	b0733	770681	772249	forward	cytochrome <i>bd</i>-I terminal oxidase subunit I
ECK120000169	cydB	b0734	772265	773404	forward	cytochrome <i>bd</i>-I terminal oxidase subunit II
ECK120016293	ybgT	b4515	773419	773532	forward	conserved protein
ECK120002258	ybgE	b0735	773532	773825	forward	putative lipoprotein
ECK120001096	ybgC	b0736	773975	774379	forward	esterase/thioesterase
ECK120000999	tolQ	b0737	774376	775068	forward	TolQ
ECK120001000	tolR	b0738	775072	775500	forward	TolR
ECK120000996	tolA	b0739	775565	776830	forward	TolA
ECK120000997	tolB	b0740	776963	778255	forward	TolB
ECK120000677	pal	b0741	778290	778811	forward	Pal
ECK120002402	ybgF	b0742	778821	779612	forward	predicted periplasmic protein
ECK120002497	lysT	b0743	779777	779852	forward	tRNA<SUP>lysT</SUP>
ECK120002551	valT	b0744	779988	780063	forward	tRNA<SUP>valT</SUP>
ECK120002499	lysW	b0745	780066	780141	forward	tRNA<SUP>lysW</SUP>
ECK120002989	valZ	b0746	780291	780366	forward	tRNA<SUP>valZ</SUP>
ECK120002990	lysY	b0747	780370	780445	forward	tRNA<SUP>lysY</SUP>
ECK120002991	lysZ	b0748	780592	780667	forward	tRNA<SUP>lysZ</SUP>
ECK120002992	lysQ	b0749	780800	780875	forward	tRNA<SUP>lysQ</SUP>
ECK120000623	nadA	b0750	781308	782351	forward	quinolinate synthase
ECK120001643	pnuC	b0751	782389	783108	forward	PnuC NMN transporter
ECK120002993	zitB	b0752	783105	784046	reverse	ZitB zinc CDF transporter
ECK120002994	ybgS	b0753	784160	784540	reverse	putative homeobox protein
ECK120000075	aroG	b0754	784856	785908	forward	AroG
ECK120001642	gpmA	b0755	786066	786818	reverse	phosphoglyceromutase 1 monomer
ECK120001641	galM	b0756	787020	788060	reverse	aldose-1-epimerase
ECK120000356	galK	b0757	788054	789202	reverse	galactokinase
ECK120000359	galT	b0758	789206	790252	reverse	GalT
ECK120000355	galE	b0759	790262	791278	reverse	UDP-glucose 4-epimerase monomer
ECK120001620	modF	b0760	791539	793011	reverse	ModF
ECK120002995	modE	b0761	793079	793867	reverse	ModE
ECK120002996	ybhT	b0762	793996	794145	forward	predicted protein
ECK120002283	modA	b0763	794312	795085	forward	ModA
ECK120000002	modB	b0764	795085	795774	forward	ModB
ECK120000148	modC	b0765	795777	796835	forward	ModC
ECK120001217	ybhA	b0766	796836	797654	reverse	pyridoxal phosphatase/fructose 1,6-bisphosphatase
ECK120002997	pgl	b0767	797809	798804	forward	6-phosphogluconolactonase
ECK120002998	ybhD	b0768	798845	799861	reverse	predicted DNA-binding transcriptional regulator
ECK120002999	ybhH	b0769	799982	801034	forward	conserved protein
ECK120003000	ybhI	b0770	801110	802543	forward	YbhI DASS Transporter
ECK120003001	ybhJ	b0771	802726	804987	forward	predicted hydratase
ECK120002414	ybhC	b0772	805221	806504	reverse	esterase/thioesterase
ECK120001216	ybhB	b0773	806656	807132	reverse	predicted kinase inhibitor
ECK120000113	bioA	b0774	807191	808480	reverse	adenosylmethionine-8-amino-7-oxononanoate aminotransferase monomer
ECK120000114	bioB	b0775	808567	809607	forward	biotin synthase monomer
ECK120000117	bioF	b0776	809604	810758	forward	8-amino-7-oxononanoate synthase monomer
ECK120000115	bioC	b0777	810745	811500	forward	predicted methyltransferase, enzyme of biotin synthesis
ECK120000116	bioD	b0778	811493	812170	forward	dethiobiotin synthetase monomer
ECK120030071	ybhU	b4591	812337	812474	reverse	hypothetical protein
ECK120001051	uvrB	b0779	812749	814770	forward	DNA repair; excision nuclease subunit B
ECK120003002	ybhK	b0780	814962	815870	reverse	predicted transferase with NAD(P)-binding Rossmann-fold domain
ECK120001543	moaA	b0781	816267	817256	forward	molybdopterin biosynthesis, protein A
ECK120001544	moaB	b0782	817278	817790	forward	MoaB subunit
ECK120001609	moaC	b0783	817793	818278	forward	molybdopterin biosynthesis, protein C
ECK120001545	moaD	b0784	818271	818516	forward	molybdopterin synthase small subunit
ECK120001546	moaE	b0785	818518	818970	forward	molybdopterin synthase large subunit
ECK120003003	ybhL	b0786	819107	819811	forward	putative transport protein
ECK120003004	ybhM	b0787	820016	820729	forward	conserved inner membrane protein
ECK120003005	ybhN	b0788	820765	821721	reverse	conserved inner membrane protein; predicted DNA-binding transcriptional regulator
ECK120003006	ybhO	b0789	821721	822962	reverse	cardiolipin synthase 2
ECK120003007	ybhP	b0790	822959	823720	reverse	predicted DNase
ECK120003008	ybhQ	b0791	823853	824263	forward	predicted inner membrane protein
ECK120003009	ybhR	b0792	824225	825331	reverse	YbhR
ECK120003010	ybhS	b0793	825342	826475	reverse	YbhS
ECK120003011	ybhF	b0794	826468	828204	reverse	YbhF
ECK120003012	ybhG	b0795	828197	829195	reverse	predicted membrane fusion protein
ECK120002268	ybiH	b0796	829195	829866	reverse	predicted DNA-binding transcriptional regulator
ECK120001213	rhlE	b0797	830095	831459	forward	DEAD-box-containing ATP-dependent RNA helicase family member
ECK120001531	ybiA	b0798	831691	832173	reverse	conserved protein
ECK120001326	dinG	b0799	832293	834443	forward	ATP-dependent helicase
ECK120001532	ybiB	b0800	834471	835433	forward	predicted transferase/phosphorylase
ECK120001533	ybiC	b0801	835574	836659	forward	predicted dehydrogenase
ECK120002280	ybiJ	b0802	836888	837148	reverse	predicted protein
ECK120002279	ybiI	b0803	837413	837679	reverse	conserved protein
ECK120003013	ybiX	b0804	837753	838430	reverse	conserved protein
ECK120003014	fiu	b0805	838472	840754	reverse	putative outer membrane receptor for iron transport
ECK120003015	ybiM	b0806	841019	841279	reverse	predicted protein
ECK120003016	ybiN	b0807	841555	842481	forward	predicted SAM-dependent methyltransferase
ECK120003017	ybiO	b0808	842478	844703	reverse	predicted mechanosensitive channel
ECK120000382	glnQ	b0809	844964	845686	reverse	GlnQ
ECK120000381	glnP	b0810	845683	846342	reverse	GlnP
ECK120000379	glnH	b0811	846481	847227	reverse	GlnH
ECK120001381	dps	b0812	847631	848134	reverse	stationary phase nucleoid protein that sequesters iron and protects DNA from damage
ECK120002036	rhtA	b0813	848433	849320	reverse	threonine and homoserine exporter
ECK120002021	ompX	b0814	849673	850188	forward	outer membrane protein X
ECK120003018	ybiP	b0815	850237	851820	reverse	predicted hydrolase, inner membrane
ECK120003019	yliL	b0816	851894	852163	forward	predicted protein
ECK120002592	rybA	b4416	852175	852263	reverse	RybA small RNA
ECK120003020	mntR	b0817	852406	852873	forward	MntR transcriptional repressor
ECK120003021	ybiR	b0818	852870	853988	forward	predicted transporter
ECK120003022	ybiS	b0819	854047	854967	reverse	conserved protein
ECK120003023	ybiT	b0820	855186	856778	forward	putative ATP-binding component of a transport system
ECK120003024	ybiU	b0821	857019	858284	reverse	predicted protein
ECK120003025	ybiV	b0822	858436	859251	reverse	sugar phosphatase
ECK120003026	ybiW	b0823	859397	861829	reverse	predicted pyruvate formate lyase
ECK120003027	ybiY	b0824	861835	862761	reverse	predicted pyruvate formate lyase activating enzyme
ECK120003028	fsaA	b0825	862865	863527	forward	Fsa
ECK120000150	moeB	b0826	863603	864352	reverse	molybdopterin biosynthesis
ECK120000149	moeA	b0827	864352	865587	reverse	molybdopterin biosynthesis
ECK120002269	iaaA	b0828	865791	866756	forward	asparaginase III
ECK120003029	gsiA	b0829	866776	868614	forward	GsiA
ECK120003030	gsiB	b0830	868634	870172	forward	GsiB
ECK120003031	gsiC	b0831	870190	871110	forward	GsiC
ECK120003032	gsiD	b0832	871113	872024	forward	GsiD
ECK120003033	yliE	b0833	872202	874550	forward	conserved inner membrane protein
ECK120003034	yliF	b0834	874558	875886	forward	putative lipoprotein
ECK120003035	yliG	b0835	875933	877258	reverse	predicted SAM-dependent methylase
ECK120003036	bssR	b0836	877471	877854	forward	regulator of biofilm formation
ECK120003037	yliI	b0837	877965	879080	forward	aldose sugar dehydrogenase
ECK120003038	yliJ	b0838	879077	879703	reverse	predicted glutathione S-transferase
ECK120000197	dacC	b0839	879950	881152	forward	penicillin-binding protein 6
ECK120000217	deoR	b0840	881199	881957	reverse	DeoR transcriptional repressor
ECK120003039	ybjG	b0841	882015	882611	reverse	undecaprenyl pyrophosphate phosphatase
ECK120003040	cmr	b0842	882896	884128	forward	MdfA/Cmr MFS multidrug transporter
ECK120003041	ybjH	b0843	884169	884453	reverse	predicted protein
ECK120003042	ybjI	b0844	884539	885354	reverse	FMN phosphatase
ECK120003043	ybjJ	b0845	885354	886562	reverse	predicted transporter
ECK120003044	ybjK	b0846	886646	887182	forward	predicted DNA-binding transcriptional regulator
ECK120002591	rybB	b4417	887199	887277	reverse	small RNA that interacts with Hfq
ECK120003045	ybjL	b0847	887357	889042	reverse	predicted transporter
ECK120003046	ybjM	b0848	889312	889689	forward	predicted inner membrane protein
ECK120000410	grxA	b0849	889719	889976	reverse	glutaredoxin 1
ECK120002395	ybjC	b0850	890136	890423	forward	predicted inner membrane protein
ECK120001236	nfsA	b0851	890407	891129	forward
ECK120000843	rimK	b0852	891190	892092	forward	ribosomal protein S6 modification protein
ECK120003047	ybjN	b0853	892180	892656	forward	predicted oxidoreductase
ECK120001577	potF	b0854	893007	894119	forward	PotF
ECK120001578	potG	b0855	894214	895347	forward	PotG
ECK120001579	potH	b0856	895357	896310	forward	PotH
ECK120001580	potI	b0857	896307	897152	forward	PotI
ECK120003048	ybjO	b0858	897212	897700	forward	predicted inner membrane protein
ECK120003049	rumB	b0859	897741	898868	forward	23S ribosomal RNA 5-methyluridine methyltransferase
ECK120001576	artJ	b0860	899067	899798	reverse	ArtJ
ECK120001575	artM	b0861	900089	900757	reverse	ArtM
ECK120001574	artQ	b0862	900757	901473	reverse	ArtQ
ECK120001573	artI	b0863	901480	902211	reverse	ArtI
ECK120001572	artP	b0864	902229	902957	reverse	ArtP
ECK120003050	ybjP	b0865	903175	903690	reverse	predicted lipoprotein
ECK120003051	ybjQ	b0866	903816	904139	forward	conserved protein
ECK120003052	ybjR	b0867	904136	904966	forward	predicted amidase and lipoprotein
ECK120003053	ybjS	b0868	904963	905976	reverse	predicted NAD(P)H-binding oxidoreductase with NAD(P)-binding Rossmann-fold domain
ECK120003054	ybjT	b0869	906075	907505	reverse	conserved protein with NAD(P)-binding Rossmann-fold domain
ECK120003055	ltaE	b0870	907516	908517	reverse	LtaA
ECK120000745	poxB	b0871	908554	910272	reverse	pyruvate oxidase monomer
ECK120003056	hcr	b0872	910405	911373	reverse	NADH oxidoreductase
ECK120003057	hcp	b0873	911385	913037	reverse	hybrid-cluster protein
ECK120003058	ybjE	b0874	913181	914080	reverse	putative surface protein
ECK120002435	aqpZ	b0875	914575	915270	reverse	AqpZ - water MIP channel
ECK120003059	ybjD	b0876	915696	917354	forward	conserved protein with a nucleotide triphosphate hydrolase domain
ECK120003060	ybjX	b0877	917351	918343	reverse	conserved protein
ECK120003061	macA	b0878	918458	919573	forward	MacA
ECK120003062	macB	b0879	919570	921516	forward	MacB
ECK120001097	cspD	b0880	921589	921813	reverse	DNA replication inhibitor
ECK120003063	clpS	b0881	922136	922456	forward	specificity factor for ClpA-ClpP chaperone-protease complex
ECK120000152	clpA	b0882	922487	924763	forward	ATP-binding component of serine protease
ECK120002538	serW	b0883	925107	925194	reverse	tRNA<SUP>serW</SUP>
ECK120000497	infA	b0884	925448	925666	reverse	protein chain initiation factor IF-1
ECK120001098	aat	b0885	925951	926655	reverse	leucyl, phenylalanyl-tRNA-protein transferase
ECK120000010	cydC	b0886	926697	928418	reverse	CydC
ECK120001371	cydD	b0887	928419	930185	reverse	CydD
ECK120001021	trxB	b0888	930308	931273	reverse	thioredoxin reductase monomer
ECK120000540	lrp	b0889	931818	932312	forward	Lrp transcriptional dual regulator
ECK120003064	ftsK	b0890	932447	936436	forward	essential cell division protein FtsK
ECK120003065	lolA	b0891	936592	937206	forward	periplasmic chaperone, effects translocation of lipoproteins from inner membrane to outer
ECK120002355	rarA	b0892	937217	938560	forward	recombination factor
ECK120000936	serS	b0893	938651	939943	forward	seryl-tRNA synthetase
ECK120000226	dmsA	b0894	940182	942626	forward	dimethyl sulfoxide reductase, chain A
ECK120000227	dmsB	b0895	942637	943254	forward	dimethyl sulfoxide reductase, chain B
ECK120000228	dmsC	b0896	943256	944119	forward	dimethyl sulfoxide reductase, chain C
ECK120001218	ycaC	b0897	944154	944780	reverse	predicted hydrolase monomer
ECK120001219	ycaD	b0898	945094	946242	forward	YcaD MFS transporter
ECK120003066	ycaM	b0899	946452	947882	forward	YcaM predicted APC amino acid transporter
ECK120003067	ycaN	b0900	947883	948791	reverse	putative transcriptional regulator LYSR-type
ECK120002361	ycaK	b0901	948891	949481	forward
ECK120000025	pflA	b0902	949563	950303	reverse	pyruvate formate-lyase activating enzyme
ECK120000693	pflB	b0903	950495	952777	reverse	PflB
ECK120001233	focA	b0904	952832	953689	reverse	FocA formate FNT transporter
ECK120003068	ycaO	b0905	954095	955855	reverse	conserved hypothetical protein
ECK120003069	ycaP	b0906	955985	956677	forward	conserved hypothetical protein
ECK120000935	serC	b0907	956876	957964	forward	SerC
ECK120000069	aroA	b0908	958035	959318	forward	3-phosphoshikimate-1-carboxyvinyltransferase
ECK120003070	ycaL	b0909	959487	960251	forward	putative heat shock protein
ECK120001239	cmk	b0910	960424	961107	forward	cytidylate kinase
ECK120000891	rpsA	b0911	961218	962891	forward	30S ribosomal subunit protein S1
ECK120000434	ihfB	b0912	963051	963335	forward	IhfB
ECK120002243	ycaI	b0913	963543	965807	forward	putative recombination protein with a metallo-hydrolase domain
ECK120000606	msbA	b0914	965844	967592	forward	ATP-binding transport protein
ECK120001375	lpxK	b0915	967589	968575	forward	tetraacyldisaccharide 4'-kinase
ECK120003071	ycaQ	b0916	968612	969844	forward	conserved protein
ECK120003072	ycaR	b0917	969896	970078	forward	conserved protein
ECK120000512	kdsB	b0918	970075	970821	forward	3-deoxy-D-<i>manno</i>-octulosonate cytidylyltransferase
ECK120003073	ycbJ	b0919	970975	971868	forward	conserved hypothetical protein
ECK120002062	ycbC	b0920	971845	972624	reverse	conserved inner membrane protein
ECK120002063	smtA	b0921	972760	973545	forward	predicted S-adenosylmethionine-dependent methyltransferase
ECK120002061	mukF	b0922	973542	974864	forward	Ca<sup>2+</sup>-binding protein involved in chromosome partitioning
ECK120001227	mukE	b0923	974872	975549	forward	protein involved in chromosome partitioning
ECK120000611	mukB	b0924	975549	980009	forward	cell division protein involved in chromosome partitioning
ECK120001228	ycbB	b0925	980270	982117	forward	predicted carboxypeptidase/amidase
ECK120003074	ycbK	b0926	982298	982846	forward	conserved protein
ECK120003075	ycbL	b0927	982873	983520	forward	predicted metal-binding enzyme
ECK120000092	aspC	b0928	983742	984932	reverse	AspC
ECK120000664	ompF	b0929	985117	986205	reverse	OmpF
ECK120000090	asnS	b0930	986808	988208	reverse	asparaginyl-tRNA synthetase
ECK120000733	pncB	b0931	988377	989579	reverse	nicotinate phosphoribosyltransferase
ECK120000688	pepN	b0932	989845	992457	forward	aminopeptidase N
ECK120002226	ssuB	b0933	992500	993267	reverse	SsuB
ECK120003076	ssuC	b0934	993264	994055	reverse	SsuC
ECK120003077	ssuD	b0935	994066	995211	reverse	SsuD
ECK120003078	ssuA	b0936	995208	996167	reverse	SsuA
ECK120003079	ssuE	b0937	996160	996735	reverse	NAD(P)H-dependent FMN reductase monomer
ECK120003080	ycbQ	b0938	997091	997630	forward	predicted fimbrial-like adhesin protein
ECK120003081	ycbR	b0939	997713	998414	forward	predicted periplasmic pilin chaperone
ECK120003082	ycbS	b0940	998439	1001039	forward	predicted outer membrane usher protein
ECK120003083	ycbT	b0941	1001030	1002100	forward	predicted fimbrial-like adhesin protein
ECK120003084	ycbU	b0942	1002112	1002654	forward	predicted fimbrial-like adhesin protein
ECK120003085	ycbV	b0943	1002662	1003177	forward	predicted fimbrial-like adhesin protein
ECK120002260	ycbF	b0944	1003170	1003880	forward	predicted periplasmic pilin chaperone
ECK120000798	pyrD	b0945	1003991	1005001	forward	PyrD
ECK120003086	ycbW	b0946	1005175	1005717	forward	predicted protein
ECK120003087	ycbX	b0947	1005714	1006823	reverse	predicted 2Fe-2S cluster-containing protein
ECK120003088	rlmL	b0948	1007067	1009175	forward	23S rRNA m<sup>2</sup>G2445 methyltransferase
ECK120003089	uup	b0949	1009187	1011094	forward	ATP-binding protein with possible role in replication
ECK120003090	pqiA	b0950	1011224	1012477	forward	paraquat-inducible protein A
ECK120003091	pqiB	b0951	1012482	1014122	forward	paraquat-inducible protein B
ECK120003092	ymbA	b0952	1014134	1014682	forward	conserved protein
ECK120002563	rmf	b0953	1014938	1015105	forward	ribosome modulation factor
ECK120000267	fabA	b0954	1015175	1015693	reverse	FabA
ECK120003093	ycbZ	b0955	1015762	1017522	reverse	putative ATP-dependent protease
ECK120002403	ycbG	b0956	1017708	1018160	forward	putative dehydrogenase
ECK120000662	ompA	b0957	1018236	1019276	reverse	outer membrane protein 3a (II*;G;d)
ECK120000973	sulA	b0958	1019633	1020142	reverse	SOS cell division inhibitor
ECK120003094	sxy	b0959	1020361	1020990	forward	transcriptional coactivator for CRP
ECK120003095	yccS	b0960	1020953	1023106	reverse	hypothetical protein
ECK120003096	yccF	b0961	1023125	1023571	reverse	conserved hypothetical protein
ECK120000419	helD	b0962	1023694	1025748	forward	DNA helicase IV
ECK120003097	mgsA	b0963	1025780	1026238	reverse	methylglyoxal synthase
ECK120003098	yccT	b0964	1026334	1026996	reverse	conserved protein
ECK120003099	yccU	b0965	1027169	1027582	forward	predicted CoA-binding protein with NAD(P)-binding Rossmann-fold domain
ECK120003100	hspQ	b0966	1027627	1027944	reverse	heat shock protein, hemimethylated DNA-binding protein
ECK120003101	yccW	b0967	1028002	1029105	reverse	predicted methyltransferase
ECK120003102	yccX	b0968	1029287	1029565	forward	acylphosphatase
ECK120002415	tusE	b0969	1029562	1029891	reverse	sulfur transfer protein
ECK120001099	yccA	b0970	1029982	1030641	reverse	putative carrier/transport protein; substrate or modulator of FtsH-mediated proteolysis
ECK120002535	serT	b0971	1030848	1030935	reverse	tRNA<SUP>serT</SUP>
ECK120000461	hyaA	b0972	1031362	1032480	forward	hydrogenase 1, small subunit
ECK120000462	hyaB	b0973	1032477	1034270	forward	hydrogenase 1, large subunit
ECK120000463	hyaC	b0974	1034289	1034996	forward	hydrogenase 1, b-type cytochrome subunit
ECK120000464	hyaD	b0975	1034993	1035580	forward	protein involved in processing of HyaA and HyaB proteins
ECK120000465	hyaE	b0976	1035577	1035975	forward	protein involved in processing of HyaA and HyaB proteins
ECK120000466	hyaF	b0977	1035972	1036829	forward	protein involved in nickel incorporation into hydrogenase 1 proteins
ECK120001348	appC	b0978	1036963	1038507	forward	cytochrome <i>bd</i>-II terminal oxidase subunit I
ECK120001347	appB	b0979	1038519	1039655	forward	cytochrome <i>bd</i>-II terminal oxidase subunit II
ECK120030072	yccB	b4592	1039668	1039760	forward	hypothetical protein
ECK120000045	appA	b0980	1039840	1041138	forward	AppA
ECK120001758	etk	b0981	1041253	1043433	reverse	autophosphorylating protein tyrosine kinase
ECK120003103	etp	b0982	1043453	1043899	reverse	phosphotyrosine-protein phosphatase
ECK120003104	gfcE	b0983	1043887	1045026	reverse	predicted exopolysaccharide export protein
ECK120003105	gfcD	b0984	1045072	1047168	reverse	putative lipoprotein
ECK120003106	gfcC	b0985	1047168	1047914	reverse	conserved protein
ECK120003107	gfcB	b0986	1047911	1048555	reverse	predicted outer membrane lipoprotein
ECK120003108	gfcA	b0987	1048662	1048967	reverse	predicted protein
ECK120023912	insAB-4		1049056	1049754	forward	InsAB' transposase
ECK120016282	insA-4	b4516	1049056	1049331	forward	IS1 protein InsA
ECK120003109	insB-4	b0988	1049250	1049753	forward	IS1 protein InsB
ECK120003110	cspH	b0989	1050186	1050398	reverse	stress protein, member of the CspA family
ECK120003111	cspG	b0990	1050684	1050896	forward	cold shock protein CspG
ECK120003112	ymcE	b0991	1051070	1051300	forward	YmcE
ECK120002666	gnsA	b4517	1051290	1051463	forward	predicted regulator of phosphatidylethanolamine synthesis
ECK120003113	yccM	b0992	1051512	1052585	reverse	hypothetical protein
ECK120003114	torS	b0993	1052657	1055401	reverse	hybrid sensory histidine kinase in two-component regulatory system with TorR
ECK120003115	torT	b0994	1055484	1056512	forward	periplasmic sensory protein associated with the TorRS two-component regulatory system
ECK120002334	torR	b0995	1056485	1057177	reverse	TorR
ECK120001748	torC	b0996	1057307	1058479	forward	TorC trimethylamine N-oxide reductase, cytochrome c-type subunit
ECK120001747	torA	b0997	1058479	1061025	forward	trimethylamine N-oxide reductase, catalytic subunit
ECK120002084	torD	b0998	1061022	1061621	forward	chaperone protein for trimethylamine-N-oxide oxidoreductase I
ECK120002083	cbpM	b0999	1061773	1062078	reverse	chaperone-modulator protein CbpM
ECK120002082	cbpA	b1000	1062078	1062998	reverse	CbpA monomer
ECK120002085	yccE	b1001	1063259	1064515	forward	predicted protein
ECK120000030	agp	b1002	1064808	1066049	forward	Agp
ECK120002362	yccJ	b1003	1066087	1066314	reverse	predicted protein
ECK120001494	wrbA	b1004	1066335	1066931	reverse	NAD(P)H:quinone oxidoreductase
ECK120003116	Phantom Gene		1067141	1067371	forward
ECK120016295	ymdF	b4518	1067304	1067477	forward	conserved protein
ECK120003117	rutG	b1006	1067734	1069062	reverse	predicted xanthine/uracil transporter
ECK120003118	rutF	b1007	1069083	1069577	reverse	predicted flavin reductase
ECK120003119	rutE	b1008	1069588	1070178	reverse	predicted nitroreductase
ECK120003120	rutD	b1009	1070188	1070988	reverse	&alpha;/&beta;-hydrolase
ECK120003121	rutC	b1010	1070996	1071382	reverse	predicted endoribonuclease
ECK120003122	rutB	b1011	1071394	1072086	reverse	predicted isochorismatase
ECK120003123	rutA	b1012	1072086	1073234	reverse	predicted coenzyme F<sub>420</sub>-dependent N<sup>5</sup>,N<sup>10</sup>-methylenetetrahydromethanopterin reductase
ECK120002180	rutR	b1013	1073465	1074103	forward	predicted DNA-binding transcriptional regulator
ECK120000792	putA	b1014	1074143	1078105	reverse	PutA transcriptional repressor, Proline dehydrogenase/pyrroline-5-carboxylate dehydrogenase
ECK120000793	putP	b1015	1078528	1080036	forward	PutP proline SSS transporter
ECK120003124	efeU_1		1080579	1080689	forward	hypothetical protein of the OFeT transport family
ECK120016545	efeU_2		1080677	1081408	forward
ECK120003125	ycdO	b1018	1081466	1082593	forward	conserved protein
ECK120001674	ycdB	b1019	1082599	1083870	forward	heme-containing peroxidase
ECK120001673	phoH	b1020	1084215	1085279	forward	ATP-binding protein
ECK120003126	pgaD	b1021	1085329	1085742	reverse	predicted inner membrane protein
ECK120003127	pgaC	b1022	1085744	1087069	reverse	predicted N-glycosyltransferase
ECK120003128	pgaB	b1023	1087062	1089080	reverse	predicted enzyme associated with biofilm formation
ECK120003129	pgaA	b1024	1089089	1091512	reverse	predicted outer membrane protein
ECK120003130	ycdT	b1025	1092099	1093457	forward	predicted diguanylate cyclase
ECK120003131	insF-4	b1026	1093498	1094364	reverse
ECK120023910	insEF-4		1093498	1094669	reverse
ECK120003132	insE-4	b1027	1094361	1094669	reverse
ECK120003133	ymdE		1094767	1095069	forward	predicted protein
ECK120003134	ycdU	b1029	1095066	1096052	forward	predicted inner membrane protein
ECK120002539	serX	b1032	1096788	1096875	reverse	tRNA<SUP>serX</SUP>
ECK120003135	ghrA	b1033	1097109	1098047	forward	glyoxylate reductase
ECK120003136	ycdX	b1034	1098102	1098839	forward	predicted zinc-binding hydrolase
ECK120003137	ycdY	b1035	1098863	1099417	forward	putative oxidoreductase component
ECK120003138	ycdZ	b1036	1099519	1100010	forward	putative transport protein
ECK120003139	csgG	b1037	1100074	1100907	reverse	curli production component
ECK120003140	csgF	b1038	1100934	1101350	reverse	curli assembly component
ECK120003141	csgE	b1039	1101375	1101764	reverse	curli production assembly/transport component
ECK120003142	csgD	b1040	1101769	1102419	reverse	CsgD transcriptional dual regulator
ECK120003143	csgB	b1041	1103174	1103629	forward	curlin, minor subunit precursor
ECK120001445	csgA	b1042	1103670	1104125	forward	curlin, major subunit
ECK120003144	csgC	b1043	1104184	1104516	forward	putative curli production protein
ECK120003145	ymdA	b1044	1104637	1104948	forward	predicted protein
ECK120003146	ymdB	b1045	1105043	1105576	forward	putative polyprotein
ECK120003147	ymdC	b1046	1105578	1106999	forward	predicted hydrolase
ECK120003148	mdoC	b1047	1107007	1108164	reverse	protein required for succinyl modification of osmoregulated periplasmic glucans
ECK120001815	mdoG	b1048	1108558	1110093	forward	periplasmic glucan (MDO) biosynthesis protein
ECK120001816	mdoH	b1049	1110086	1112629	forward	membrane glycosyltransferase; synthesis of membrane-derived oligosaccharide (MDO)
ECK120002354	yceK	b1050	1112802	1113029	forward	predicted lipoprotein
ECK120001309	msyB	b1051	1113030	1113404	reverse	acidic protein that suppresses mutants lacking function of protein export
ECK120003149	Phantom Gene		1113434	1113532	reverse
ECK120001314	mdtG	b1053	1113487	1114713	reverse	YceE drug MFS transporter
ECK120000457	lpxL	b1054	1114885	1115805	reverse	lauroyl acyltransferase
ECK120001100	yceA	b1055	1116030	1117082	forward	conserved protein
ECK120001752	yceI	b1056	1117124	1117699	reverse	predicted protein
ECK120003150	yceJ	b1057	1117703	1118269	reverse	predicted cytochrome b561
ECK120003151	yceO	b1058	1118530	1118670	reverse	predicted protein
ECK120003152	solA	b1059	1118691	1119809	reverse	<I>N</I>-methyltryptophan oxidase
ECK120003153	bssS	b1060	1119924	1120178	reverse	regulator of biofilm formation
ECK120003154	dinI	b1061	1120465	1120710	reverse	DNA damage-inducible protein I
ECK120000797	pyrC	b1062	1120784	1121830	reverse	PyrC
ECK120001101	yceB	b1063	1121936	1122496	reverse	predicted lipoprotein
ECK120002353	grxB	b1064	1122630	1123277	reverse	reduced glutaredoxin 2
ECK120003155	mdtH	b1065	1123341	1124549	reverse	YceL MFS transporter
ECK120000842	rimJ	b1066	1124785	1125369	forward	ribosomal-protein-S5-alanine N-acetyltransferase
ECK120001491	yceH	b1067	1125380	1126027	forward	conserved protein
ECK120003156	yceM	b1068	1126029	1126952	forward	predicted oxidoreductase, NAD(P)-binding Rossmann-fold domain
ECK120003157	yceN	b1069	1127062	1128597	forward	predicted inner membrane protein
ECK120003158	flgN	b1070	1128637	1129053	reverse	flagellar biosynthesis protein FlgN
ECK120002689	flgM	b1071	1129058	1129351	reverse	anti-sigma factor for FliA (sigma 28)
ECK120002678	flgA	b1072	1129427	1130086	reverse	flagellar biosynthesis; assembly of basal-body periplasmic P ring
ECK120002679	flgB	b1073	1130241	1130657	forward	flagellar basal-body rod protein FlgB
ECK120002680	flgC	b1074	1130661	1131065	forward	flagellar basal-body rod protein FlgC
ECK120002682	flgD	b1075	1131077	1131772	forward	flagellar biosynthesis, initiation of hook assembly
ECK120002683	flgE	b1076	1131797	1133005	forward	flagellar hook protein FlgE
ECK120002684	flgF	b1077	1133025	1133780	forward	flagellar basal-body rod protein FlgF
ECK120002685	flgG	b1078	1133952	1134734	forward	flagellar basal-body rod protein FlgG
ECK120002686	flgH	b1079	1134787	1135485	forward	flagellar L-ring protein FlgH; basal-body outer-membrane L (lipopolysaccharide layer) ring protein
ECK120002687	flgI	b1080	1135497	1136594	forward	flagellar P-ring protein FlgI
ECK120002688	flgJ	b1081	1136594	1137535	forward	FlgJ
ECK120001893	flgK	b1082	1137601	1139244	forward	flagellar biosynthesis, hook-filament junction protein 1
ECK120001499	flgL	b1083	1139256	1140209	forward	flagellar biosynthesis; hook-filament junction protein
ECK120000850	rne	b1084	1140405	1143590	reverse	Rne
ECK120003159	yceQ	b1085	1143725	1144045	forward	predicted protein
ECK120001102	rluC	b1086	1144163	1145122	forward	23S rRNA pseudouridine synthase
ECK120001402	yceF	b1087	1145234	1145818	reverse	predicted nucleotide-binding protein
ECK120002575	psrD	b4418	1145812	1145980	forward	PsrD small RNA
ECK120001103	yceD	b1088	1146017	1146538	forward	conserved protein
ECK120000881	rpmF	b1089	1146590	1146763	forward	50S ribosomal subunit protein L32
ECK120001401	plsX	b1090	1146844	1147914	forward	fatty acid/phospholipid synthesis protein
ECK120000271	fabH	b1091	1147982	1148935	forward
ECK120001288	fabD	b1092	1148951	1149880	forward	malonyl-CoA-ACP transacylase
ECK120001289	fabG	b1093	1149893	1150627	forward	&beta;-ketoacyl-[acyl-carrier-protein] reductase/&beta;-ketoacyl-[acyl-carrier-protein] reductase
ECK120002562	acpP	b1094	1150838	1151074	forward	apo-[acyl carrier protein]
ECK120002329	fabF	b1095	1151162	1152403	forward	FabF
ECK120001449	pabC	b1096	1152523	1153332	forward	pabC
ECK120001450	yceG	b1097	1153335	1154357	forward	predicted aminodeoxychorismate lyase
ECK120002181	tmk	b1098	1154347	1154988	forward	dTMP kinase
ECK120001456	holB	b1099	1154985	1155989	forward	DNA polymerase III, &delta; prime subunit
ECK120002182	ycfH	b1100	1156000	1156797	forward	predicted metallodependent hydrolase
ECK120000778	ptsG	b1101	1157092	1158525	forward	PtsG
ECK120000300	fhuE	b1102	1158585	1160774	reverse	outer membrane receptor for ferric iron uptake
ECK120002067	hinT	b1103	1161108	1161467	forward	purine nucleoside phosphoramidase
ECK120003160	ycfL	b1104	1161470	1161847	forward	putative lipoprotein
ECK120003161	ycfM	b1105	1161861	1162502	forward	predicted protein
ECK120003162	thiK	b1106	1162483	1163307	forward	thiamin kinase
ECK120003163	nagZ	b1107	1163318	1164343	forward	ENZRXN0-6373/&beta;-N-acetylglucosaminidase
ECK120003164	ycfP	b1108	1164366	1164908	forward	conserved protein
ECK120000642	ndh	b1109	1165308	1166612	forward	NADH dehydrogenase II
ECK120002297	ycfJ	b1110	1166822	1167361	forward	hypothetical protein
ECK120003165	ycfQ	b1111	1167423	1168055	reverse	predicted DNA-binding transcriptional regulator
ECK120003166	bhsA	b1112	1168296	1168553	forward	protein involved in stress resistance and biofilm formation
ECK120003167	ycfS	b1113	1168635	1169597	reverse	conserved protein
ECK120001567	mfd	b1114	1169741	1173187	reverse	transcription-repair coupling factor
ECK120003168	ycfT	b1115	1173315	1174388	reverse	putative transport protein
ECK120003169	lolC	b1116	1174650	1175849	forward	LolC
ECK120003170	lolD	b1117	1175842	1176543	forward	LolD
ECK120003171	lolE	b1118	1176543	1177787	forward	LolE
ECK120003172	nagK	b1119	1177816	1178727	forward	N-acetyl-D-glucosamine kinase
ECK120003173	cobB	b1120	1178743	1179582	forward	protein deacetylase, Sir2 homolog
ECK120003174	ycfZ	b1121	1179702	1180490	reverse	predicted inner membrane protein
ECK120003175	ymfA	b1122	1180487	1180948	reverse	predicted inner membrane protein
ECK120000743	potD	b1123	1181006	1182052	reverse	PotD
ECK120000742	potC	b1124	1182049	1182843	reverse	PotC
ECK120000741	potB	b1125	1182840	1183667	reverse	PotB
ECK120000740	potA	b1126	1183681	1184817	reverse	PotA
ECK120001503	pepT	b1127	1185067	1186293	forward	PepT
ECK120001394	ycfD	b1128	1186342	1187463	reverse	conserved protein
ECK120000723	phoQ	b1129	1187539	1188999	reverse	PhoQ
ECK120000722	phoP	b1130	1188999	1189670	reverse	PhoP transcriptional dual regulator
ECK120001285	purB	b1131	1189839	1191209	reverse	5'-phosphoribosyl-4-(N-succinocarboxamide)-5-aminoimidazole lyase/adenylosuccinate lyase
ECK120001316	hflD	b1132	1191213	1191854	reverse	predicted lysogenization regulator
ECK120001315	mnmA	b1133	1191890	1192996	reverse	tRNA (5-methylaminomethyl-2-thiouridylate)-methyltransferase
ECK120003176	nudJ	b1134	1193050	1193511	reverse	ENZRXN0-6214/HMP-PP hydrolase/thiamin pyrophosphate hydrolase
ECK120003177	rluE	b1135	1193521	1194174	reverse	23S rRNA pseudouridine synthase
ECK120000482	icd	b1136	1194346	1195596	forward	Icd
ECK120002608	C0293		1195937	1196009	forward	small RNA
ECK120003178	ymfD	b1137	1196090	1196755	reverse	hypothetical protein
ECK120003179	ymfE	b1138	1196756	1197460	reverse	hypothetical protein
ECK120000528	lit	b1139	1197918	1198811	forward	Lit, cell death peptidase; phage exclusion; e14 prophage
ECK120002238	intE	b1140	1198902	1200029	reverse	e14 prophage; predicted integrase
ECK120003180	xisE	b1141	1200010	1200255	reverse	e14 prophage; predicted excisionase
ECK120003181	ymfH	b1142	1200292	1200603	reverse	hypothetical protein
ECK120003182	ymfI	b1143	1200720	1201061	forward	hypothetical protein
ECK120003183	ymfJ	b1144	1200999	1201307	reverse	e14 prophage; predicted protein
ECK120003184	ymfK	b1145	1201482	1202156	reverse	putative phage repressor
ECK120003185	ymfT	b1146	1202247	1202447	forward	e14 prophage; predicted DNA-binding transcriptional regulator
ECK120003186	ymfL	b1147	1202479	1203048	forward	e14 prophage; predicted DNA-binding transcriptional regulator
ECK120003187	ymfM	b1148	1203045	1203383	forward	hypothetical protein
ECK120003188	ymfN	b1149	1203393	1204760	forward	hypothetical protein
ECK120003189	ymfR	b1150	1204772	1204954	forward	hypothetical protein
ECK120003190	ymfO	b1151	1204954	1205427	forward	hypothetical protein
ECK120003191	ymfP	b1152	1205483	1206145	forward	hypothetical protein
ECK120003192	ymfQ	b1153	1206136	1206720	forward	hypothetical protein
ECK120002416	ycfK	b1154	1206724	1207353	forward	e14 prophage; predicted protein
ECK120003193	ymfS	b1155	1207355	1207768	forward	hypothetical protein
ECK120001104	tfaE	b1156	1207740	1208342	reverse	e14 prophage; predicted tail fiber assembly protein
ECK120003194	stfE	b1157	1208342	1208878	reverse	putative tail fiber protein
ECK120000728	pinE	b1158	1208908	1209462	forward	e14 prophage; site-specific DNA recombinase
ECK120000566	mcrA	b1159	1209569	1210402	forward	restriction of DNA at 5-methylcytosine residues
ECK120026447	icdC		1210648	1210800	forward	conserved protein
ECK120003195	elbA	b1160	1210903	1211226	reverse	predicted protein
ECK120003196	ycgX	b1161	1211926	1212330	reverse	predicted protein
ECK120003197	ycgE	b1162	1212551	1213282	reverse	predicted DNA-binding transcriptional regulator
ECK120003198	ycgF	b1163	1213487	1214698	reverse	predicted FAD-binding phosphodiesterase
ECK120003199	ycgZ	b1164	1215012	1215248	forward	predicted protein
ECK120003200	ymgA	b1165	1215291	1215563	forward	predicted protein
ECK120003201	ymgB	b1166	1215592	1215858	forward	predicted protein
ECK120003202	ymgC	b1167	1215971	1216219	forward	predicted protein
ECK120003203	ycgG	b1168	1216551	1218074	forward	conserved inner membrane protein
ECK120015304	ymgF	b4520	1218206	1218424	forward	predicted protein
ECK120003204	ycgH_1		1220024	1220344	forward	conserved protein; member of the Autotransporter family
ECK120003205	ycgH_2		1220429	1221445	forward	conserved protein; member of the Autotransporter family
ECK120003206	ymgD	b1171	1221528	1221857	reverse	predicted protein
ECK120003207	ymgG	b1172	1221867	1222142	reverse	predicted protein
ECK120030073	ymgI	b4593	1222213	1222386	reverse	hypothetical protein
ECK120030074	ymgJ	b4594	1222487	1222672	forward	hypothetical protein
ECK120016296	ymgH		1222688	1222909	forward	predicted protein
ECK120003208	ycgI		1222918	1223130	forward	predicted protein
ECK120000591	minE	b1174	1223502	1223768	reverse	cell division topological specificity factor and inhibitory component of the MinC-MinD-MinE system that regulates septum placement
ECK120000590	minD	b1175	1223772	1224584	reverse	membrane ATPase of the MinC-MinD-MinE system that regulates septum placement
ECK120000589	minC	b1176	1224608	1225303	reverse	cell division inhibitor of the MinC-MinD-MinE and DicB-MinC systems that regulate septum placement
ECK120003209	ycgJ	b1177	1225823	1226191	forward	predicted protein
ECK120003210	ycgK	b1178	1226294	1226695	reverse	predicted protein
ECK120003211	ycgL	b1179	1226904	1227230	forward	conserved protein
ECK120003212	ycgM	b1180	1227302	1227961	forward	predicted isomerase/hydrolase
ECK120003213	ycgN	b1181	1228053	1228499	forward	conserved protein
ECK120003214	hlyE	b1182	1228706	1229617	reverse	hemolysin E
ECK120002609	C0299		1229852	1229930	forward	small RNA
ECK120001046	umuD	b1183	1229990	1230409	forward	SOS mutagenesis; error-prone repair; processed to UmuD'; forms complex with UmuC
ECK120001045	umuC	b1184	1230409	1231677	forward	SOS mutagenesis and repair
ECK120001360	dsbB	b1185	1231723	1232253	reverse	oxidoreductase that catalyzes reoxidation of DsbA protein disulfide isomerase I
ECK120001359	nhaB	b1186	1232399	1233940	reverse	NhaB sodium/proton transporter
ECK120000275	fadR	b1187	1234161	1234880	forward	FadR transcriptional dual regulator
ECK120001471	ycgB	b1188	1234932	1236464	reverse	putative sporulation protein
ECK120001373	dadA	b1189	1236794	1238092	forward	D-amino acid dehydrogenase, small subunit
ECK120001374	dadX	b1190	1238102	1239172	forward
ECK120003215	cvrA	b1191	1239558	1241294	reverse	YcgO CPA1 Transporter
ECK120003216	ldcA	b1192	1241389	1242303	reverse	L,D-carboxypeptidase A
ECK120003217	emtA	b1193	1242403	1243014	forward	murein transglycosylase E
ECK120003218	ycgR	b1194	1243016	1243750	reverse	protein involved regulation of flagellar motility
ECK120003219	ymgE	b1195	1243951	1244205	forward	transglycosylase associated protein
ECK120003220	ycgY	b1196	1244383	1244823	forward	predicted protein
ECK120001006	treA	b1197	1244902	1246599	reverse	trehalase, periplasmic
ECK120002261	dhaM	b1198	1246919	1248337	reverse	dihydroxyacetone kinase subunit M
ECK120003221	dhaL	b1199	1248348	1248980	reverse	dihydroxyacetone kinase subunit L
ECK120003222	dhaK	b1200	1248991	1250061	reverse	dihydroxyacetone kinase subunit K
ECK120003223	dhaR	b1201	1250289	1252208	forward	DhaR transcriptional dual regulator
ECK120003224	ycgV	b1202	1252308	1255175	reverse	putative adhesion and penetration protein
ECK120001370	ychF	b1203	1255944	1257035	reverse	putative GTP-binding protein
ECK120000776	pth	b1204	1257152	1257736	reverse	peptidyl-tRNA hydrolase
ECK120001487	ychH	b1205	1258014	1258292	forward	predicted inner membrane protein
ECK120002255	ychM	b1206	1258347	1260026	reverse	YchM sulfate SulP transporter
ECK120000765	prs	b1207	1260151	1261098	reverse	ribose-phosphate diphosphokinase
ECK120001267	ispE	b1208	1261249	1262100	reverse
ECK120001266	lolB	b1209	1262100	1262723	reverse	outer membrane lipoprotein, localization of lipoproteins in the outer membrane
ECK120000420	hemA	b1210	1262937	1264193	forward
ECK120000752	prfA	b1211	1264235	1265317	forward	peptide chain release factor RF1
ECK120002282	prmC	b1212	1265317	1266150	forward	protein-(glutamine-N5) methyltransferase
ECK120003225	ychQ	b1213	1266147	1266539	forward	predicted transcriptional regulator
ECK120001226	ychA	b1214	1266543	1267352	forward	predicted transcriptional regulator
ECK120000511	kdsA	b1215	1267388	1268242	forward	3-deoxy-D-<i>manno</i>-octulosonate 8-phosphate synthase
ECK120002655	ldrA	b4419	1268391	1268498	reverse	small toxic polypeptide
ECK120002656	rdlA	b4420	1268546	1268612	forward	antisense RNA, trans-acting regulator of ldrA
ECK120002657	ldrB	b4421	1268926	1269033	reverse	small toxic polypeptide LdrB
ECK120002658	rdlB	b4422	1269081	1269146	forward	antisense RNA, trans-acting regulator of ldrB
ECK120002659	ldrC	b4423	1269461	1269568	reverse	small toxic polypeptide LdrC
ECK120002660	rdlC	b4424	1269616	1269683	forward	antisense RNA, trans-acting regulator of ldrC
ECK120001691	chaA	b1216	1269972	1271072	reverse	ChaA calcium CaCA transporter
ECK120002264	chaB	b1217	1271342	1271572	forward	predicted cation transport regulator
ECK120002265	chaC	b1218	1271709	1272425	forward	predicted cation transport protein
ECK120002266	ychN	b1219	1272469	1272822	reverse	conserved protein
ECK120002267	ychO	b1220	1273148	1274401	forward	predicted invasin
ECK120000636	narL	b1221	1274402	1275052	reverse	NarL transcriptional dual regulator
ECK120000639	narX	b1222	1275045	1276841	reverse	NarX
ECK120000635	narK	b1223	1277180	1278571	forward	NarK nitrite MFS transporter
ECK120000631	narG	b1224	1279087	1282830	forward	nitrate reductase A, &alpha; subunit
ECK120000632	narH	b1225	1282827	1284365	forward	nitrate reductase A, &beta; subunit
ECK120000634	narJ	b1226	1284362	1285072	forward	molybdenum cofactor assembly chaperone subunit (&delta; subunit) of nitrate reductase 1
ECK120000633	narI	b1227	1285072	1285749	forward	nitrate reductase A, &gamma; subunit
ECK120003226	ychS	b1228	1285932	1286207	forward	predicted protein
ECK120002661	rttR	b4425	1286289	1286459	reverse	small RNA processed from <i>tyrT</i> transcript
ECK120001005	tpr	b1229	1286310	1286411	reverse	predicted protamine-like protein
ECK120002550	tyrV	b1230	1286467	1286551	reverse	tRNA<SUP>tyrV</SUP>
ECK120002548	tyrT	b1231	1286761	1286845	reverse	tRNA<SUP>tyrT</SUP>
ECK120001751	purU	b1232	1287005	1287847	reverse	formyltetrahydrofolate deformylase
ECK120002022	ychJ	b1233	1287897	1288355	reverse	conserved protein
ECK120002023	rssA	b1234	1288429	1289373	forward	hypothetical protein
ECK120002024	rssB	b1235	1289465	1290478	forward	regulator of RpoS
ECK120001290	galU	b1236	1290680	1291588	forward	GalU
ECK120000450	hns	b1237	1291732	1292145	reverse	H-NS transcriptional dual regulator
ECK120000983	tdk	b1238	1292750	1293367	forward	thymidine kinase/deoxyuridine kinase
ECK120001559	ychG_2		1293649	1294239	reverse	predicted protein
ECK120003227	ychG_1		1294191	1294421	reverse	predicted protein, N-terminal fragment
ECK120000028	adhE	b1241	1294669	1297344	reverse	AdhE
ECK120001313	ychE	b1242	1297821	1298468	forward	putative channel protein
ECK120000667	oppA	b1243	1299206	1300837	forward	OppA-oligopeptide ABC transporter substrate-binding
ECK120000668	oppB	b1244	1300923	1301843	forward	OppB
ECK120000669	oppC	b1245	1301858	1302766	forward	OppC
ECK120000670	oppD	b1246	1302778	1303791	forward	OppD
ECK120000671	oppF	b1247	1303788	1304792	forward	OppF
ECK120003228	yciU	b1248	1304845	1305174	reverse	predicted protein
ECK120001556	cls	b1249	1305209	1306669	reverse	cardiolipin synthase
ECK120002602	yciY	b4595	1306812	1306985	forward	hypothetical protein
ECK120001554	kch	b1250	1307040	1308293	reverse	potassium VIC channel
ECK120001555	yciI	b1251	1308593	1308889	reverse	predicted enzyme
ECK120001001	tonB	b1252	1309113	1309832	forward	TonB protein; energy transducer; uptake of iron, cyanocobalimin; sensitivity to phages, colicins
ECK120001105	yciA	b1253	1309872	1310270	reverse	esterase
ECK120001106	yciB	b1254	1310375	1310914	reverse	predicted inner membrane protein
ECK120001107	yciC	b1255	1310944	1311687	reverse	predicted inner membrane protein
ECK120001108	ompW	b1256	1312044	1312682	forward	OmpW, outer membrane protein
ECK120001109	yciE	b1257	1312742	1313248	reverse	conserved protein
ECK120001110	yciF	b1258	1313294	1313794	reverse	putative structural protein
ECK120001111	yciG	b1259	1313880	1314059	reverse	predicted protein
ECK120001013	trpA	b1260	1314440	1315246	reverse	tryptophan synthase, &alpha; subunit
ECK120001014	trpB	b1261	1315246	1316439	reverse	tryptophan synthase, &beta; subunit
ECK120001015	trpC	b1262	1316451	1317809	reverse	indole-3-glycerol phosphate synthase/phosphoribosylanthranilate isomerase
ECK120001016	trpD	b1263	1317813	1319408	reverse	anthranilate synthase component II
ECK120001017	trpE	b1264	1319408	1320970	reverse	anthranilate synthase component I
ECK120001248	trpL	b1265	1321062	1321106	reverse	trp operon leader peptide
ECK120003229	trpH	b1266	1321244	1322125	forward	conserved protein
ECK120003230	yciO	b1267	1322122	1322742	forward	conserved protein
ECK120003231	yciQ	b1268	1322770	1324665	forward	predicted inner membrane protein
ECK120002288	rluB	b1269	1324876	1325751	forward	23S rRNA pseudouridine synthase
ECK120000126	btuR	b1270	1325791	1326381	reverse	cobinamide adenosyltransferase/cobalamin adenosyltransferase
ECK120001695	yciK	b1271	1326378	1327136	reverse	predicted oxidoreductase
ECK120000945	sohB	b1272	1327356	1328405	forward	predicted inner membrane peptidase
ECK120002411	yciN	b1273	1328441	1328692	reverse	predicted protein
ECK120001002	topA	b1274	1329072	1331669	forward	DNA topoisomerase I
ECK120000179	cysB	b1275	1331879	1332853	forward	CysB
ECK120016922	ymiA	b4522	1333184	1333312	forward
ECK120016923	yciX	b4523	1333294	1333482	forward
ECK120001296	acnA	b1276	1333855	1336530	forward	aconitase/aconitase
ECK120001302	ribA	b1277	1336594	1337184	reverse	GTP cyclohydrolase II
ECK120000697	pgpB	b1278	1337354	1338118	forward	undecaprenyl pyrophosphate phosphatase/diacylglycerol pyrophosphate phosphatase/phosphatidylglycerophosphatase B
ECK120003232	yciS	b1279	1338267	1338575	forward	conserved inner membrane protein
ECK120002356	yciM	b1280	1338582	1339751	forward	putative heat shock protein
ECK120000800	pyrF	b1281	1339945	1340682	forward	PyrF
ECK120001112	yciH	b1282	1340682	1341008	forward	translation initiation factor
ECK120000672	osmB	b1283	1341134	1341352	reverse	OsmB osmotically inducible lipoprotein
ECK120003233	deoT	b1284	1341621	1342370	reverse	DNA-binding transcriptional regulator
ECK120030075	yciZ	b4596	1342460	1342633	reverse	hypothetical protein
ECK120003234	gmr	b1285	1342781	1344766	reverse	modulator of RNase II stability
ECK120001568	rnb	b1286	1345002	1346936	reverse	ribonuclease II
ECK120003235	yciW	b1287	1347004	1348131	reverse	predicted oxidoreductase
ECK120001482	fabI	b1288	1348275	1349063	reverse	enoyl-ACP reductase (NAD[P]H)/enoyl-ACP reductase (NADPH)/enoyl-ACP reductase (NADH)
ECK120003236	ycjD	b1289	1349431	1349784	reverse	conserved protein
ECK120002184	sapF	b1290	1349852	1350658	reverse	SapF
ECK120002183	sapD	b1291	1350660	1351652	reverse	SapD
ECK120002674	sapC	b1292	1351652	1352542	reverse	SapC
ECK120002675	sapB	b1293	1352529	1353494	reverse	SapB
ECK120002676	sapA	b1294	1353491	1355134	reverse	SapA
ECK120003237	ymjA	b1295	1355447	1355692	reverse	predicted protein
ECK120003238	puuP	b1296	1355826	1357211	reverse	putrescine importer
ECK120003239	puuA	b1297	1357514	1358932	reverse	&gamma;-glutamylputrescine synthetase
ECK120003240	puuD	b1298	1359144	1359908	forward	&gamma;-glutamyl-&gamma;-aminobutyrate hydrolase
ECK120002286	puuR	b1299	1359935	1360492	forward	DNA-binding transcriptional repressor
ECK120000033	puuC	b1300	1360767	1362254	forward	&gamma;-glutamyl-&gamma;-aminobutyraldehyde dehydrogenase
ECK120001754	puuB	b1301	1362256	1363536	forward	&gamma;-glutamylputrescine oxidase
ECK120003241	puuE	b1302	1363574	1364839	forward	4-aminobutyrate aminotransferase
ECK120002219	pspF	b1303	1364959	1365936	reverse	PspF transcriptional dual regulator
ECK120000767	pspA	b1304	1366103	1366771	forward	regulatory protein for the phage shock protein operon
ECK120000768	pspB	b1305	1366825	1367049	forward	stimulates PspC-mediated transcriptional activation of the psp operon; antitoxin of a PspC-PspB toxin-antitoxin pair
ECK120000769	pspC	b1306	1367049	1367408	forward	PspC transcriptional regulator; toxin of a PspC-PspB toxin-antitoxin pair
ECK120000770	pspD	b1307	1367417	1367638	forward	peripheral inner membrane phage-shock protein
ECK120000771	pspE	b1308	1367713	1368027	forward	thiosulfate sulfurtransferase
ECK120003242	ycjM	b1309	1368240	1369919	forward	predicted glucosyltransferase
ECK120003243	ycjN	b1310	1369933	1371225	forward	YcjN
ECK120003244	ycjO	b1311	1371246	1372127	forward	YcjO
ECK120003245	ycjP	b1312	1372114	1372956	forward	YcjP
ECK120003246	ycjQ	b1313	1372987	1374039	forward	predicted oxidoreductase, Zn-dependent and NAD(P)-binding
ECK120003247	ycjR	b1314	1374058	1374846	forward	predicted enzyme
ECK120003248	ycjS	b1315	1374856	1375911	forward	predicted oxidoreductase, NADH-binding
ECK120003249	ycjT	b1316	1375908	1378175	forward	predicted hydrolase
ECK120003250	pgmB	b1317	1378172	1378831	forward	&beta;-phosphoglucomutase
ECK120003251	ycjV	b1318	1378845	1379813	forward	predicted sugar transporter subunit: ATP-binding component of ABC superfamily
ECK120016297	ymjB		1379813	1379926	forward	predicted protein
ECK120003252	ompG	b1319	1379971	1380876	forward	outer membrane porin OmpG
ECK120003253	ycjW	b1320	1380987	1381985	reverse	putative LacI-type transcriptional regulator
ECK120003254	ycjX	b1321	1382141	1383538	forward	conserved protein
ECK120002412	ycjF	b1322	1383535	1384596	forward	putative membrane protein
ECK120001031	tyrR	b1323	1384744	1386285	forward	TyrR transcriptional dual regulator
ECK120003255	tpx	b1324	1386329	1386835	reverse	thiol peroxidase 2
ECK120003256	ycjG	b1325	1386954	1387919	forward	L-Ala-D/L-Glu epimerase
ECK120003257	mpaA	b1326	1387894	1388682	reverse	murein peptide amidase A
ECK120016298	ymjC		1388704	1388886	reverse	predicted oxidoreductase
ECK120003258	ycjY	b1327	1388957	1389889	reverse	hypothetical protein
ECK120003259	ycjZ	b1328	1390015	1390914	forward	putative transcriptional regulator LysR-type
ECK120003260	mppA	b1329	1391251	1392864	forward	periplasmic murein tripeptide binding protein
ECK120003261	ynaI	b1330	1392915	1393946	reverse	conserved inner membrane protein
ECK120003262	insH-4	b1331	1394100	1395116	forward
ECK120003263	ynaJ	b1332	1395389	1395646	forward	conserved hypothetical protein
ECK120001222	uspE	b1333	1395696	1396646	reverse	universal stress protein with a role in resistance to UV irradiation
ECK120000319	fnr	b1334	1396798	1397550	reverse	FNR transcriptional dual regulator
ECK120000661	ogt	b1335	1397745	1398260	reverse	Ogt
ECK120002401	abgT	b1336	1398271	1399797	reverse	AbgT Transporter
ECK120003264	abgB	b1337	1399834	1401279	reverse	putative p-aminobenzoyl-glutmate hydrolase
ECK120003265	abgA	b1338	1401279	1402589	reverse	protein with similarity to aminoacyl aminohydrolases
ECK120003266	abgR	b1339	1402765	1403673	forward	putative transcriptional regulator LYSR-type
ECK120002610	isrA	b4426	1403676	1403833	reverse	small RNA
ECK120003267	ydaL	b1340	1404003	1404566	forward	conserved protein
ECK120003268	ydaM	b1341	1404587	1405819	reverse	diguanylate cyclase, transcriptional modulator
ECK120003269	ydaN	b1342	1406074	1407057	forward	predicted Zn(II) transporter
ECK120002611	C0343		1407387	1407461	forward	small RNA
ECK120000204	dbpA	b1343	1407535	1408908	forward	DEAD box RNA helicase and RNA-dependent ATPase
ECK120003270	ttcA	b1344	1409037	1409972	reverse	predicted C32 tRNA thiolase
ECK120003271	intR	b1345	1410024	1411259	reverse	putative transposase
ECK120003272	ydaQ	b1346	1411261	1411476	reverse	hypothetical protein
ECK120001830	ydaC	b1347	1411555	1411764	reverse	hypothetical protein
ECK120001829	lar	b1348	1411757	1411951	reverse	restriction alleviation and modification enhancement
ECK120001828	recT	b1349	1412008	1412817	reverse	recombinase, DNA renaturation
ECK120000818	recE	b1350	1412810	1415410	reverse	exonuclease VIII, ds DNA exonuclease, 5' --> 3' specific
ECK120000804	racC	b1351	1415512	1415787	reverse	Rac prophage; predicted protein
ECK120002628	ydaE	b4526	1415862	1416032	reverse	Rac prophage; zinc-binding protein
ECK120002054	kilR	b1352	1416032	1416253	reverse	Rac prophage; inhibitor of FtsZ, killing protein
ECK120002053	sieB	b1353	1416695	1417183	forward	Rac prophage; phage superinfection exclusion protein
ECK120016300	ydaF	b4527	1417180	1417335	reverse	Rac prophage; predicted protein
ECK120003273	Phantom Gene		1417192	1417368	forward
ECK120003274	ydaG	b1355	1417346	1417480	reverse	hypothetical protein
ECK120003275	racR	b1356	1417789	1418265	reverse	hypothetical protein; predicted DNA-binding transcriptional regulator
ECK120003276	ydaS	b1357	1418389	1418685	forward	hypothetical protein
ECK120003277	ydaT	b1358	1418708	1419130	forward	hypothetical protein
ECK120003278	ydaU	b1359	1419143	1420000	forward	hypothetical protein
ECK120003279	ydaV	b1360	1420007	1420753	forward	putative DNA replication factor
ECK120003280	ydaW	b1361	1420776	1421336	forward	hypothetical protein
ECK120003281	rzpR	b1362	1421369	1421668	forward	putative prophage lambda endopeptidase
ECK120016301	rzoR	b4528	1421424	1421609	forward	Rac prophage; predicted lipoprotein
ECK120001009	trkG	b1363	1421806	1423263	forward	TrkG potassium ion Trk Transporter
ECK120003282	Phantom Gene		1423202	1423483	forward
ECK120003283	ynaK	b1365	1423401	1423664	forward	Rac prophage; conserved protein
ECK120003284	ydaY	b1366	1423645	1424004	forward	Rac prophage; predicted protein
ECK120003285	Phantom Gene		1424079	1424312	forward
ECK120003286	ynaA	b1368	1424478	1425506	forward	Rac prophage; predicted tail protein
ECK120003287	lomR_1	b1369	1425482	1425637	forward	Rac prophage; predicted protein, N-ter fragment
ECK120003288	insH-5	b1370	1425770	1426750	reverse	IS5 transposase and trans-activator
ECK120003289	lomR_2	b1371	1426838	1427008	forward	hypothetical protein
ECK120003290	stfR	b1372	1427073	1430435	forward	putative membrane protein
ECK120003291	tfaR	b1373	1430435	1431010	forward	Rac prophage; predicted tail fiber assembly protein
ECK120003292	pinR	b1374	1431108	1431698	reverse	putative transposon resolvase
ECK120003293	ynaE	b1375	1432015	1432281	reverse	hypothetical protein
ECK120003294	uspF	b1376	1433209	1433643	reverse	nucleotide binding filament protein
ECK120003295	ompN	b1377	1433784	1434917	reverse	outer membrane pore protein N, non-specific
ECK120002612	micC	b4427	1435145	1435252	forward	MicC small RNA
ECK120003296	ydbK	b1378	1435284	1438808	reverse	putative pyruvate synthase
ECK120016302	ydbJ	b4529	1439082	1439348	forward	predicted protein
ECK120003297	hslJ	b1379	1439345	1439767	reverse	heat shock protein HslJ
ECK120002700	ldhA	b1380	1439878	1440867	reverse	D-lactate dehydrogenase
ECK120003298	ydbH	b1381	1441075	1443714	forward	conserved protein
ECK120003299	ynbE	b1382	1443711	1443896	forward	hypothetical protein
ECK120003300	ydbL	b1383	1443904	1444230	forward	conserved hypothetical protein
ECK120003301	feaR	b1384	1444402	1445307	reverse	FeaR transcriptional activator
ECK120004448	feaB	b1385	1445543	1447042	forward	FeaB
ECK120002427	tynA	b1386	1447100	1449373	reverse	TynA
ECK120003302	maoC	b1387	1449621	1451666	reverse	putative ring-cleavage enzyme of phenylacetate degradation
ECK120003303	paaA	b1388	1451951	1452880	forward	putative subunit of phenylacetate-CoA oxygenase
ECK120003304	paaB	b1389	1452892	1453179	forward	putative subunit of phenylacetate-CoA oxygenase
ECK120003305	paaC	b1390	1453188	1453934	forward	putative subunit of phenylacetate-CoA oxygenase
ECK120003306	paaD	b1391	1453949	1454446	forward	putative subunit of phenylacetate-CoA oxygenase
ECK120003307	paaE	b1392	1454454	1455524	forward	putative oxygenase reductase of phenylacetate degradation
ECK120003308	paaF	b1393	1455521	1456288	forward	putative enoyl-CoA hydratase/isomerase of phenylacetate degradation
ECK120003309	paaG	b1394	1456288	1457076	forward	putative enoyl-CoA hydratase/isomerase of phenylacetate degradation
ECK120003310	paaH	b1395	1457078	1458505	forward	predicted 3-hydroxy-acyl-CoA dehydrogenase of phenylacetate degradation
ECK120003311	paaI	b1396	1458495	1458917	forward
ECK120003312	paaJ	b1397	1458917	1460122	forward	&beta;-ketoadipyl-CoA thiolase
ECK120003313	paaK	b1398	1460149	1461462	forward	phenylacetate-CoA ligase
ECK120003314	paaX	b1399	1461563	1462513	forward	PaaX transcriptional repressor
ECK120003315	paaY	b1400	1462495	1463085	forward	predicted hexapeptide repeat acetyltransferase
ECK120003316	ydbA_1		1463416	1465974	forward	predicted outer membrane protein, N-ter fragment
ECK120003317	insD-2	b1402	1465945	1466850	reverse
ECK120023918	insCD-2		1465945	1467218	reverse
ECK120003318	insC-2	b1403	1466808	1467218	reverse
ECK120003319	insI-2	b1404	1467382	1468533	forward	transposase of IS30
ECK120004455	ydbA_2		1468714	1472037	forward	predicted outer membrane protein, C-ter fragment
ECK120001280	ydbC	b1406	1472245	1473105	forward	predicted oxidoreductase, NAD(P)-binding
ECK120001281	ydbD	b1407	1473168	1475474	forward	predicted protein
ECK120003320	ynbA	b1408	1475645	1476250	forward	putative diacylglycerol cholinephosphotransferase
ECK120003321	ynbB	b1409	1476250	1477146	forward	predicted CDP-diglyceride synthase
ECK120003322	ynbC	b1410	1477162	1478919	forward	predicted hydrolase
ECK120003323	ynbD	b1411	1478933	1480225	forward	predicted phosphatase, inner membrane protein
ECK120003324	azoR	b1412	1480279	1480884	reverse	NADH-azoreductase, FMN-dependent
ECK120003325	hrpA	b1413	1481142	1484987	forward	ATP-dependent helicase
ECK120002014	ydcF	b1414	1485259	1486059	forward	conserved hypothetical protein
ECK120000032	aldA	b1415	1486256	1487695	forward	AldA
ECK120002008	gapC_2		1487737	1487988	reverse	glyceraldehyde 3-phosphate dehydrogenase C, interrupted
ECK120004456	gapC_1		1487985	1488737	reverse	split glyceraldehyde 3-phosphate dehydrogenase C
ECK120000167	cybB	b1418	1488926	1489456	forward	cytochrome b561
ECK120030076	rydC	b4597	1489467	1489530	reverse	RydC small RNA
ECK120001198	ydcA	b1419	1489701	1489874	forward	hypothetical protein
ECK120002662	hokB	b4428	1489946	1490095	reverse	small toxic membrane polypeptide
ECK120003326	mokB	b1420	1489986	1490153	reverse	regulatory peptide whose translation enables hokB expression
ECK120002663	sokB	b4429	1490143	1490195	forward	antisense RNA blocking mokB and hokB translation
ECK120001007	trg	b1421	1490494	1492134	forward	Trg
ECK120003327	ydcI	b1422	1492172	1493095	reverse	putative transcriptional regulator LysR-type
ECK120003328	ydcJ	b1423	1493312	1494655	forward	conserved hypothetical protein
ECK120002405	mdoD	b1424	1494880	1496535	forward	glucan biosynthesis protein D
ECK120003329	Phantom Gene		1496456	1496659	reverse
ECK120002408	ydcH	b1426	1496675	1496899	forward	conserved hypothetical protein
ECK120000844	rimL	b1427	1496962	1497501	forward	ribosomal-protein-L12-serine acetyltransferase
ECK120003330	ydcK	b1428	1497493	1498473	reverse	predicted enzyme
ECK120001813	tehA	b1429	1498597	1499589	forward	TehA TDT transporter
ECK120001814	tehB	b1430	1499586	1500179	forward	tellurite resistance protein
ECK120003331	ydcL	b1431	1500481	1501149	forward	conserved hypothetical protein
ECK120026449	yncK_1		1501167	1501334	reverse	predicted transposase, N-ter fragment
ECK120026448	yncK_2		1501386	1501673	reverse	predicted transposase, C-ter fragment
ECK120003332	ydcM	b1432	1501681	1502889	forward	putative virulence protein
ECK120003333	ydcO	b1433	1502929	1504104	reverse	YdcO
ECK120003334	ydcN	b1434	1504196	1504732	forward	predicted DNA-binding transcriptional regulator
ECK120003335	ydcP	b1435	1504805	1506766	forward	putative collagenase
ECK120003336	yncJ	b1436	1506858	1507088	reverse	hypothetical protein
ECK120003337	Phantom Gene		1507274	1507471	reverse
ECK120016303	yncN	b4532	1507310	1507486	forward	predicted protein
ECK120003338	ydcQ	b1438	1507511	1507948	forward	predicted DNA-binding transcriptional regulator
ECK120003339	ydcR	b1439	1508027	1509433	forward	fused predicted DNA-binding transcriptional regulator and predicted amino transferase
ECK120003340	ydcS	b1440	1509678	1510823	forward	YdcS
ECK120003341	ydcT	b1441	1510841	1511854	forward	YdcT
ECK120003342	ydcU	b1442	1511855	1512796	forward	YdcU
ECK120003343	ydcV	b1443	1512786	1513580	forward	YdcV
ECK120003344	ydcW	b1444	1513602	1515026	forward	&gamma;-aminobutyraldehyde dehydrogenase
ECK120002598	yncL	b4598	1515123	1515218	reverse	hypothetical protein
ECK120003345	ydcX	b1445	1515413	1515586	forward	hypothetical protein
ECK120003346	ydcY	b1446	1515672	1515905	forward	hypothetical protein
ECK120003347	ydcZ	b1447	1515906	1516355	reverse	putative transport protein
ECK120003348	yncA	b1448	1516352	1516870	reverse	predicted acyltransferase with acyl-CoA N-acyltransferase domain
ECK120003349	yncB	b1449	1517051	1518088	forward	predicted oxidoreductase, Zn-dependent and NAD(P)-binding
ECK120003350	yncC	b1450	1518286	1518951	forward	predicted DNA-binding transcriptional regulator
ECK120003351	yncD	b1451	1518987	1521089	reverse	probable TonB-dependent receptor
ECK120003352	yncE	b1452	1521331	1522392	forward	conserved protein
ECK120003353	ansP	b1453	1522505	1524004	reverse	AnsP L-asparagine APC Transporter
ECK120003354	yncG	b1454	1524271	1524888	forward	hypothetical GST-like protein
ECK120003355	yncH	b1455	1524964	1525176	forward	hypothetical protein
ECK120000008	rhsE		1525914	1527962	forward	RhsE protein in rhs element
ECK120001696	ydcD	b1457	1527946	1528428	forward	hypothetical protein
ECK120003356	yncI	b1458	1528610	1529356	forward	predicted protein
ECK120003357	yncM	b1459	1529400	1529600	forward	predicted protein
ECK120001480	ydcC	b1460	1529840	1530976	forward	conserved protein, similar to H-repeat associated proteins
ECK120001697	pptA	b1461	1531076	1531309	forward	probable 4-oxalocrotonate tautomerase (4-OT) monomer
ECK120003358	yddH	b1462	1531306	1531875	reverse	conserved proteion
ECK120003359	nhoA	b1463	1532048	1532893	forward	NhoA
ECK120001757	yddE	b1464	1532989	1533882	reverse	conserved protein
ECK120000637	narV	b1465	1533961	1534641	reverse	nitrate reductase Z, &gamma; subunit
ECK120000638	narW	b1466	1534638	1535333	reverse	NarW, probable private chaperone for NarZ nitrate reductase subunit
ECK120000640	narY	b1467	1535333	1536877	reverse	nitrate reductase Z, &beta; subunit
ECK120000641	narZ	b1468	1536874	1540614	reverse	nitrate reductase Z, &alpha; subunit
ECK120002052	narU	b1469	1540696	1542084	reverse	NarU MFS nitrite transporter
ECK120003360	yddJ	b1470	1542408	1542743	reverse	hypothetical protein
ECK120003361	yddK		1542782	1543738	reverse	predicted protein
ECK120003362	yddL		1543762	1544052	reverse	predicted lipoprotein
ECK120002370	yddG	b1473	1544312	1545136	reverse	predicted methyl viologen efflux pump
ECK120001205	fdnG	b1474	1545425	1548472	forward	formate dehydrogenase N, &alpha; subunit
ECK120001206	fdnH	b1475	1548485	1549369	forward	formate dehydrogenase N, &beta; subunit
ECK120001207	fdnI	b1476	1549362	1550015	forward	formate dehydrogenase N, &gamma; subunit
ECK120002613	C0362		1550025	1550410	forward	small RNA
ECK120003363	yddM	b1477	1550422	1550784	reverse	predicted DNA-binding transcriptional regulator
ECK120003364	adhP	b1478	1550852	1551862	reverse	ethanol dehydrogenase
ECK120000937	maeA	b1479	1551996	1553693	reverse	malate dehydrogenase, NAD-requiring
ECK120001464	sra	b1480	1553850	1553987	reverse	30S ribosomal subunit protein S22
ECK120003365	bdm	b1481	1554089	1554304	reverse	biofilm-dependent modulation protein
ECK120000673	osmC	b1482	1554649	1555080	forward	osmotically inducible peroxidase OsmC
ECK120003366	ddpF	b1483	1555136	1556062	reverse	YddO
ECK120003367	ddpD	b1484	1556055	1557041	reverse	YddP
ECK120003368	ddpC	b1485	1557038	1557934	reverse	YddQ
ECK120003369	ddpB	b1486	1557931	1558953	reverse	YddR
ECK120003370	ddpA	b1487	1558955	1560505	reverse	YddS
ECK120003371	ddpX	b1488	1560519	1561100	reverse	D-Ala-D-Ala dipeptidase
ECK120003372	dos	b1489	1561358	1563757	reverse	phosphodiesterase, heme-regulated
ECK120003373	yddV	b1490	1563782	1564825	reverse	diguanylate cyclase
ECK120003374	yddW	b1491	1565528	1566847	reverse	conserved protein, glycosyltransferase domain
ECK120003375	gadC	b1492	1566978	1568513	reverse	GadC GABA APC transporter
ECK120001446	gadB	b1493	1568669	1570069	reverse	glutamate decarboxylase B subunit
ECK120001683	pqqL	b1494	1570431	1573226	reverse	putative zinc peptidase
ECK120001682	yddB	b1495	1573271	1575643	reverse	conserved protein
ECK120001681	yddA	b1496	1575681	1577366	reverse	YddA
ECK120003376	ydeM	b1497	1577657	1578814	reverse	predicted anaerobic sulfatase maturation enzyme; predicted DNA-binding transcriptional regulator
ECK120003377	ydeN	b1498	1578866	1580548	reverse	putative sulfatase
ECK120003378	ydeO	b1499	1580950	1581711	reverse	YdeO transcriptional activator
ECK120003379	Phantom Gene		1581786	1581983	reverse
ECK120003380	ydeP	b1501	1582231	1584510	reverse	acid resistance protein
ECK120003381	ydeQ	b1502	1584844	1585758	reverse	predicted fimbrial-like adhesin protein
ECK120003382	ydeR	b1503	1585817	1586320	reverse	putative fimbrial-like protein
ECK120003383	ydeS	b1504	1586333	1586863	reverse	putative fimbrial-like protein
ECK120003384	ydeT		1586877	1588025	reverse	predicted protein
ECK120003385	yneL		1588381	1588560	reverse	conserved hypothetical protein
ECK120000436	hipA	b1507	1588878	1590200	reverse	serine kinase HipA
ECK120000435	hipB	b1508	1590200	1590466	reverse	HipB Polypeptide
ECK120003386	ydeU	b1509	1590689	1592089	reverse	putative ATP-binding component of transport system and adhesin protein
ECK120001714	ydeK	b1510	1592133	1596110	reverse	predicted lipoprotein
ECK120003387	ydeV	b1511	1596641	1598233	reverse	putative kinase
ECK120003388	lsrR	b1512	1598312	1599265	reverse	LsrR transcriptional repressor
ECK120003389	lsrA	b1513	1599514	1601049	forward	LsrA
ECK120003390	lsrC	b1514	1601043	1602071	forward	LsrC
ECK120003391	lsrD	b1515	1602071	1603063	forward	LsrD
ECK120003392	lsrB	b1516	1603075	1604097	forward	LsrB
ECK120003393	lsrF	b1517	1604124	1604999	forward	predicted aldolase
ECK120003394	lsrG	b1518	1605023	1605313	forward	conserved protein
ECK120003395	tam	b1519	1605370	1606128	forward	trans-aconitate methyltransferase
ECK120003396	yneE	b1520	1606132	1607046	reverse	conserved hypothetical protein
ECK120001054	uxaB	b1521	1607253	1608704	reverse	altronate oxidoreductase
ECK120003397	yneF	b1522	1608931	1609878	reverse	predicted diguanylate cyclase
ECK120003398	yneG	b1523	1609990	1610349	reverse	conserved protein
ECK120003399	yneH	b1524	1610349	1611275	reverse	predicted glutaminase
ECK120003400	yneI	b1525	1611339	1612727	reverse	predicted NAD<sup>+</sup>-dependent succinate semialdehyde dehydrogenase
ECK120003401	yneJ	b1526	1612828	1613709	forward	predicted DNA-binding transcriptional regulator, LysR-type
ECK120003402	yneK	b1527	1613787	1614902	forward	predicted protein
ECK120001583	ydeA	b1528	1615052	1616242	forward	YdeA MFS transporter
ECK120001584	marC	b1529	1616267	1616932	reverse	inner membrane protein involved in multiple antibiotic resistance
ECK120001399	marR	b1530	1617144	1617578	forward	MarR transcriptional repressor
ECK120001398	marA	b1531	1617598	1617981	forward	MarA transcriptional dual regulator
ECK120001547	marB	b1532	1618013	1618231	forward	multiple antibiotic resistance protein
ECK120001585	eamA	b1533	1618262	1619161	reverse	O-acetylserine/cysteine export protein
ECK120001586	ydeE	b1534	1619356	1620543	forward	YdeE MFS transporter
ECK120002603	yneM	b4599	1620670	1620765	forward	hypothetical protein
ECK120001587	ydeH	b1535	1620984	1621874	reverse	conserved protein
ECK120001588	ydeI	b1536	1622129	1622521	reverse	conserved protein
ECK120001589	ydeJ	b1537	1622797	1623315	forward	conserved protein
ECK120000206	dcp	b1538	1623359	1625404	reverse	dipeptidyl carboxypeptidase II
ECK120002220	ydfG	b1539	1625541	1626287	forward	3-hydroxy acid dehydrogenase monomer
ECK120003403	ydfH	b1540	1626376	1627062	forward	predicted DNA-binding transcriptional regulator
ECK120003404	ydfZ	b1541	1627239	1627442	forward	conserved protein
ECK120003405	ydfI	b1542	1627477	1628937	reverse	predicted mannonate dehydrogenase
ECK120003406	ydfJ	b1543	1629026	1630309	reverse	predicted transporter
ECK120003407	ydfK	b1544	1631063	1631329	forward	Qin prophage; predicted DNA-binding transcriptional regulator
ECK120003408	pinQ	b1545	1631646	1632236	forward	Qin prophage; predicted site-specific recombinase
ECK120003409	tfaQ	b1546	1632334	1632909	reverse	Qin prophage; predicted tail fibre assembly protein
ECK120003410	ydfN	b1547	1632909	1633871	reverse	Qin prophage; predicted side tail fibre assembly protein
ECK120001581	nohA	b1548	1633822	1634391	reverse	Qin prophage; predicted packaging protein
ECK120016304	ynfO	b4533	1634780	1635013	forward	Qin prophage; predicted protein
ECK120003411	ydfO	b1549	1635071	1635481	forward	Qin prophage; predicted protein
ECK120003412	gnsB	b1550	1635633	1635806	reverse	Qin prophage; predicted protein
ECK120003413	ynfN	b1551	1635978	1636133	reverse	Qin prophage; predicted protein
ECK120003414	cspI	b1552	1636479	1636691	reverse	Qin prophage; cold shock protein
ECK120003415	ydfP	b1553	1637054	1637551	reverse	Qin prophage; conserved protein
ECK120003416	ydfQ	b1554	1637548	1638081	reverse	Qin prophage; predicted lysozyme
ECK120003417	ydfR	b1555	1638078	1638389	reverse	Qin prophage; predicted protein
ECK120003418	essQ	b1556	1638394	1638609	reverse	Qin prophage; predicted S lysis protein
ECK120002091	cspB	b1557	1639363	1639578	reverse	Qin prophage; cold shock protein; predicted DNA-binding transcriptional regulator
ECK120002093	cspF	b1558	1639879	1640091	forward	Qin prophage; cold shock protein
ECK120003419	ydfT	b1559	1640513	1641265	reverse	Qin prophage; predicted antitermination protein Q
ECK120003420	ydfU	b1560	1641279	1642328	reverse	Qin prophage; predicted protein
ECK120001113	rem	b1561	1642675	1642926	reverse	Qin prophage; predicted protein
ECK120001114	hokD	b1562	1643143	1643298	reverse	Qin prophage; small toxic polypeptide
ECK120001115	relE	b1563	1643370	1643657	reverse	Qin prophage; toxin of the RelE-RelB toxin-antitoxin system
ECK120000827	relB	b1564	1643657	1643896	reverse	Qin prophage; antitoxin of the RelE-RelB toxin-antitoxin system and transcriptional repressor of relBEF
ECK120003421	ydfV	b1565	1643921	1644226	forward	Qin prophage; predicted protein
ECK120003422	flxA	b1566	1644429	1644761	forward	Qin prophage; predicted protein
ECK120003423	ydfW	b1567	1645198	1645347	reverse	Qin prophage; predicted protein
ECK120003424	ydfX	b1568	1645370	1645660	reverse	Qin prophage; predicted protein
ECK120000222	dicC	b1569	1645644	1645874	reverse	Qin prophage; DNA-binding transcriptional regulator for DicB
ECK120000220	dicA	b1570	1645958	1646365	forward	DicA transcriptional repressor
ECK120001273	ydfA	b1571	1646532	1646687	forward	Qin prophage; predicted protein
ECK120001274	ydfB	b1572	1646689	1646817	forward	Qin prophage; predicted protein
ECK120001275	rzpQ	b1573	1646847	1647065	forward	Qin prophage; predicted protein
ECK120002557	dicF	b1574	1647406	1647458	forward	Qin prophage; DicF antisense RNA
ECK120000221	dicB	b1575	1647633	1647821	forward	Qin prophage; cell division inhibition protein
ECK120001276	ydfD	b1576	1647818	1648009	forward	Qin prophage; predicted protein
ECK120001277	ydfE	b1577	1648102	1649022	forward	Qin prophage; predicted protein
ECK120003425	insD	b1578	1648905	1649561	forward	Qin prophage; predicted transposase
ECK120003426	intQ	b1579	1649536	1650732	forward	Qin prophage; predicted defective integrase
ECK120026450	ynfP		1650752	1650862	reverse	predicted protein
ECK120003427	rspB	b1580	1650920	1651939	reverse	predicted oxidoreductase, Zn-dependent and NAD(P)-binding
ECK120003428	rspA	b1581	1651951	1653165	reverse	mannonate/altronate dehydratase
ECK120003429	ynfA	b1582	1653371	1653697	reverse	inner membrane protein
ECK120003430	ynfB	b1583	1653832	1654173	forward	conserved hypothetical protein
ECK120003431	speG	b1584	1654208	1654768	forward	SpeG
ECK120003432	ynfC	b1585	1654771	1655481	reverse	YnfC lipoprotein
ECK120003433	ynfD	b1586	1655589	1655894	forward	predicted protein
ECK120003434	ynfE	b1587	1656093	1658519	forward	oxidoreductase subunit paralog of DmsA
ECK120003435	ynfF	b1588	1658580	1661003	forward	oxidoreductase subunit
ECK120003436	ynfG	b1589	1661014	1661631	forward	oxidoreductase, Fe-S subunit paralog of DmsB
ECK120003437	ynfH	b1590	1661633	1662487	forward	DMSO reductase anchor subunit, paralog of DmsC
ECK120003438	dmsD	b1591	1662530	1663144	forward	DMS reductase maturation protein
ECK120003439	clcB	b1592	1663339	1664595	forward	YnfJ chloride ion ClC transporter
ECK120003440	ynfK	b1593	1664548	1665243	reverse	hypothetical protein
ECK120003441	dgsA	b1594	1665368	1666588	reverse	DgsA transcriptional repressor
ECK120003442	ynfL	b1595	1666723	1667616	reverse	putative transcriptional regulator LYSR-type
ECK120003443	ynfM	b1596	1667723	1668976	forward	YnfM MFS transporter
ECK120003444	asr	b1597	1669400	1669708	forward	acid shock protein
ECK120030077	ydgU	b4601	1669801	1669884	forward	hypothetical protein
ECK120003445	ydgD	b1598	1669984	1670805	forward	predicted peptidase
ECK120003446	mdtI	b1599	1670844	1671173	reverse	MdtI SMR Protein
ECK120003447	mdtJ	b1600	1671160	1671525	reverse	MdtJ SMR protein
ECK120003448	tqsA	b1601	1671937	1672971	forward	transporter of quorum signal AI-2
ECK120000736	pntB	b1602	1672996	1674384	reverse	pyridine nucleotide transhydrogenase, &beta; subunit
ECK120000735	pntA	b1603	1674395	1675927	reverse	pyridine nucleotide transhydrogenase, &alpha; subunit
ECK120003449	ydgH	b1604	1676451	1677395	forward	conserved hypothetical protein
ECK120003450	ydgI	b1605	1677581	1678963	forward	ArcD APC transporter
ECK120003451	folM	b1606	1679000	1679722	forward	dihydrofolate reductase
ECK120003452	ydgC	b1607	1679719	1680054	reverse	hypothetical protein
ECK120003453	rstA	b1608	1680174	1680902	forward	RstA transcriptional regulator
ECK120001211	rstB	b1609	1680906	1682207	forward	RstB
ECK120001027	tus	b1610	1682283	1683212	forward	DNA-binding protein; inhibition of replication at Ter sites
ECK120000351	fumC	b1611	1683209	1684612	reverse	fumarase C monomer
ECK120000349	fumA	b1612	1684755	1686401	reverse	fumarase A monomer
ECK120000559	manA	b1613	1686600	1687775	forward	mannose-6-phosphate isomerase
ECK120003454	ydgA	b1614	1687876	1689384	forward	conserved protein
ECK120003455	uidC	b1615	1689610	1690875	reverse	membrane-associated protein
ECK120001601	uidB	b1616	1690914	1692287	reverse	UidB glucuronides GPH transporter
ECK120001044	uidA	b1617	1692284	1694095	reverse	&beta;-glucuronidase
ECK120003456	uidR	b1618	1694486	1695076	reverse	UidR transcriptional repressor
ECK120000418	hdhA	b1619	1695297	1696064	reverse	HdhA
ECK120000550	malI	b1620	1696176	1697204	reverse	MalI transcriptional repressor
ECK120000556	malX	b1621	1697379	1698971	forward	MalX
ECK120000557	malY	b1622	1698981	1700153	forward	bifunctional: repressor of maltose regulon
ECK120000027	add	b1623	1700257	1701258	forward	deoxyadenosine deaminase/adenosine deaminase
ECK120003457	ydgJ	b1624	1701292	1702332	reverse	putative galactose 1-dehydrogenase
ECK120002650	blr	b4409	1702575	1702700	forward	&beta;-lactam resistance protein
ECK120003458	cnu	b1625	1702973	1703188	forward	H-NS- and StpA-binding protein
ECK120003459	ydgK	b1626	1703274	1703714	forward	conserved inner membrane protein
ECK120003460	rsxA	b1627	1703791	1704372	forward	integral membrane protein of SoxR-reducing complex
ECK120003461	rsxB	b1628	1704372	1704950	forward	member of SoxR-reducing complex
ECK120003462	rsxC	b1629	1704943	1707165	forward	member of SoxR-reducing complex
ECK120003463	rsxD	b1630	1707166	1708224	forward	integral membrane protein of SoxR-reducing complex
ECK120003464	rsxG	b1631	1708228	1708848	forward	member of SoxR-reducing complex
ECK120003465	rsxE	b1632	1708852	1709547	forward	integral membrane protein of SoxR-reducing complex
ECK120000655	nth	b1633	1709547	1710182	forward	endonuclease III; specific for apurinic and/or apyrimidinic sites
ECK120003466	tppB	b1634	1710793	1712295	forward	YdgR putative peptide POT Transporter
ECK120003467	gst	b1635	1712401	1713006	forward	Gst
ECK120003468	pdxY	b1636	1713050	1713913	reverse	pyridoxal kinase 2
ECK120001032	tyrS	b1637	1713972	1715246	reverse	tyrosyl-tRNA synthetase
ECK120001443	pdxH	b1638	1715375	1716031	reverse	PdxH
ECK120001444	ydhA	b1639	1716090	1716419	reverse	predicted lipoprotein
ECK120003469	anmK	b1640	1716517	1717626	reverse	anhydro-<i>N</i>-acetylmuramic acid kinase
ECK120003470	slyB	b1641	1717900	1718367	forward	outer membrane lipoprotein
ECK120003471	slyA	b1642	1718414	1718848	reverse	SlyA transcriptional activator
ECK120003472	ydhI	b1643	1719049	1719285	forward	predicted inner membrane protein
ECK120003473	ydhJ	b1644	1719288	1720145	forward	conserved protein
ECK120003474	ydhK	b1645	1720145	1722157	forward	conserved inner membrane protein
ECK120003475	sodC	b1646	1722158	1722679	reverse	superoxide dismutase precursor (Cu-Zn)
ECK120003476	ydhF	b1647	1722760	1723656	reverse	predicted oxidoreductase
ECK120003477	ydhL	b1648	1723705	1723944	reverse	conserved protein
ECK120003478	ydhM	b1649	1724131	1724646	forward	predicted DNA-binding transcriptional regulator
ECK120003479	nemA	b1650	1724683	1725780	forward	N-ethylmaleimide reductase, FMN-linked
ECK120003480	gloA	b1651	1725861	1726268	forward	GloA
ECK120001501	rnt	b1652	1726371	1727018	forward	Rnt
ECK120001502	lhr	b1653	1727111	1731727	forward	member of ATP-dependent helicase superfamily II
ECK120002074	grxD	b1654	1731778	1732125	reverse	glutaredoxin 4
ECK120003481	ydhO	b1655	1732459	1733274	forward	putative lipoprotein
ECK120000943	sodB	b1656	1733402	1733983	forward	SodB
ECK120003482	ydhP	b1657	1734145	1735314	reverse	YdhP
ECK120030078	ynhF	b4602	1735480	1735569	reverse	hypothetical protein
ECK120000791	purR	b1658	1735868	1736893	forward	PurR
ECK120002041	ydhB	b1659	1736890	1737822	reverse	protein with similarity to transcriptional regulators
ECK120002042	ydhC	b1660	1737935	1739146	forward	YdhC drug MFS transporter
ECK120001485	cfa	b1661	1739437	1740585	forward	Cfa
ECK120001372	ribC	b1662	1740625	1741266	reverse
ECK120002262	mdtK	b1663	1741481	1742854	forward	NorE multidrug efflux MATE transporter
ECK120003483	ydhQ	b1664	1742895	1744151	reverse	possible enzyme
ECK120002553	valV	b1665	1744459	1744535	forward	tRNA<SUP>valV</SUP>
ECK120002554	valW	b1666	1744540	1744616	forward	tRNA<SUP>valW</SUP>
ECK120003484	ydhR	b1667	1744724	1745029	forward	predicted mono-oxygenase
ECK120003485	ydhS	b1668	1745155	1746759	forward	conserved protein with FAD/NAD(P)-binding domain
ECK120003486	ydhT	b1669	1746771	1747583	reverse	conserved protein
ECK120003487	ydhU	b1670	1747587	1748372	reverse	predicted cytochrome
ECK120003488	ydhX	b1671	1748369	1749088	reverse	predicted 4Fe-4S ferredoxin-type protein
ECK120003489	ydhW	b1672	1749101	1749748	reverse	predicted protein
ECK120003490	ydhV	b1673	1749752	1751854	reverse	predicted oxidoreductase
ECK120003491	ydhY	b1674	1751875	1752501	reverse	predicted 4Fe-4S ferredoxin-type protein
ECK120003492	ydhZ	b1675	1752956	1753165	reverse	predicted protein
ECK120000795	pykF	b1676	1753722	1755134	forward	pyruvate kinase I monomer
ECK120000537	lpp	b1677	1755445	1755681	forward	murein lipoprotein
ECK120003493	ynhG	b1678	1755745	1756749	reverse	conserved protein
ECK120003494	sufE	b1679	1756898	1757314	reverse	sulfur acceptor that activates SufS cysteine desulfurase
ECK120003495	sufS	b1680	1757327	1758547	reverse	L-selenocysteine lyase (and L-cysteine desulfurase) monomer
ECK120003496	sufD	b1681	1758544	1759815	reverse	component of SufB-SufC-SufD cysteine desulfurase (SufS) activator complex
ECK120003497	sufC	b1682	1759790	1760536	reverse	component of SufBCD complex
ECK120003498	sufB	b1683	1760546	1762033	reverse	component of SufB-SufC-SufD cysteine desulfurase (SufS) activator complex
ECK120001346	sufA	b1684	1762042	1762410	reverse	Fe-S cluster assembly protein
ECK120002588	rydB	b4430	1762737	1762804	reverse	small RNA regulator of RpoS
ECK120003499	ydiH	b1685	1762958	1763227	reverse	predicted protein
ECK120003500	ydiI	b1686	1763246	1763656	reverse	esterase
ECK120003501	ydiJ	b1687	1763653	1766709	reverse	predicted FAD-linked oxidoreductase
ECK120003502	ydiK	b1688	1767098	1768210	forward	predicted inner membrane protein
ECK120002576	rprA	b4431	1768396	1768500	forward	small RNA regulator of RpoS
ECK120003503	ydiL	b1689	1768639	1768995	forward	conserved hypothetical protein
ECK120003504	ydiM	b1690	1769095	1770309	forward	YdiM
ECK120003505	ydiN	b1691	1770536	1771801	forward	predicted amino acid/amine MFS transporter
ECK120001212	ydiB	b1692	1771813	1772679	forward
ECK120000072	aroD	b1693	1772710	1773468	forward	AroD
ECK120002287	ydiF	b1694	1773611	1775206	forward	fused predicted acetyl-CoA:acetoacetyl-CoA transferase: &alpha; subunit/&beta; subunit
ECK120003506	ydiO	b1695	1775220	1776371	forward	predicted acyl-CoA dehydrogenase
ECK120003507	ydiP	b1696	1776414	1777325	reverse	putative ARAC-type regulatory protein
ECK120003508	ydiQ	b1697	1777641	1778405	forward	putative subunit of YdiQ-YdiR flavoprotein
ECK120003509	ydiR	b1698	1778425	1779363	forward	putative subunit of YdiQ-YdiR flavoprotein
ECK120003510	ydiS	b1699	1779419	1780708	forward	putative flavoprotein
ECK120003511	ydiT	b1700	1780705	1780998	forward	putative ferredoxin
ECK120002225	fadK	b1701	1781001	1782701	forward	FadK monomer
ECK120000750	pps	b1702	1782758	1785136	reverse	PpsA
ECK120001116	ydiA	b1703	1785469	1786302	forward	conserved protein
ECK120000076	aroH	b1704	1786459	1787505	forward	AroH
ECK120002254	ydiE	b1705	1787637	1787828	forward	conserved protein
ECK120003512	ydiU	b1706	1787832	1789268	reverse	conserved protein
ECK120003513	ydiV	b1707	1789331	1790044	reverse	conserved protein
ECK120001117	nlpC	b1708	1790291	1790755	reverse	NlpC-putative lipoprotein hydrolase
ECK120000124	btuD	b1709	1790833	1791582	reverse	BtuD
ECK120000125	btuE	b1710	1791582	1792133	reverse	predicted glutathione peroxidase
ECK120000123	btuC	b1711	1792196	1793176	reverse	BtuC
ECK120000433	ihfA	b1712	1793277	1793576	reverse	IhfA
ECK120000702	pheT	b1713	1793581	1795968	reverse	phenylalanyl-tRNA synthetase &beta;-chain
ECK120000701	pheS	b1714	1795983	1796966	reverse	phenylalanyl-tRNA synthetase &alpha;-chain
ECK120001246	pheM	b1715	1797250	1797294	reverse	phenylalanyl-tRNA synthetase (pheST) operon leader peptide
ECK120000872	rplT	b1716	1797417	1797773	reverse	50S ribosomal subunit protein L20
ECK120001209	rpmI	b1717	1797826	1798023	reverse	50S ribosomal subunit protein L35
ECK120000499	infC	b1718	1798120	1798662	reverse	protein chain initiation factor IF-3
ECK120000990	thrS	b1719	1798666	1800594	reverse	threonyl-tRNA synthetase
ECK120003514	arpB_1		1801118	1801591	forward	predicted protein, N-ter fragment
ECK120003515	arpB_2		1801602	1803017	forward	predicted protein, C-ter fragment
ECK120016305	yniD	b4535	1803174	1803296	forward	predicted protein
ECK120003516	ydiY	b1722	1803349	1804107	reverse	conserved protein
ECK120000692	pfkB	b1723	1804394	1805323	forward	6-phosphofructokinase-2 monomer
ECK120003517	ydiZ	b1724	1805424	1805714	forward	predicted protein
ECK120003518	yniA	b1725	1805820	1806680	forward	predicted phosphotransferase/kinase
ECK120003519	yniB	b1726	1806721	1807257	reverse	predicted inner membrane protein
ECK120003520	yniC	b1727	1807404	1808072	forward	2-deoxyglucose-6-phosphatase
ECK120003521	ydjM	b1728	1808235	1808825	forward	predicted inner membrane protein regulated by LexA
ECK120003522	ydjN	b1729	1808958	1810349	forward	predicted transporter
ECK120003523	ydjO	b1730	1810353	1811168	reverse	predicted protein
ECK120003524	cedA	b1731	1811445	1811708	reverse	cell division modulator
ECK120000502	katE	b1732	1811891	1814152	forward	KatE
ECK120002087	chbG	b1733	1814410	1815159	reverse	conserved protein
ECK120000140	chbF	b1734	1815172	1816524	reverse	6-phospho-&beta;-glucosidase; cryptic
ECK120000139	chbR	b1735	1816629	1817471	reverse	ChbR transcriptional dual regulator
ECK120000138	chbA	b1736	1817479	1817829	reverse	ChbA
ECK120000137	chbC	b1737	1817880	1819238	reverse	ChbC
ECK120000136	chbB	b1738	1819323	1819643	reverse	ChbB
ECK120000040	osmE	b1739	1819942	1820280	reverse	OsmE-osmotically inducible protein
ECK120000656	nadE	b1740	1820482	1821309	forward	NadE
ECK120003525	cho	b1741	1821539	1822426	forward	endonuclease of nucleotide excision repair
ECK120003526	ves	b1742	1822386	1822961	reverse	conserved protein
ECK120003527	spy	b1743	1823164	1823649	reverse	periplasmic protein related to spheroblast formation
ECK120003528	astE	b1744	1823979	1824947	reverse	succinylglutamate desuccinylase
ECK120003529	astB	b1745	1824940	1826283	reverse	succinylarginine dihydrolase
ECK120003530	astD	b1746	1826280	1827758	reverse	aldehyde dehydrogenase
ECK120003531	astA	b1747	1827755	1828789	reverse	arginine succinyltransferase
ECK120003532	astC	b1748	1828786	1830006	reverse	AstC
ECK120001062	xthA	b1749	1830452	1831258	forward	exonuclease III
ECK120003533	ydjX	b1750	1831425	1832135	forward	predicted inner membrane protein
ECK120003534	ydjY	b1751	1832140	1832817	forward	predicted protein
ECK120003535	ydjZ	b1752	1832832	1833539	forward	conserved inner membrane protein
ECK120003536	ynjA	b1753	1833539	1834087	forward	conserved protein
ECK120003537	ynjB	b1754	1834097	1835263	forward	conserved protein
ECK120003538	ynjC	b1755	1835281	1836771	forward	YnjC
ECK120003539	ynjD	b1756	1836771	1837424	forward	YnjD
ECK120003540	ynjE	b1757	1837491	1838798	forward	predicted thiosulfate sulfur transferase
ECK120003541	ynjF	b1758	1838807	1839427	reverse	predicted phosphatidyl transferase, inner membrane protein
ECK120003542	nudG	b1759	1839514	1839921	forward	pyrimidine (deoxy)nucleoside triphosphate pyrophosphohydrolase
ECK120003543	ynjH	b1760	1839887	1840159	reverse	predicted protein
ECK120000365	gdhA	b1761	1840395	1841738	forward	GdhA
ECK120003544	ynjI	b1762	1841855	1842895	reverse	predicted inner membrane protein
ECK120001003	topB	b1763	1843023	1844984	reverse	DNA topoisomerase III
ECK120000932	selD	b1764	1844989	1846032	reverse	selenide, water dikinase
ECK120001118	ydjA	b1765	1846149	1846700	reverse	predicted oxidoreductase
ECK120000957	sppA	b1766	1846861	1848717	forward	SppA
ECK120000041	ansA	b1767	1848884	1849900	forward	AnsA
ECK120001119	pncA	b1768	1849911	1850552	forward	pyrazinamidase/nicotinamidase
ECK120002237	ydjE	b1769	1850645	1852003	reverse	YdjE MFS transporter
ECK120003545	ydjF	b1770	1852120	1852878	reverse	predicted DNA-binding transcriptional regulator
ECK120003546	ydjG	b1771	1853015	1853995	reverse	methylglyoxal reductase (NADH-dependent)
ECK120003547	ydjH	b1772	1854005	1854952	reverse	predicted kinase
ECK120003548	ydjI	b1773	1854957	1855793	reverse	predicted aldolase
ECK120003549	ydjJ	b1774	1855814	1856857	reverse	predicted oxidoreductase, Zn-dependent and NAD(P)-binding
ECK120003550	ydjK	b1775	1856874	1858253	reverse	predicted transporter
ECK120003551	ydjL	b1776	1858280	1859356	reverse	predicted oxidoreductase, Zn-dependent and NAD(P)-binding
ECK120003552	yeaC	b1777	1859726	1859998	reverse	conserved protein
ECK120002257	msrB	b1778	1860040	1860453	reverse	methionine sulfoxide reductase B
ECK120000360	gapA	b1779	1860795	1861790	forward	glyceraldehyde 3-phosphate dehydrogenase-A monomer
ECK120003553	yeaD	b1780	1861874	1862758	forward	conserved protein
ECK120003554	yeaE	b1781	1862806	1863660	reverse	methylglyoxal reductase
ECK120003555	mipA	b1782	1863750	1864496	reverse	scaffolding protein that interacts with murein polymerase and murein hydrolase
ECK120003556	yeaG	b1783	1864932	1866866	forward	conserved protein
ECK120003557	yeaH	b1784	1866979	1868262	forward	conserved protein
ECK120003558	yeaI	b1785	1868409	1869884	forward	predicted diguanylate cyclase
ECK120003559	yeaJ	b1786	1870065	1871555	forward	predicted diguanylate cyclase
ECK120003560	yeaK	b1787	1871598	1872101	forward	conserved protein
ECK120003561	yoaI	b1788	1872102	1872206	reverse	predicted protein
ECK120003562	yeaL	b1789	1872376	1872822	forward	conserved inner membrane protein
ECK120003563	yeaM	b1790	1872779	1873600	reverse	predicted DNA-binding transcriptional regulator
ECK120003564	yeaN	b1791	1873697	1874878	forward	putative amino acid/amine MFS transporter
ECK120003565	yeaO	b1792	1874933	1875280	forward	conserved protein
ECK120003566	yoaF	b1793	1875302	1875556	reverse	putative lipoprotein
ECK120003567	yeaP	b1794	1875739	1876764	forward	predicted diguanylate cyclase
ECK120003568	yeaQ	b1795	1877031	1877279	reverse	conserved inner membrane protein
ECK120003569	yoaG	b1796	1877427	1877609	reverse	predicted protein
ECK120003570	yeaR	b1797	1877613	1877972	reverse	conserved protein
ECK120003571	leuE	b1798	1878145	1878783	reverse	leucine export protein
ECK120003572	yeaT	b1799	1878910	1879833	reverse	predicted DNA-binding transcriptional regulator
ECK120003573	yeaU	b1800	1879936	1881021	forward	D-malate dehydrogenase (decarboxylating)
ECK120003574	yeaV	b1801	1881212	1882657	forward	predicted transporter
ECK120003575	yeaW	b1802	1882689	1883813	forward	predicted 2Fe-2S cluster-containing protein
ECK120003576	yeaX	b1803	1883869	1884834	forward	predicted oxidoreductase
ECK120000849	rnd	b1804	1884888	1886015	reverse	RNase D, processes tRNA precursor
ECK120002644	sroD		1886041	1886126	reverse	SroD small RNA
ECK120001484	fadD	b1805	1886085	1887770	reverse	FadD
ECK120003577	yeaY	b1806	1887975	1888556	reverse	predicted lipoprotein
ECK120003578	yeaZ	b1807	1888596	1889291	reverse	predicted peptidase
ECK120003579	yoaA	b1808	1889349	1891259	reverse	conserved protein
ECK120003580	yoaB	b1809	1891391	1891735	forward	conserved protein
ECK120003581	yoaC	b1810	1892097	1892456	forward	predicted protein
ECK120003582	yoaH	b1811	1892576	1892755	reverse	conserved protein
ECK120000676	pabB	b1812	1892829	1894190	forward	PabB
ECK120002358	nudL	b1813	1894194	1894772	forward	predicted NUDIX hydrolase
ECK120000919	sdaA	b1814	1894956	1896320	forward	L-threonine deaminase/L-serine ammonia-lyase
ECK120003583	yoaD	b1815	1896451	1898049	forward	predicted phosphodiesterase
ECK120003584	yoaE	b1816	1898053	1899609	reverse	putative transport protein
ECK120000560	manX	b1817	1900072	1901043	forward	ManX
ECK120000561	manY	b1818	1901106	1901906	forward	ManY
ECK120000562	manZ	b1819	1901910	1902770	forward	ManZ
ECK120003585	yobD	b1820	1902825	1903283	forward	conserved inner membrane protein
ECK120003586	yebN	b1821	1903712	1904278	forward	conserved inner membrane protein
ECK120002094	rrmA	b1822	1904275	1905084	reverse	23S rRNA m1G745 methyltransferase
ECK120002092	cspC	b1823	1905250	1905459	reverse	stress protein, member of the CspA family; predicted DNA-binding transcriptional regulator
ECK120003587	yobF	b1824	1905472	1905615	reverse	predicted protein
ECK120003588	yebO	b1825	1906285	1906572	reverse	predicted protein
ECK120003589	mgrB	b1826	1906647	1906790	reverse	putative lipoprotein
ECK120016306	yobH	b4536	1906949	1907188	forward	predicted protein
ECK120003590	kdgR	b1827	1907332	1908123	reverse	KdgR transcriptional repressor
ECK120003591	yebQ	b1828	1908300	1909673	forward	predicted transporter
ECK120000455	htpX	b1829	1909719	1910600	reverse	heat shock protein, integral membrane protein
ECK120000751	prc	b1830	1910792	1912840	reverse	tail-specific protease
ECK120002409	proQ	b1831	1912860	1913558	reverse	predicted structural transport element
ECK120003592	yebR	b1832	1913655	1914206	reverse	conserved protein
ECK120003593	yebS	b1833	1914282	1915565	forward	conserved inner membrane protein
ECK120003594	yebT	b1834	1915534	1918167	forward	conserved protein
ECK120003595	rsmF	b1835	1918247	1919686	forward	16S rRNA m<sup>5</sup>C1407 methyltransferase
ECK120003596	yebV	b1836	1919804	1920040	forward	predicted protein
ECK120003597	yebW	b1837	1920145	1920336	forward	predicted protein
ECK120003598	pphA	b1838	1920337	1920993	reverse	protein phosphatase 1 modulates phosphoproteins, signals protein misfolding
ECK120002577	ryeA	b4432	1921090	1921338	forward	small RNA that interacts with Hfq
ECK120002594	ryeB	b4433	1921188	1921308	reverse	small RNA that interacts with Hfq
ECK120003599	yebY	b1839	1921389	1921730	reverse	predicted protein
ECK120003600	yebZ	b1840	1921743	1922615	reverse	putative resistance protein
ECK120003601	yobA	b1841	1922619	1922993	reverse	conserved protein
ECK120001461	holE	b1842	1923132	1923362	forward	DNA polymerase III, &theta; subunit
ECK120003602	yobB	b1843	1923464	1924120	forward	conserved protein
ECK120003603	exoX	b1844	1924144	1924806	forward	exonuclease X
ECK120000993	ptrB	b1845	1924803	1926863	reverse	protease II
ECK120001740	yebE	b1846	1927072	1927731	reverse	conserved protein
ECK120001741	yebF	b1847	1928058	1928426	reverse	predicted protein
ECK120001742	yebG	b1848	1928481	1928771	reverse	conserved protein regulated by LexA
ECK120001743	purT	b1849	1928905	1930083	forward	GAR transformylase 2
ECK120000250	eda	b1850	1930139	1930780	reverse	Eda
ECK120000251	edd	b1851	1930817	1932628	reverse	phosphogluconate dehydratase
ECK120001199	zwf	b1852	1932863	1934338	reverse	glucose 6-phosphate-1-dehydrogenase
ECK120002406	yebK	b1853	1934676	1935545	forward	predicted DNA-binding transcriptional regulator
ECK120000794	pykA	b1854	1935673	1937115	forward	pyruvate kinase II monomer
ECK120000607	lpxM	b1855	1937246	1938217	reverse	myristoyl-acyl carrier protein (ACP)-dependent acyltransferase
ECK120000011	yebA	b1856	1938337	1939659	reverse	conserved protein
ECK120003604	znuA	b1857	1939675	1940607	reverse	ZnuA
ECK120003605	znuC	b1858	1940686	1941441	forward	ZnuC
ECK120002236	znuB	b1859	1941438	1942223	forward	ZnuB
ECK120004476	ruvB	b1860	1942370	1943380	reverse	branch migration of Holliday structures; repair helicase
ECK120004475	ruvA	b1861	1943389	1944000	reverse	branch migration of Holliday structures; repair
ECK120001120	yebB	b1862	1944275	1944877	forward	predicted protein
ECK120000914	ruvC	b1863	1944879	1945400	reverse	Holliday junction nuclease; resolution of structures; repair
ECK120001121	yebC	b1864	1945435	1946175	reverse	conserved protein
ECK120001122	nudB	b1865	1946204	1946656	reverse	dATP pyrophosphohydrolase
ECK120000093	aspS	b1866	1946774	1948546	reverse	aspartyl-tRNA synthetase
ECK120002245	yecD	b1867	1948856	1949422	forward	predicted hydrolase
ECK120002246	yecE	b1868	1949419	1950237	forward	conserved protein
ECK120003606	yecN	b1869	1950290	1950685	forward	predicted inner membrane protein
ECK120003607	cmoA	b1870	1950726	1951469	forward	predicted methyltransferase
ECK120003608	cmoB	b1871	1951466	1952437	forward	predicted S-adenosyl-L-methionine-dependent methyltransferase
ECK120003609	torZ	b1872	1952602	1955031	reverse	trimethylamine N-oxide reductase III, TorZ subunit
ECK120003610	torY	b1873	1955056	1956156	reverse	trimethylamine N-oxide reductase III, <I>c</I>-type cytochrome subunit
ECK120003611	cutC	b1874	1956544	1956984	reverse	copper homeostasis protein
ECK120003612	yecM	b1875	1957304	1957870	reverse	predicted metal-binding enzyme
ECK120000067	argS	b1876	1958086	1959819	forward	arginyl-tRNA synthetase
ECK120003613	yecT	b1877	1959996	1960484	forward	predicted protein
ECK120003614	flhE	b1878	1960604	1960996	reverse	flagellar protein
ECK120002690	flhA	b1879	1960996	1963074	reverse	flagellar biosynthesis protein FlhA
ECK120003615	flhB	b1880	1963067	1964215	reverse	flagellar biosynthesis protein FlhB
ECK120000147	cheZ	b1881	1964417	1965061	reverse	CheZ
ECK120000146	cheY	b1882	1965072	1965461	reverse	CheY
ECK120000143	cheB	b1883	1965476	1966525	reverse	CheB
ECK120000144	cheR	b1884	1966528	1967388	reverse	chemotaxis protein methyltransferase/chemotaxis protein methyltransferase/chemotaxis protein methyltransferase/chemotaxis protein methyltransferase/chemotaxis protein methyltransferase
ECK120000976	tap	b1885	1967407	1969008	reverse	Tap
ECK120000977	tar	b1886	1969054	1970715	reverse	Tar
ECK120002614	C0465		1970763	1970840	forward	small RNA
ECK120000145	cheW	b1887	1970860	1971363	reverse	CheW
ECK120000142	cheA	b1888	1971384	1973348	reverse	CheA(S)
ECK120000595	motB	b1889	1973353	1974279	reverse	MotB protein, enables flagellar motor rotation, linking torque machinery to cell wall
ECK120000594	motA	b1890	1974276	1975163	reverse	MotA protein, proton conductor component of motor; no effect on switching
ECK120000313	flhC	b1891	1975290	1975868	reverse	FlhC
ECK120000314	flhD	b1892	1975871	1976230	reverse	FlhD
ECK120023915	insAB-5		1976541	1977239	reverse
ECK120003616	insB-5	b1893	1976542	1977045	reverse
ECK120003617	insA-5	b1894	1976964	1977239	reverse
ECK120003618	uspC	b1895	1977777	1978205	forward	universal stress protein
ECK120001689	otsA	b1896	1978212	1979636	reverse	trehalose-6-phosphate synthase
ECK120001690	otsB	b1897	1979611	1980411	reverse	trehalose-6-phosphate phosphatase, biosynthetic
ECK120000055	araH	b4460	1980578	1981567	reverse	high-affinity L-arabinose transport protein (ABC superfamily, membrane)
ECK120000054	araG	b1900	1981579	1983093	reverse	AraG
ECK120000053	araF	b1901	1983163	1984152	reverse	AraF
ECK120003619	ftnB	b1902	1984949	1985452	forward	predicted ferritin-like protein
ECK120003620	Phantom Gene		1985468	1985806	forward
ECK120016307	yecJ	b4537	1985531	1985782	reverse	predicted protein
ECK120002615	isrB	b4434	1985863	1986022	reverse	small RNA
ECK120003621	yecR	b1904	1986246	1986569	forward	predicted protein
ECK120000912	ftnA	b1905	1986740	1987237	forward	cytoplasmic ferritin, an iron storage protein)
ECK120003622	yecH	b1906	1987275	1987514	reverse	predicted protein
ECK120001030	tyrP	b1907	1987705	1988916	forward	tyrosine ArAAP transporter
ECK120001123	yecA	b1908	1988978	1989643	reverse	putative protein translocase subunit
ECK120002496	leuZ	b1909	1989839	1989925	reverse	tRNA<SUP>leuZ</SUP>
[truncated: 2,570 more rows]
