# Supplementary material for: The impact of horizontal gene transfer in shaping operons and protein interaction networks – direct evidence of preferential attachment
Source: BMC Evol Biol. 2008 Jan 24;8:23. doi: 10.1186/1471-2148-8-23 (PMC2259305; doi:10.1186/1471-2148-8-23)
Supplement: Additional file 6 — Data_2008_0117.zip. Compressed zip file containing data used in the study [file 1471-2148-8-23-S6.zip › DATA_2008_0117/RegulonDB_57/REGULONDB_57_OPERON_MAP.csv]

C0067	-	C0067
C0293	-	C0293
C0299	-	C0299
C0343-dbpA	-	C0343
C0343-dbpA	b1343	dbpA
C0362	-	C0362
C0465	-	C0465
C0614	-	C0614
C0664	-	C0664
C0719	-	C0719
IS128	-	IS128
aaeR	b3243	aaeR
aaeXAB	b3241	aaeA
aaeXAB	b3240	aaeB
aaeXAB	b3242	aaeX
aas-lplT	b2836	aas
aas-lplT	b2835	lplT
aat	b0885	aat
abgABT-ogt	b1338	abgA
abgABT-ogt	b1337	abgB
abgABT-ogt	b1336	abgT
abgABT-ogt	b1335	ogt
abgR	b1339	abgR
abrB	b0715	abrB
accA	b0185	accA
accBC	b3255	accB
accBC	b3256	accC
accD	b2316	accD
aceBAK	b4015	aceA
aceBAK	b4014	aceB
aceBAK	b4016	aceK
ackA-pta	b2296	ackA
ackA-pta	b2297	pta
acnA	b1276	acnA
acnB	b0118	acnB
acpH	b0404	acpH
acpT	b3475	acpT
acrAB	b0463	acrA
acrAB	b0462	acrB
acrD	b2470	acrD
acrEF	b3265	acrE
acrEF	b3266	acrF
acrR	b0464	acrR
acs-yjcH-actP	b4069	acs
acs-yjcH-actP	b4067	actP
acs-yjcH-actP	b4068	yjcH
ada-alkB	b2213	ada
ada-alkB	b2212	alkB
add	b1623	add
ade	b3665	ade
adhE	b1241	adhE
adhP	b1478	adhP
adiA	b4117	adiA
adiC	b4115	adiC
adiY	b4116	adiY
adk	b0474	adk
adrA	b0385	adrA
aegA	b2468	aegA
aer	b3072	aer
aes	b0476	aes
agaR	b3131	agaR
agaS-kbaY-agaBCDI	b3138	agaB
agaS-kbaY-agaBCDI	b3139	agaC
agaS-kbaY-agaBCDI	b3140	agaD
agaS-kbaY-agaBCDI	b3141	agaI
agaS-kbaY-agaBCDI	b3136	agaS
agaS-kbaY-agaBCDI	b3137	kbaY
agp	b1002	agp
ahpCF	b0605	ahpC
ahpCF	b0606	ahpF
aidB	b4187	aidB
ais	b2252	ais
alaS	b2697	alaS
alaWX	b2397	alaW
alaWX	b2396	alaX
aldA	b1415	aldA
aldB	b3588	aldB
alkA	b2068	alkA
allA	b0505	allA
allDC-ylbA	b0516	allC
allDC-ylbA	b0517	allD
allDC-ylbA	b0515	ylbA
allR	b0506	allR
allS	b0504	allS
alpA	b2624	alpA
alr	b4053	alr
alsI	b4090	alsI
alsK	b4084	alsK
alsRBACE	b4087	alsA
alsRBACE	b4088	alsB
alsRBACE	b4086	alsC
alsRBACE	b4085	alsE
alsRBACE	b4089	alsR
amiA-hemF	b2435	amiA
amiA-hemF	b2436	hemF
amiC	b2817	amiC
amn	b1982	amn
ampC	b4150	ampC
ampDE	b0110	ampD
ampDE	b0111	ampE
ampG	b0433	ampG
ampH	b0376	ampH
amyA	b1927	amyA
anmK	b1640	anmK
ansA-pncA	b1767	ansA
ansA-pncA	b1768	pncA
ansB	b2957	ansB
ansP	b1453	ansP
apbE	b2214	apbE
aphA	b4055	aphA
appCB-yccB-appA	b0980	appA
appCB-yccB-appA	b0979	appB
appCB-yccB-appA	b0978	appC
appCB-yccB-appA	b4592	yccB
appY	b0564	appY
apt	b0469	apt
aqpZ	b0875	aqpZ
araBAD	b0062	araA
araBAD	b0063	araB
araBAD	b0061	araD
araC	b0064	araC
araE	b2841	araE
araFGH	b1901	araF
araFGH	b1900	araG
araFGH	b4460	araH
araJ	b0396	araJ
arcA	b4401	arcA
arcB	b3210	arcB
argA	b2818	argA
argCBH	b3959	argB
argCBH	b3958	argC
argCBH	b3960	argH
argD	b3359	argD
argE	b3957	argE
argF	b0273	argF
argG	b3172	argG
argI	b4254	argI
argO	b2923	argO
argP	b2916	argP
argR	b3237	argR
argS	b1876	argS
argT-hisJQMP	b2310	argT
argT-hisJQMP	b2309	hisJ
argT-hisJQMP	b2307	hisM
argT-hisJQMP	b2306	hisP
argT-hisJQMP	b2308	hisQ
argU	b0536	argU
argW	b2348	argW
argX-hisR-leuT-proM	b3796	argX
argX-hisR-leuT-proM	b3797	hisR
argX-hisR-leuT-proM	b3798	leuT
argX-hisR-leuT-proM	b3799	proM
arnBCA-yfbH-arnT-yfbWJ	b2255	arnA
arnBCA-yfbH-arnT-yfbWJ	b2253	arnB
arnBCA-yfbH-arnT-yfbWJ	b2254	arnC
arnBCA-yfbH-arnT-yfbWJ	b2257	arnT
arnBCA-yfbH-arnT-yfbWJ	b2256	yfbH
arnBCA-yfbH-arnT-yfbWJ	b2258	yfbJ
arnBCA-yfbH-arnT-yfbWJ	b4544	yfbW
aroF-tyrA	b2601	aroF
aroF-tyrA	b2600	tyrA
aroG	b0754	aroG
aroH	b1704	aroH
aroKB-damX-dam-rpe-gph-trpS	b3389	aroB
aroKB-damX-dam-rpe-gph-trpS	b3390	aroK
aroKB-damX-dam-rpe-gph-trpS	b3387	dam
aroKB-damX-dam-rpe-gph-trpS	b3388	damX
aroKB-damX-dam-rpe-gph-trpS	b3385	gph
aroKB-damX-dam-rpe-gph-trpS	b3386	rpe
aroKB-damX-dam-rpe-gph-trpS	b3384	trpS
aroL-yaiA-aroM	b0388	aroL
aroL-yaiA-aroM	b0390	aroM
aroL-yaiA-aroM	b0389	yaiA
aroP	b0112	aroP
arpA	b4017	arpA
arpB_1B_2	-	arpB_1
arpB_1B_2	-	arpB_2
arsRBC	b3502	arsB
arsRBC	b3503	arsC
arsRBC	b3501	arsR
artJ	b0860	artJ
artPIQM	b0863	artI
artPIQM	b0861	artM
artPIQM	b0864	artP
artPIQM	b0862	artQ
ascFB	b2716	ascB
ascFB	b2715	ascF
ascG	b2714	ascG
asd	b3433	asd
aslA	b3801	aslA
aslB	b3800	aslB
asmA	b2064	asmA
asnA	b3744	asnA
asnB	b0674	asnB
asnC-mioC-mnmG-gidB	b3743	asnC
asnC-mioC-mnmG-gidB	b3740	gidB
asnC-mioC-mnmG-gidB	b3742	mioC
asnC-mioC-mnmG-gidB	b3741	mnmG
asnS	b0930	asnS
asnT	b1977	asnT
asnU	b1986	asnU
asnV	b1989	asnV
asnW	b1984	asnW
aspA-dcuA	b4139	aspA
aspA-dcuA	b4138	dcuA
aspC	b0928	aspC
aspS	b1866	aspS
aspT	b3760	aspT
aspU	b0206	aspU
aspV	b0216	aspV
asr	b1597	asr
astCADBE	b1747	astA
astCADBE	b1745	astB
astCADBE	b1748	astC
astCADBE	b1746	astD
astCADBE	b1744	astE
atoDAEB	b2222	atoA
atoDAEB	b2224	atoB
atoDAEB	b2221	atoD
atoDAEB	b2223	atoE
atoSC	b2220	atoC
atoSC	b2219	atoS
atpIBEFHAGDC	b3734	atpA
atpIBEFHAGDC	b3738	atpB
atpIBEFHAGDC	b3731	atpC
atpIBEFHAGDC	b3732	atpD
atpIBEFHAGDC	b3737	atpE
atpIBEFHAGDC	b3736	atpF
atpIBEFHAGDC	b3733	atpG
atpIBEFHAGDC	b3735	atpH
atpIBEFHAGDC	b3739	atpI
avtA	b3572	avtA
azoR	b1412	azoR
bacA	b3057	bacA
barA	b2786	barA
basRS	b4113	basR
basRS	b4112	basS
bax	b3570	bax
bcr	b2182	bcr
bcsABZC	b3533	bcsA
bcsABZC	b3532	bcsB
bcsABZC	b3530	bcsC
bcsABZC	b3531	bcsZ
bcsEFG	b3536	bcsE
bcsEFG	b3537	bcsF
bcsEFG	b3538	bcsG
bdm-sra	b1481	bdm
bdm-sra	b1480	sra
betIBA	b0311	betA
betIBA	b0312	betB
betIBA	b0313	betI
betT	b0314	betT
bfd-bfr	b3337	bfd
bfd-bfr	b3336	bfr
bglA	b2901	bglA
bglGFB	b3721	bglB
bglGFB	b3722	bglF
bglGFB	b3723	bglG
bglH-yieLK	b3720	bglH
bglH-yieLK	b3718	yieK
bglH-yieLK	b3719	yieL
bglX	b2132	bglX
bhsA	b1112	bhsA
bioA	b0774	bioA
bioBFCD	b0775	bioB
bioBFCD	b0777	bioC
bioBFCD	b0778	bioD
bioBFCD	b0776	bioF
bioH	b3412	bioH
bisC	b3551	bisC
blc	b4149	blc
blr	b4409	blr
bolA	b0435	bolA
borD	b0557	borD
brnQ-proY	b0401	brnQ
brnQ-proY	b0402	proY
bssR	b0836	bssR
bssS	b1060	bssS
btuB-murI	b3966	btuB
btuB-murI	b3967	murI
btuCED	b1711	btuC
btuCED	b1709	btuD
btuCED	b1710	btuE
cadBA	b4131	cadA
cadBA	b4132	cadB
cadC	b4133	cadC
caiF	b0034	caiF
caiTABCDE	b0039	caiA
caiTABCDE	b0038	caiB
caiTABCDE	b0037	caiC
caiTABCDE	b0036	caiD
caiTABCDE	b0035	caiE
caiTABCDE	b0040	caiT
can	b0126	can
carAB	b0032	carA
carAB	b0033	carB
cbl	b1987	cbl
cbpAM	b1000	cbpA
cbpAM	b0999	cbpM
cbrA	b3690	cbrA
cbrB	b3716	cbrB
cbrC	b3717	cbrC
cdaR	b0162	cdaR
cdd	b2143	cdd
cdh	b3918	cdh
cdsA	b0175	cdsA
cedA	b1731	cedA
cfa	b1661	cfa
chaA	b1216	chaA
chaBC	b1217	chaB
chaBC	b1218	chaC
chbBCARFG	b1736	chbA
chbBCARFG	b1738	chbB
chbBCARFG	b1737	chbC
chbBCARFG	b1734	chbF
chbBCARFG	b1733	chbG
chbBCARFG	b1735	chbR
chiA	b3338	chiA
cho	b1741	cho
chpSB	b4225	chpB
chpSB	b4224	chpS
cirA	b2155	cirA
citCDEFXG	b0618	citC
citCDEFXG	b0617	citD
citCDEFXG	b0616	citE
citCDEFXG	b0615	citF
citCDEFXG	b0613	citG
citCDEFXG	b0614	citX
citT	b0612	citT
clcA	b0155	clcA
clcB	b1592	clcB
cld	b2027	cld
clpA	b0882	clpA
clpB	b2592	clpB
clpPX	b0437	clpP
clpPX	b0438	clpX
clpS	b0881	clpS
cls-yciU	b1249	cls
cls-yciU	b1248	yciU
cmk-rpsA-ihfB	b0910	cmk
cmk-rpsA-ihfB	b0912	ihfB
cmk-rpsA-ihfB	b0911	rpsA
cmr	b0842	cmr
cmtBA-yggPFDC	b2933	cmtA
cmtBA-yggPFDC	b2934	cmtB
cmtBA-yggPFDC	b2928	yggC
cmtBA-yggPFDC	b2929	yggD
cmtBA-yggPFDC	b2930	yggF
cmtBA-yggPFDC	b4465	yggP
cnu	b1625	cnu
coaA	b3974	coaA
coaE-yacFG	b0103	coaE
coaE-yacFG	b0102	yacF
coaE-yacFG	b0101	yacG
cobUST	b1992	cobS
cobUST	b1991	cobT
cobUST	b1993	cobU
codBA	b0337	codA
codBA	b0336	codB
cof	b0446	cof
copA	b0484	copA
corA	b3816	corA
cpdB	b4213	cpdB
cpxP	b4484	cpxP
cpxRA	b3911	cpxA
cpxRA	b3912	cpxR
crcB	b0624	crcB
creABCD	b4397	creA
creABCD	b4398	creB
creABCD	b4399	creC
creABCD	b4400	creD
crl	b0240	crl
crp	b3357	crp
csdAE	b2810	csdA
csdAE	b2811	csdE
csgBAC	b1042	csgA
csgBAC	b1041	csgB
csgBAC	b1043	csgC
csgDEFG	b1040	csgD
csgDEFG	b1039	csgE
csgDEFG	b1038	csgF
csgDEFG	b1037	csgG
csiD-ygaF-gabDTP	b2659	csiD
csiD-ygaF-gabDTP	b2661	gabD
csiD-ygaF-gabDTP	b2663	gabP
csiD-ygaF-gabDTP	b2662	gabT
csiD-ygaF-gabDTP	b2660	ygaF
csiE	b2535	csiE
csiR	b2664	csiR
cspA	b3556	cspA
cspB	b1557	cspB
cspD	b0880	cspD
cspE	b0623	cspE
cspF	b1558	cspF
cspG	b0990	cspG
cspH	b0989	cspH
cspI	b1552	cspI
csrA	b2696	csrA
csrB	b4408	csrB
csrC	b4457	csrC
csrD	b3252	csrD
cstA	b0598	cstA
cueO	b0123	cueO
cueR	b0487	cueR
cusCFBA	b0575	cusA
cusCFBA	b0574	cusB
cusCFBA	b0572	cusC
cusCFBA	b0573	cusF
cusRS	b0571	cusR
cusRS	b0570	cusS
cutA	b4137	cutA
cutC	b1874	cutC
cvpA-purF-ubiX	b2313	cvpA
cvpA-purF-ubiX	b2312	purF
cvpA-purF-ubiX	b2311	ubiX
cvrA	b1191	cvrA
cyaA	b3806	cyaA
cyaY	b3807	cyaY
cybB	b1418	cybB
cybC	b4236	cybC
cycA	b4208	cycA
cydAB	b0733	cydA
cydAB	b0734	cydB
cydDC	b0886	cydC
cydDC	b0887	cydD
cynR	b0338	cynR
cynTSX	b0340	cynS
cynTSX	b0339	cynT
cynTSX	b0341	cynX
cyoABCDE	b0432	cyoA
cyoABCDE	b0431	cyoB
cyoABCDE	b0430	cyoC
cyoABCDE	b0429	cyoD
cyoABCDE	b0428	cyoE
cysB	b1275	cysB
cysDNC	b2750	cysC
cysDNC	b2752	cysD
cysDNC	b2751	cysN
cysE	b3607	cysE
cysJIH	b2762	cysH
cysJIH	b2763	cysI
cysJIH	b2764	cysJ
cysK	b2414	cysK
cysPUWAM	b2422	cysA
cysPUWAM	b2421	cysM
cysPUWAM	b2425	cysP
cysPUWAM	b2424	cysU
cysPUWAM	b2423	cysW
cysQ	b4214	cysQ
cysS	b0526	cysS
cysZ	b2413	cysZ
cytR	b3934	cytR
dacA	b0632	dacA
dacB	b3182	dacB
dacC	b0839	dacC
dacD	b2010	dacD
dadAX	b1189	dadA
dadAX	b1190	dadX
dapA-nlpB	b2478	dapA
dapA-nlpB	b2477	nlpB
dapB	b0031	dapB
dcm-vsr	b1961	dcm
dcm-vsr	b1960	vsr
dcp	b1538	dcp
dcrB	b3472	dcrB
dctA	b3528	dctA
dctR	b3507	dctR
dcuB-fumB	b4123	dcuB
dcuB-fumB	b4122	fumB
dcuC	b0621	dcuC
dcuD	b3227	dcuD
dcuSR	b4124	dcuR
dcuSR	b4125	dcuS
dcyD-yecSC	b1919	dcyD
dcyD-yecSC	b1917	yecC
dcyD-yecSC	b1918	yecS
ddlA	b0381	ddlA
ddpXABCDF	b1487	ddpA
ddpXABCDF	b1486	ddpB
ddpXABCDF	b1485	ddpC
ddpXABCDF	b1484	ddpD
ddpXABCDF	b1483	ddpF
ddpXABCDF	b1488	ddpX
deaD	b3162	deaD
def-fmt	b3287	def
def-fmt	b3288	fmt
degP	b0161	degP
degQS	b3234	degQ
degQS	b3235	degS
deoCABD	b4382	deoA
deoCABD	b4383	deoB
deoCABD	b4381	deoC
deoCABD	b4384	deoD
deoR	b0840	deoR
dfp	b3639	dfp
dgkA	b4042	dgkA
dgoRKADT	b4477	dgoA
dgoRKADT	b4478	dgoD
dgoRKADT	b3693	dgoK
dgoRKADT	b4479	dgoR
dgoRKADT	b3691	dgoT
dgsA	b1594	dgsA
dgt	b0160	dgt
dhaKLM	b1200	dhaK
dhaKLM	b1199	dhaL
dhaKLM	b1198	dhaM
dhaR	b1201	dhaR
diaA	b3149	diaA
dicA	b1570	dicA
dicB-ydfDE-insD-intQ	b1575	dicB
dicB-ydfDE-insD-intQ	b1578	insD
dicB-ydfDE-insD-intQ	b1579	intQ
dicB-ydfDE-insD-intQ	b1576	ydfD
dicB-ydfDE-insD-intQ	b1577	ydfE
dicC-ydfXW	b1569	dicC
dicC-ydfXW	b1567	ydfW
dicC-ydfXW	b1568	ydfX
dicF	b1574	dicF
dinB	b0231	dinB
dinD	b3645	dinD
dinG	b0799	dinG
dinI	b1061	dinI
dinJ-yafQ	b0226	dinJ
dinJ-yafQ	b0225	yafQ
dinQ	b4613	dinQ
djlA	b0055	djlA
dkgA	b3012	dkgA
dkgB	b0207	dkgB
dld	b2133	dld
dmsABC	b0894	dmsA
dmsABC	b0895	dmsB
dmsABC	b0896	dmsC
dnaAN-recF	b3702	dnaA
dnaAN-recF	b3701	dnaN
dnaAN-recF	b3700	recF
dnaB	b4052	dnaB
dnaK-tpke11-dnaJ	b0015	dnaJ
dnaK-tpke11-dnaJ	b0014	dnaK
dnaK-tpke11-dnaJ	-	tpke11
dnaQ	b0215	dnaQ
dnaX	b0470	dnaX
dpiBA	b0620	dpiA
dpiBA	b0619	dpiB
dppABCDF	b3544	dppA
dppABCDF	b3543	dppB
dppABCDF	b3542	dppC
dppABCDF	b3541	dppD
dppABCDF	b3540	dppF
dps	b0812	dps
dsbB	b1185	dsbB
dsbC-recJ-prfB-lysS	b2893	dsbC
dsbC-recJ-prfB-lysS	b2890	lysS
dsbC-recJ-prfB-lysS	b2891	prfB
dsbC-recJ-prfB-lysS	b2892	recJ
dsbD-yjdC	b4136	dsbD
dsbD-yjdC	b4135	yjdC
dsbG	b0604	dsbG
dsdC	b2364	dsdC
dsdXA	b2366	dsdA
dsdXA	b2365	dsdX
dsrA	b1954	dsrA
dsrB	b1952	dsrB
dusA	b4049	dusA
dusB-fis	b3260	dusB
dusB-fis	b3261	fis
dusC	b2140	dusC
dut-slmA	b3640	dut
dut-slmA	b3641	slmA
dxr	b0173	dxr
eaeH-insE-1EF-1F-1	-	eaeH
eaeH-insE-1EF-1F-1	b0298	insE-1
eaeH-insE-1EF-1F-1	-	insEF-1
eaeH-insE-1EF-1F-1	b0299	insF-1
eamA	b1533	eamA
eamB	b2578	eamB
ebgAC	b3076	ebgA
ebgAC	b3077	ebgC
ebgR	b3075	ebgR
ecnAB	b4410	ecnA
ecnAB	b4411	ecnB
eco	b2209	eco
ecpD-htrE	b0140	ecpD
ecpD-htrE	b0139	htrE
edd-eda	b1850	eda
edd-eda	b1851	edd
efeU_1U_2	-	efeU_1
efeU_1U_2	-	efeU_2
efp	b4147	efp
elaA	b2267	elaA
elaB	b2266	elaB
elaD	b2269	elaD
elbA	b1160	elbA
elbB-mtgA	b3209	elbB
elbB-mtgA	b3208	mtgA
emrD	b3673	emrD
emrKY	b2368	emrK
emrKY	b2367	emrY
emtA	b1193	emtA
endA	b2945	endA
entCEBA-ybdB	b0596	entA
entCEBA-ybdB	b0595	entB
entCEBA-ybdB	b0593	entC
entCEBA-ybdB	b0594	entE
entCEBA-ybdB	b0597	ybdB
entS	b0591	entS
envR	b3264	envR
envY-ompT	b0566	envY
envY-ompT	b0565	ompT
epd-pgk-fbaA	b2927	epd
epd-pgk-fbaA	b2925	fbaA
epd-pgk-fbaA	b2926	pgk
eptA	b4114	eptA
eptB	b3546	eptB
erfK	b1990	erfK
essD-ybcS-rzpD	b0554	essD
essD-ybcS-rzpD	b0556	rzpD
essD-ybcS-rzpD	b0555	ybcS
essQ-ydfRQP	b1556	essQ
essQ-ydfRQP	b1553	ydfP
essQ-ydfRQP	b1554	ydfQ
essQ-ydfRQP	b1555	ydfR
eutBCLKR	b2441	eutB
eutBCLKR	b2440	eutC
eutBCLKR	b2438	eutK
eutBCLKR	b2439	eutL
eutBCLKR	b2437	eutR
eutHA	b2451	eutA
eutHA	b2452	eutH
eutNEJG	b2455	eutE
eutNEJG	b2453	eutG
eutNEJG	b2454	eutJ
eutNEJG	b2456	eutN
eutSPQTDM	b2458	eutD
eutSPQTDM	b2457	eutM
eutSPQTDM	b2461	eutP
eutSPQTDM	b2460	eutQ
eutSPQTDM	b2462	eutS
eutSPQTDM	b2459	eutT
evgAS	b2369	evgA
evgAS	b2370	evgS
exbBD	b3006	exbB
exbBD	b3005	exbD
exuR	b3094	exuR
exuT	b3093	exuT
fabA	b0954	fabA
fabB	b2323	fabB
fabI	b1288	fabI
fabR-yijD	b3963	fabR
fabR-yijD	b3964	yijD
fadBA	b3845	fadA
fadBA	b3846	fadB
fadD	b1805	fadD
fadE	b0221	fadE
fadH	b3081	fadH
fadIJ	b2342	fadI
fadIJ	b2341	fadJ
fadL	b2344	fadL
fadR	b1187	fadR
fbaB	b2097	fbaB
fbp	b4232	fbp
fdhD	b3895	fdhD
fdhF	b4079	fdhF
fdnGHI	b1474	fdnG
fdnGHI	b1475	fdnH
fdnGHI	b1476	fdnI
fdoGHI-fdhE	b3891	fdhE
fdoGHI-fdhE	b3894	fdoG
fdoGHI-fdhE	b3893	fdoH
fdoGHI-fdhE	b3892	fdoI
fdrA-ylbE_1E_2F-ybcF	b0518	fdrA
fdrA-ylbE_1E_2F-ybcF	b0521	ybcF
fdrA-ylbE_1E_2F-ybcF	-	ylbE_1
fdrA-ylbE_1E_2F-ybcF	-	ylbE_2
fdrA-ylbE_1E_2F-ybcF	b0520	ylbF
feaB	b1385	feaB
feaR	b1384	feaR
fecABCDE	b4291	fecA
fecABCDE	b4290	fecB
fecABCDE	b4289	fecC
fecABCDE	b4288	fecD
fecABCDE	b4287	fecE
fecIR	b4293	fecI
fecIR	b4292	fecR
feoAB	b3408	feoA
feoAB	b3409	feoB
feoC	b3410	feoC
fepA-entD	b0583	entD
fepA-entD	b0584	fepA
fepB	b0592	fepB
fepDGC	b0588	fepC
fepDGC	b0590	fepD
fepDGC	b0589	fepG
fes-ybdZ-entF-fepE	b0586	entF
fes-ybdZ-entF-fepE	b0587	fepE
fes-ybdZ-entF-fepE	b0585	fes
fes-ybdZ-entF-fepE	b4511	ybdZ
ffh	b2610	ffh
ffs	b0455	ffs
fhuACDB	b0150	fhuA
fhuACDB	b0153	fhuB
fhuACDB	b0151	fhuC
fhuACDB	b0152	fhuD
fhuE	b1102	fhuE
fhuF	b4367	fhuF
fieF	b3915	fieF
fimAICDFGH	b4314	fimA
fimAICDFGH	b4316	fimC
fimAICDFGH	b4317	fimD
fimAICDFGH	b4318	fimF
fimAICDFGH	b4319	fimG
fimAICDFGH	b4320	fimH
fimAICDFGH	b4315	fimI
fimB	b4312	fimB
fimE	b4313	fimE
fimZ	b0535	fimZ
fiu	b0805	fiu
fixABCX	b0041	fixA
fixABCX	b0042	fixB
fixABCX	b0043	fixC
fixABCX	b0044	fixX
fklB	b4207	fklB
fkpA	b3347	fkpA
fldA-uof-fur	b0684	fldA
fldA-uof-fur	b0683	fur
fldA-uof-fur	-	uof
fldB	b2895	fldB
flgAMN	b1072	flgA
flgAMN	b1071	flgM
flgAMN	b1070	flgN
flgBCDEFGHIJ	b1073	flgB
flgBCDEFGHIJ	b1074	flgC
flgBCDEFGHIJ	b1075	flgD
flgBCDEFGHIJ	b1076	flgE
flgBCDEFGHIJ	b1077	flgF
flgBCDEFGHIJ	b1078	flgG
flgBCDEFGHIJ	b1079	flgH
flgBCDEFGHIJ	b1080	flgI
flgBCDEFGHIJ	b1081	flgJ
flgKL	b1082	flgK
flgKL	b1083	flgL
flhBAE	b1879	flhA
flhBAE	b1880	flhB
flhBAE	b1878	flhE
flhDC	b1891	flhC
flhDC	b1892	flhD
fliAZY	b1922	fliA
fliAZY	b1920	fliY
fliAZY	b1921	fliZ
fliC	b1923	fliC
fliDST	b1924	fliD
fliDST	b1925	fliS
fliDST	b1926	fliT
fliE	b1937	fliE
fliFGHIJK	b1938	fliF
fliFGHIJK	b1939	fliG
fliFGHIJK	b1940	fliH
fliFGHIJK	b1941	fliI
fliFGHIJK	b1942	fliJ
fliFGHIJK	b1943	fliK
fliLMNOPQR	b1944	fliL
fliLMNOPQR	b1945	fliM
fliLMNOPQR	b1946	fliN
fliLMNOPQR	b1947	fliO
fliLMNOPQR	b1948	fliP
fliLMNOPQR	b1949	fliQ
fliLMNOPQR	b1950	fliR
flk	b2321	flk
flu	b2000	flu
flxA	b1566	flxA
fnr	b1334	fnr
focA-pflB	b0904	focA
focA-pflB	b0903	pflB
folA	b0048	folA
folB	b3058	folB
folC-dedD	b2314	dedD
folC-dedD	b2315	folC
folD-ybcJ	b0529	folD
folD-ybcJ	b0528	ybcJ
folE-yeiB	b2153	folE
folE-yeiB	b2152	yeiB
folP-glmM	b3177	folP
folP-glmM	b3176	glmM
folX-yfcH	b2303	folX
folX-yfcH	b2304	yfcH
fpr	b3924	fpr
frc	b2374	frc
frdABCD	b4154	frdA
frdABCD	b4153	frdB
frdABCD	b4152	frdC
frdABCD	b4151	frdD
fre	b3844	fre
frlABCDR	b3370	frlA
frlABCDR	b3371	frlB
frlABCDR	b4474	frlC
frlABCDR	b3374	frlD
frlABCDR	b3375	frlR
frmRAB	b0356	frmA
frmRAB	b0355	frmB
frmRAB	b0357	frmR
frr	b0172	frr
frsA	b0239	frsA
fruBKA	b2167	fruA
fruBKA	b2169	fruB
fruBKA	b2168	fruK
fruR	b0080	fruR
frvABXR	b3900	frvA
frvABXR	b3899	frvB
frvABXR	b3897	frvR
frvABXR	b3898	frvX
frwCB	b3950	frwB
frwCB	b3949	frwC
frwD	b3953	frwD
fryBC-ypdFE-fryA	b2383	fryA
fryBC-ypdFE-fryA	b2387	fryB
fryBC-ypdFE-fryA	b2386	fryC
fryBC-ypdFE-fryA	b2384	ypdE
fryBC-ypdFE-fryA	b2385	ypdF
fsaA	b0825	fsaA
fsr	b0479	fsr
ftnA	b1905	ftnA
ftnB	b1902	ftnB
ftsB	b2748	ftsB
ftsK	b0890	ftsK
ftsYEX	b3463	ftsE
ftsYEX	b3462	ftsX
ftsYEX	b3464	ftsY
fucAO	b2800	fucA
fucAO	b2799	fucO
fucPIKUR	b2802	fucI
fucPIKUR	b2803	fucK
fucPIKUR	b2801	fucP
fucPIKUR	b2805	fucR
fucPIKUR	b2804	fucU
fumA	b1612	fumA
fumC	b1611	fumC
fxsA	b4140	fxsA
gadAX	b3517	gadA
gadAX	b3516	gadX
gadBC	b1493	gadB
gadBC	b1492	gadC
gadE	b3512	gadE
gadW	b3515	gadW
gadY	b4452	gadY
galETKM	b0759	galE
galETKM	b0757	galK
galETKM	b0756	galM
galETKM	b0758	galT
galF	b2042	galF
galP	b2943	galP
galR	b2837	galR
galS	b2151	galS
galU	b1236	galU
gapA	b1779	gapA
gapC_1C_2	-	gapC_1
gapC_1C_2	-	gapC_2
garD	b3128	garD
garPLRK-rnpB	b3124	garK
garPLRK-rnpB	b3126	garL
garPLRK-rnpB	b3127	garP
garPLRK-rnpB	b3125	garR
garPLRK-rnpB	b3123	rnpB
gatR_1	b2087	gatR_1
gatR_2	b2090	gatR_2
gatYZABCD	b2094	gatA
gatYZABCD	b2093	gatB
gatYZABCD	b2092	gatC
gatYZABCD	b2091	gatD
gatYZABCD	b2096	gatY
gatYZABCD	b2095	gatZ
gcd	b0124	gcd
gcl-hyi-glxR-ybbVW-allB-ybbY-glxK	b0512	allB
gcl-hyi-glxR-ybbVW-allB-ybbY-glxK	b0507	gcl
gcl-hyi-glxR-ybbVW-allB-ybbY-glxK	b0514	glxK
gcl-hyi-glxR-ybbVW-allB-ybbY-glxK	b0509	glxR
gcl-hyi-glxR-ybbVW-allB-ybbY-glxK	b0508	hyi
gcl-hyi-glxR-ybbVW-allB-ybbY-glxK	b0510	ybbV
gcl-hyi-glxR-ybbVW-allB-ybbY-glxK	b0511	ybbW
gcl-hyi-glxR-ybbVW-allB-ybbY-glxK	b0513	ybbY
gcvA	b2808	gcvA
gcvB	b4443	gcvB
gcvR-bcp	b2480	bcp
gcvR-bcp	b2479	gcvR
gcvTHP	b2904	gcvH
gcvTHP	b2903	gcvP
gcvTHP	b2905	gcvT
gdhA	b1761	gdhA
gfcA	b0987	gfcA
gfcBCD	b0986	gfcB
gfcBCD	b0985	gfcC
gfcBCD	b0984	gfcD
gfcE-etp-etk	b0981	etk
gfcE-etp-etk	b0982	etp
gfcE-etp-etk	b0983	gfcE
ggt	b3447	ggt
ghrA	b1033	ghrA
ghrB	b3553	ghrB
glcC	b2980	glcC
glcDEFGBA	b2975	glcA
glcDEFGBA	b2976	glcB
glcDEFGBA	b2979	glcD
glcDEFGBA	b4468	glcE
glcDEFGBA	b4467	glcF
glcDEFGBA	b2977	glcG
glf-rfc	b2036	glf
glf-rfc	b2035	rfc
glgBX	b3432	glgB
glgBX	b3431	glgX
glgCAP	b3429	glgA
glgCAP	b3430	glgC
glgCAP	b3428	glgP
glgS	b3049	glgS
glk	b2388	glk
glmUS	b3729	glmS
glmUS	b3730	glmU
glnALG	b3870	glnA
glnALG	b3868	glnG
glnALG	b3869	glnL
glnB	b2553	glnB
glnHPQ	b0811	glnH
glnHPQ	b0810	glnP
glnHPQ	b0809	glnQ
glnK-amtB	b0451	amtB
glnK-amtB	b0450	glnK
glnS	b0680	glnS
gloA	b1651	gloA
gloB	b0212	gloB
glpABC	b2241	glpA
glpABC	b2242	glpB
glpABC	b2243	glpC
glpD	b3426	glpD
glpEGR	b3425	glpE
glpEGR	b3424	glpG
glpEGR	b3423	glpR
glpFKX	b3927	glpF
glpFKX	b3926	glpK
glpFKX	b3925	glpX
glpTQ	b2239	glpQ
glpTQ	b2240	glpT
gltA	b0720	gltA
gltBDF	b3212	gltB
gltBDF	b3213	gltD
gltBDF	b3214	gltF
gltI-sroC-gltJKL	b0655	gltI
gltI-sroC-gltJKL	b0654	gltJ
gltI-sroC-gltJKL	b0653	gltK
gltI-sroC-gltJKL	b0652	gltL
gltI-sroC-gltJKL	-	sroC
gltP	b4077	gltP
gltS	b3653	gltS
gltX	b2400	gltX
glvCBG-ysdC	b3682	glvB
glvCBG-ysdC	b3683	glvC
glvCBG-ysdC	b3681	glvG
glvCBG-ysdC	-	ysdC
glyA	b2551	glyA
glyQS	b3560	glyQ
glyQS	b3559	glyS
glyU	b2864	glyU
glyVXY	b4163	glyV
glyVXY	b4164	glyX
glyVXY	b4165	glyY
glyW-cysT-leuZ	b1910	cysT
glyW-cysT-leuZ	b1911	glyW
glyW-cysT-leuZ	b1909	leuZ
gmhB	b0200	gmhB
gmk	b3648	gmk
gmr	b1285	gmr
gnd	b2029	gnd
gnsB	b1550	gnsB
gntP	b4321	gntP
gntRKU	b3437	gntK
gntRKU	b3438	gntR
gntRKU	b4476	gntU
gntT	b3415	gntT
gntXY	b3413	gntX
gntXY	b3414	gntY
gor	b3500	gor
gpmA	b0755	gpmA
gpmM-envC-yibQ	b3613	envC
gpmM-envC-yibQ	b3612	gpmM
gpmM-envC-yibQ	b3614	yibQ
gpp	b3779	gpp
gpt	b0238	gpt
greA	b3181	greA
greB	b3406	greB
groSL	b4143	groL
groSL	b4142	groS
grpE	b2614	grpE
grxA	b0849	grxA
grxB	b1064	grxB
grxC	b3610	grxC
grxD	b1654	grxD
gshA	b2688	gshA
gsk	b0477	gsk
gsp	b2988	gsp
gspAB	b3323	gspA
gspAB	b3322	gspB
gspCDEFGHIJKLMO	b3324	gspC
gspCDEFGHIJKLMO	b3325	gspD
gspCDEFGHIJKLMO	b3326	gspE
gspCDEFGHIJKLMO	b3327	gspF
gspCDEFGHIJKLMO	b3328	gspG
gspCDEFGHIJKLMO	b3329	gspH
gspCDEFGHIJKLMO	b3330	gspI
gspCDEFGHIJKLMO	b3331	gspJ
gspCDEFGHIJKLMO	b3332	gspK
gspCDEFGHIJKLMO	b3333	gspL
gspCDEFGHIJKLMO	b3334	gspM
gspCDEFGHIJKLMO	b3335	gspO
gst	b1635	gst
guaBA	b2507	guaA
guaBA	b2508	guaB
guaC	b0104	guaC
gudPXD	b2787	gudD
gudPXD	b2789	gudP
gudPXD	b2788	gudX
gyrA	b2231	gyrA
gyrB	b3699	gyrB
hcaEFCBD	b2541	hcaB
hcaEFCBD	b2540	hcaC
hcaEFCBD	b2542	hcaD
hcaEFCBD	b2538	hcaE
hcaEFCBD	b2539	hcaF
hcaR	b2537	hcaR
hcaT	b2536	hcaT
hchA	b1967	hchA
hcp-hcr	b0873	hcp
hcp-hcr	b0872	hcr
hda	b2496	hda
hdeAB	b3510	hdeA
hdeAB	b3509	hdeB
hdeD	b3511	hdeD
hdfR	b4480	hdfR
hdhA	b1619	hdhA
helD	b0962	helD
hemA-prfA-prmC	b1210	hemA
hemA-prfA-prmC	b1211	prfA
hemA-prfA-prmC	b1212	prmC
hemB	b0369	hemB
hemCDXY	b3805	hemC
hemCDXY	b3804	hemD
hemCDXY	b3803	hemX
hemCDXY	b3802	hemY
hemH	b0475	hemH
hemL	b0154	hemL
hemN	b3867	hemN
hepA-rluA	b0059	hepA
hepA-rluA	b0058	rluA
hflD-purB	b1132	hflD
hflD-purB	b1131	purB
hinT-ycfLM-thiK-nagZ-ycfP	b1103	hinT
hinT-ycfLM-thiK-nagZ-ycfP	b1107	nagZ
hinT-ycfLM-thiK-nagZ-ycfP	b1106	thiK
hinT-ycfLM-thiK-nagZ-ycfP	b1104	ycfL
hinT-ycfLM-thiK-nagZ-ycfP	b1105	ycfM
hinT-ycfLM-thiK-nagZ-ycfP	b1108	ycfP
hipBA	b1507	hipA
hipBA	b1508	hipB
hisLGDCBHAFI	b2024	hisA
hisLGDCBHAFI	b2022	hisB
hisLGDCBHAFI	b2021	hisC
hisLGDCBHAFI	b2020	hisD
hisLGDCBHAFI	b2025	hisF
hisLGDCBHAFI	b2019	hisG
hisLGDCBHAFI	b2023	hisH
hisLGDCBHAFI	b2026	hisI
hisLGDCBHAFI	b2018	hisL
hisS	b2514	hisS
hlyE	b1182	hlyE
hmp	b2552	hmp
hns	b1237	hns
hofMNOP	b3395	hofM
hofMNOP	b3394	hofN
hofMNOP	b3393	hofO
hofMNOP	b3392	hofP
hofQ	b3391	hofQ
hokA	b4455	hokA
hokB	b4428	hokB
hokE	b4415	hokE
holC	b4259	holC
holD-rimI-yjjG	b4372	holD
holD-rimI-yjjG	b4373	rimI
holD-rimI-yjjG	b4374	yjjG
holE	b1842	holE
hpt	b0125	hpt
hrpA	b1413	hrpA
hrpB	b0148	hrpB
hscBA-fdx-iscX	b2525	fdx
hscBA-fdx-iscX	b2526	hscA
hscBA-fdx-iscX	b2527	hscB
hscBA-fdx-iscX	b2524	iscX
hscC	b0650	hscC
hsdRMS	b4349	hsdM
hsdRMS	b4350	hsdR
hsdRMS	b4348	hsdS
hslJ	b1379	hslJ
hslO	b3401	hslO
hslVU	b3931	hslU
hslVU	b3932	hslV
hspQ	b0966	hspQ
htgA	b0012	htgA
htpG	b0473	htpG
htpX	b1829	htpX
htrG-cca	b3056	cca
htrG-cca	b3055	htrG
htrL	b3618	htrL
hupA	b4000	hupA
hupB	b0440	hupB
hyaABCDEF	b0972	hyaA
hyaABCDEF	b0973	hyaB
hyaABCDEF	b0974	hyaC
hyaABCDEF	b0975	hyaD
hyaABCDEF	b0976	hyaE
hyaABCDEF	b0977	hyaF
hybOABCDEFG	b2996	hybA
hybOABCDEFG	b2995	hybB
hybOABCDEFG	b2994	hybC
hybOABCDEFG	b2993	hybD
hybOABCDEFG	b2992	hybE
hybOABCDEFG	b2991	hybF
hybOABCDEFG	b2990	hybG
hybOABCDEFG	b2997	hybO
hycABCDEFGHI	b2725	hycA
hycABCDEFGHI	b2724	hycB
hycABCDEFGHI	b2723	hycC
hycABCDEFGHI	b2722	hycD
hycABCDEFGHI	b2721	hycE
hycABCDEFGHI	b2720	hycF
hycABCDEFGHI	b2719	hycG
hycABCDEFGHI	b2718	hycH
hycABCDEFGHI	b2717	hycI
hydN-hypF	b2713	hydN
hydN-hypF	b2712	hypF
hyfABCDEFGHIJR-focB	b2492	focB
hyfABCDEFGHIJR-focB	b2481	hyfA
hyfABCDEFGHIJR-focB	b2482	hyfB
hyfABCDEFGHIJR-focB	b2483	hyfC
hyfABCDEFGHIJR-focB	b2484	hyfD
hyfABCDEFGHIJR-focB	b2485	hyfE
hyfABCDEFGHIJR-focB	b2486	hyfF
hyfABCDEFGHIJR-focB	b2487	hyfG
hyfABCDEFGHIJR-focB	b2488	hyfH
hyfABCDEFGHIJR-focB	b2489	hyfI
hyfABCDEFGHIJR-focB	b2490	hyfJ
hyfABCDEFGHIJR-focB	b2491	hyfR
hypABCDE-fhlA	b2731	fhlA
hypABCDE-fhlA	b2726	hypA
hypABCDE-fhlA	b2727	hypB
hypABCDE-fhlA	b2728	hypC
hypABCDE-fhlA	b2729	hypD
hypABCDE-fhlA	b2730	hypE
hyuA	b2873	hyuA
iaaA-gsiABCD	b0829	gsiA
iaaA-gsiABCD	b0830	gsiB
iaaA-gsiABCD	b0831	gsiC
iaaA-gsiABCD	b0832	gsiD
iaaA-gsiABCD	b0828	iaaA
iap	b2753	iap
ibpAB	b3687	ibpA
ibpAB	b3686	ibpB
icd	b1136	icd
icdC	-	icdC
iclR	b4018	iclR
idi	b2889	idi
idnDOTR	b4267	idnD
idnDOTR	b4266	idnO
idnDOTR	b4264	idnR
idnDOTR	b4265	idnT
idnK	b4268	idnK
ileX	b3069	ileX
ileY	b2652	ileY
ilvC	b3774	ilvC
ilvIH	b0078	ilvH
ilvIH	b0077	ilvI
ilvLG_1G_2MEDA	b3772	ilvA
ilvLG_1G_2MEDA	b3771	ilvD
ilvLG_1G_2MEDA	b3770	ilvE
ilvLG_1G_2MEDA	-	ilvG_1
ilvLG_1G_2MEDA	-	ilvG_2
ilvLG_1G_2MEDA	b3766	ilvL
ilvLG_1G_2MEDA	b3769	ilvM
ilvY	b3773	ilvY
imp-surA-pdxA-ksgA-apaGH	b0050	apaG
imp-surA-pdxA-ksgA-apaGH	b0049	apaH
imp-surA-pdxA-ksgA-apaGH	b0054	imp
imp-surA-pdxA-ksgA-apaGH	b0051	ksgA
imp-surA-pdxA-ksgA-apaGH	b0052	pdxA
imp-surA-pdxA-ksgA-apaGH	b0053	surA
inaA	b2237	inaA
infA	b0884	infA
insA-1AB-1B-1	b0022	insA-1
insA-1AB-1B-1	-	insAB-1
insA-1AB-1B-1	b0021	insB-1
insA-2AB-2B-2-afuBC	b0263	afuB
insA-2AB-2B-2-afuBC	b0262	afuC
insA-2AB-2B-2-afuBC	b0265	insA-2
insA-2AB-2B-2-afuBC	-	insAB-2
insA-2AB-2B-2-afuBC	b0264	insB-2
insA-3AB-3B-3	b0275	insA-3
insA-3AB-3B-3	-	insAB-3
insA-3AB-3B-3	b0274	insB-3
insA-4AB-4B-4	b4516	insA-4
insA-4AB-4B-4	-	insAB-4
insA-4AB-4B-4	b0988	insB-4
insA-5AB-5B-5	b1894	insA-5
insA-5AB-5B-5	-	insAB-5
insA-5AB-5B-5	b1893	insB-5
insA-7	b4294	insA-7
insB-7_1B-7_2	-	insB-7_1
insB-7_1B-7_2	-	insB-7_2
insC-1CD-1D-1	b0360	insC-1
insC-1CD-1D-1	-	insCD-1
insC-1CD-1D-1	b0361	insD-1
insC-2CD-2D-2	b1403	insC-2
insC-2CD-2D-2	-	insCD-2
insC-2CD-2D-2	b1402	insD-2
insC-3CD-3D-3	b1997	insC-3
insC-3CD-3D-3	-	insCD-3
insC-3CD-3D-3	b1996	insD-3
insC-4CD-4D-4-ygeONM	b2861	insC-4
insC-4CD-4D-4-ygeONM	-	insCD-4
insC-4CD-4D-4-ygeONM	b2860	insD-4
insC-4CD-4D-4-ygeONM	b2857	ygeM
insC-4CD-4D-4-ygeONM	-	ygeN
insC-4CD-4D-4-ygeONM	-	ygeO
insC-5CD-5D-5-yqiGHI	b3044	insC-5
insC-5CD-5D-5-yqiGHI	-	insCD-5
insC-5CD-5D-5-yqiGHI	b3045	insD-5
insC-5CD-5D-5-yqiGHI	-	yqiG
insC-5CD-5D-5-yqiGHI	b3047	yqiH
insC-5CD-5D-5-yqiGHI	b3048	yqiI
insC-6CD-6D-6	b4272	insC-6
insC-6CD-6D-6	-	insCD-6
insC-6CD-6D-6	b4273	insD-6
insE-2EF-2F-2	b0373	insE-2
insE-2EF-2F-2	-	insEF-2
insE-2EF-2F-2	b0372	insF-2
insE-3EF-3F-3	b0540	insE-3
insE-3EF-3F-3	-	insEF-3
insE-3EF-3F-3	b0541	insF-3
insE-4EF-4F-4	b1027	insE-4
insE-4EF-4F-4	-	insEF-4
insE-4EF-4F-4	b1026	insF-4
insE-5EF-5F-5	b2088	insE-5
insE-5EF-5F-5	-	insEF-5
insE-5EF-5F-5	b2089	insF-5
insG	b4278	insG
insH-1	b0259	insH-1
insH-10	b3218	insH-10
insH-11	b3505	insH-11
insH-2	b0552	insH-2
insH-3	b0656	insH-3
insH-4	b1331	insH-4
insH-5	b1370	insH-5
insH-6	b1994	insH-6
insH-7	b2030	insH-7
insH-8	b2192	insH-8
insH-9	b2982	insH-9
insI-2	b1404	insI-2
insJ	b3557	insJ
insK	b3558	insK
insL-1	b0016	insL-1
insL-2	b0582	insL-2
insL-3	b2394	insL-3
insMI-3	b4284	insI-3
insMI-3	-	insM
insN-1I-1O-1	b0256	insI-1
insN-1I-1O-1	b0255	insN-1
insN-1I-1O-1	b0257	insO-1
insN-2	b4283	insN-2
insO-2-yjhWV	b4285	insO-2
insO-2-yjhWV	b4286	yjhV
insO-2-yjhWV	-	yjhW
intA	b2622	intA
intB	b4271	intB
intD	b0537	intD
intF	b0281	intF
intG	-	intG
intS	b2349	intS
intZ	b2442	intZ
iraP	b0382	iraP
iscRSUA	b2528	iscA
iscRSUA	b2531	iscR
iscRSUA	b2530	iscS
iscRSUA	b2529	iscU
ispB	b3187	ispB
ispDF	b2747	ispD
ispDF	b2746	ispF
ispG	b2515	ispG
ispU	b0174	ispU
isrA	b4426	isrA
isrB	b4434	isrB
isrC	b4435	isrC
istR-1	-	istR-1
istR-2	b4616	istR-2
ivbL-ilvBN	b3671	ilvB
ivbL-ilvBN	b3670	ilvN
ivbL-ilvBN	b3672	ivbL
ivy	b0220	ivy
katE	b1732	katE
katG	b3942	katG
kbaZ-agaVWA	b3135	agaA
kbaZ-agaVWA	b3133	agaV
kbaZ-agaVWA	b3134	agaW
kbaZ-agaVWA	b3132	kbaZ
kbl-tdh	b3617	kbl
kbl-tdh	b3616	tdh
kch	b1250	kch
kdgK	b3526	kdgK
kdgR	b1827	kdgR
kdgT	b3909	kdgT
kdpDE	b0695	kdpD
kdpDE	b0694	kdpE
kdpFABC	b0698	kdpA
kdpFABC	b0697	kdpB
kdpFABC	b0696	kdpC
kdpFABC	b4513	kdpF
kdsC-yrbK	b3198	kdsC
kdsC-yrbK	b3199	yrbK
kduD	b2842	kduD
kduI	b2843	kduI
kefA	b0465	kefA
kefFC	b0047	kefC
kefFC	b0046	kefF
kefGB-yheV	b3350	kefB
kefGB-yheV	b3351	kefG
kefGB-yheV	b4551	yheV
kgtP	b2587	kgtP
kilR-ydaE	b1352	kilR
kilR-ydaE	b4526	ydaE
kptA	b4331	kptA
kup	b3747	kup
lacZYA	b0342	lacA
lacZYA	b0343	lacY
lacZYA	b0344	lacZ
lafU	-	lafU
ldcA	b1192	ldcA
ldcC	b0186	ldcC
ldhA	b1380	ldhA
ldrA	b4419	ldrA
ldrB	b4421	ldrB
ldrC	b4423	ldrC
ldrD	b4453	ldrD
lepAB	b2569	lepA
lepAB	b2568	lepB
leuE	b1798	leuE
leuLABCD	b0074	leuA
leuLABCD	b0073	leuB
leuLABCD	b0072	leuC
leuLABCD	b0071	leuD
leuLABCD	b0075	leuL
leuO	b0076	leuO
leuQPV	b4369	leuP
leuQPV	b4370	leuQ
leuQPV	b4368	leuV
leuS-rlpB-holA-nadD-cobC	b0638	cobC
leuS-rlpB-holA-nadD-cobC	b0640	holA
leuS-rlpB-holA-nadD-cobC	b0642	leuS
leuS-rlpB-holA-nadD-cobC	b0639	nadD
leuS-rlpB-holA-nadD-cobC	b0641	rlpB
leuU	b3174	leuU
leuX	b4270	leuX
lexA-dinF	b4044	dinF
lexA-dinF	b4043	lexA
lfhA	-	lfhA
lgt-thyA	b2828	lgt
lgt-thyA	b2827	thyA
ligA-ypeB	b2411	ligA
ligA-ypeB	b4546	ypeB
ligB	b3647	ligB
ligT	b0147	ligT
lipA	b0628	lipA
lipB	b0630	lipB
lit	b1139	lit
livJ	b3460	livJ
livKHMGF	b3454	livF
livKHMGF	b3455	livG
livKHMGF	b3457	livH
livKHMGF	b3458	livK
livKHMGF	b3456	livM
lldPRD	b3605	lldD
lldPRD	b3603	lldP
lldPRD	b3604	lldR
lolA-rarA	b0891	lolA
lolA-rarA	b0892	rarA
lolB-ispE-prs	b1208	ispE
lolB-ispE-prs	b1209	lolB
lolB-ispE-prs	b1207	prs
lolCDE	b1116	lolC
lolCDE	b1117	lolD
lolCDE	b1118	lolE
lomR_2-stfR-tfaR	b1371	lomR_2
lomR_2-stfR-tfaR	b1372	stfR
lomR_2-stfR-tfaR	b1373	tfaR
lon	b0439	lon
lpcA	b0222	lpcA
lpp	b1677	lpp
lptAB-rpoN-hpf-ptsN-yhbJ-npr	b3203	hpf
lptAB-rpoN-hpf-ptsN-yhbJ-npr	b3200	lptA
lptAB-rpoN-hpf-ptsN-yhbJ-npr	b3201	lptB
lptAB-rpoN-hpf-ptsN-yhbJ-npr	b3206	npr
lptAB-rpoN-hpf-ptsN-yhbJ-npr	b3204	ptsN
lptAB-rpoN-hpf-ptsN-yhbJ-npr	b3202	rpoN
lptAB-rpoN-hpf-ptsN-yhbJ-npr	b3205	yhbJ
lpxC	b0096	lpxC
lpxL	b1054	lpxL
lpxM	b1855	lpxM
lpxP	b2378	lpxP
lrhA	b2289	lrhA
lrp	b0889	lrp
lsrACDBFG	b1513	lsrA
lsrACDBFG	b1516	lsrB
lsrACDBFG	b1514	lsrC
lsrACDBFG	b1515	lsrD
lsrACDBFG	b1517	lsrF
lsrACDBFG	b1518	lsrG
lsrR	b1512	lsrR
luxS	b2687	luxS
lysA	b2838	lysA
lysC	b4024	lysC
lysP	b2156	lysP
lysQ	b0749	lysQ
lysR	b2839	lysR
lysT-valT-lysW	b0743	lysT
lysT-valT-lysW	b0745	lysW
lysT-valT-lysW	b0744	valT
lysU	b4129	lysU
lysZ	b0748	lysZ
maa	b0459	maa
macAB	b0878	macA
macAB	b0879	macB
maeA	b1479	maeA
maeB	b2463	maeB
mak	b0394	mak
malEFG	b4034	malE
malEFG	b4033	malF
malEFG	b4032	malG
malI	b1620	malI
malK-lamB-malM	b4036	lamB
malK-lamB-malM	b4035	malK
malK-lamB-malM	b4037	malM
malPQ	b3417	malP
malPQ	b3416	malQ
malS	b3571	malS
malT	b3418	malT
malXY	b1621	malX
malXY	b1622	malY
malZ	b0403	malZ
manA	b1613	manA
manXYZ	b1817	manX
manXYZ	b1818	manY
manXYZ	b1819	manZ
maoC	b1387	maoC
map-glnD-dapD	b0166	dapD
map-glnD-dapD	b0167	glnD
map-glnD-dapD	b0168	map
marC	b1529	marC
marRAB	b1531	marA
marRAB	b1532	marB
marRAB	b1530	marR
matA	b0294	matA
matB	b0293	matB
matC-yagXWV	b0292	matC
matC-yagXWV	b0289	yagV
matC-yagXWV	b0290	yagW
matC-yagXWV	b0291	yagX
mcrA	b1159	mcrA
mcrBC	b4346	mcrB
mcrBC	b4345	mcrC
mdaB	b3028	mdaB
mdh	b3236	mdh
mdlAB	b0448	mdlA
mdlAB	b0449	mdlB
mdoB	b4359	mdoB
mdoC	b1047	mdoC
mdoD	b1424	mdoD
mdoGH	b1048	mdoG
mdoGH	b1049	mdoH
mdtABCD-baeSR	b2079	baeR
mdtABCD-baeSR	b2078	baeS
mdtABCD-baeSR	b2074	mdtA
mdtABCD-baeSR	b2075	mdtB
mdtABCD-baeSR	b2076	mdtC
mdtABCD-baeSR	b2077	mdtD
mdtEF	b3513	mdtE
mdtEF	b3514	mdtF
mdtG	b1053	mdtG
mdtH	b1065	mdtH
mdtJI	b1599	mdtI
mdtJI	b1600	mdtJ
mdtK	b1663	mdtK
mdtL	b3710	mdtL
mdtM-yjiN	b4337	mdtM
mdtM-yjiN	b4336	yjiN
mdtNOP	b4082	mdtN
mdtNOP	b4081	mdtO
mdtNOP	b4080	mdtP
mdtQ	b2138	mdtQ
melAB	b4119	melA
melAB	b4120	melB
melR	b4118	melR
menA-rraA	b3930	menA
menA-rraA	b3929	rraA
menFD-yfbB-menBCE	b2262	menB
menFD-yfbB-menBCE	b2261	menC
menFD-yfbB-menBCE	b2264	menD
menFD-yfbB-menBCE	b2260	menE
menFD-yfbB-menBCE	b2265	menF
menFD-yfbB-menBCE	b2263	yfbB
metA	b4013	metA
metBL	b3939	metB
metBL	b3940	metL
metC	b3008	metC
metE	b3829	metE
metF	b3941	metF
metG	b2114	metG
metH	b4019	metH
metJ	b3938	metJ
metK	b2942	metK
metNIQ	b0198	metI
metNIQ	b0199	metN
metNIQ	b0197	metQ
metR	b3828	metR
metT-leuW-glnUW-metU-glnVX	b0670	glnU
metT-leuW-glnUW-metU-glnVX	b0665	glnV
metT-leuW-glnUW-metU-glnVX	b0668	glnW
metT-leuW-glnUW-metU-glnVX	b0664	glnX
metT-leuW-glnUW-metU-glnVX	b0672	leuW
metT-leuW-glnUW-metU-glnVX	b0673	metT
metT-leuW-glnUW-metU-glnVX	b0666	metU
metY-yhbC-nusA-infB-rbfA-truB-rpsO-pnp	b3168	infB
metY-yhbC-nusA-infB-rbfA-truB-rpsO-pnp	b3171	metY
metY-yhbC-nusA-infB-rbfA-truB-rpsO-pnp	b3169	nusA
metY-yhbC-nusA-infB-rbfA-truB-rpsO-pnp	b3164	pnp
metY-yhbC-nusA-infB-rbfA-truB-rpsO-pnp	b3167	rbfA
metY-yhbC-nusA-infB-rbfA-truB-rpsO-pnp	b3165	rpsO
metY-yhbC-nusA-infB-rbfA-truB-rpsO-pnp	b3166	truB
metY-yhbC-nusA-infB-rbfA-truB-rpsO-pnp	b3170	yhbC
metZWV	b2816	metV
metZWV	b2815	metW
metZWV	b2814	metZ
mfd	b1114	mfd
mglBAC	b2149	mglA
mglBAC	b2150	mglB
mglBAC	b2148	mglC
mgrB	b1826	mgrB
mgsA	b0963	mgsA
mgtA	b4242	mgtA
mhpABCDFE	b0347	mhpA
mhpABCDFE	b0348	mhpB
mhpABCDFE	b0349	mhpC
mhpABCDFE	b0350	mhpD
mhpABCDFE	b0352	mhpE
mhpABCDFE	b0351	mhpF
mhpR-lacI	b0345	lacI
mhpR-lacI	b0346	mhpR
mhpT	b0353	mhpT
miaB	b0661	miaB
micA	b4442	micA
micC	b4427	micC
micF	b4439	micF
minCDE	b1176	minC
minCDE	b1175	minD
minCDE	b1174	minE
mipA	b1782	mipA
mlrA	b2127	mlrA
mltA	b2813	mltA
mltB	b2701	mltB
mltD	b0211	mltD
mmuPM	b0261	mmuM
mmuPM	b0260	mmuP
mngAB	b0731	mngA
mngAB	b0732	mngB
mngR	b0730	mngR
mnmA	b1133	mnmA
mnmC	b2324	mnmC
mnmE	b3706	mnmE
mntH	b2392	mntH
mntR-ybiR	b0817	mntR
mntR-ybiR	b0818	ybiR
moaABCDE	b0781	moaA
moaABCDE	b0782	moaB
moaABCDE	b0783	moaC
moaABCDE	b0784	moaD
moaABCDE	b0785	moaE
mobAB	b3857	mobA
mobAB	b3856	mobB
modABC	b0763	modA
modABC	b0764	modB
modABC	b0765	modC
modEF	b0761	modE
modEF	b0760	modF
moeAB	b0827	moeA
moeAB	b0826	moeB
mog	b0009	mog
mokB	b1420	mokB
mokC-hokC	b4412	hokC
mokC-hokC	b0018	mokC
molR_1	-	molR_1
molR_2	-	molR_2
molR_3-yehI	-	molR_3
molR_3-yehI	b2118	yehI
motAB-cheAW	b1888	cheA
motAB-cheAW	b1887	cheW
motAB-cheAW	b1890	motA
motAB-cheAW	b1889	motB
mpl	b4233	mpl
mppA	b1329	mppA
mprA-emrAB	b2685	emrA
mprA-emrAB	b2686	emrB
mprA-emrAB	b2684	mprA
mqo	b2210	mqo
mqsR-ygiT	b3022	mqsR
mqsR-ygiT	b3021	ygiT
mraZW-ftsLI-murEF-mraY-murD-ftsW-murGC-ddlB-ftsQAZ	b0092	ddlB
mraZW-ftsLI-murEF-mraY-murD-ftsW-murGC-ddlB-ftsQAZ	b0094	ftsA
mraZW-ftsLI-murEF-mraY-murD-ftsW-murGC-ddlB-ftsQAZ	b0084	ftsI
mraZW-ftsLI-murEF-mraY-murD-ftsW-murGC-ddlB-ftsQAZ	b0083	ftsL
mraZW-ftsLI-murEF-mraY-murD-ftsW-murGC-ddlB-ftsQAZ	b0093	ftsQ
mraZW-ftsLI-murEF-mraY-murD-ftsW-murGC-ddlB-ftsQAZ	b0089	ftsW
mraZW-ftsLI-murEF-mraY-murD-ftsW-murGC-ddlB-ftsQAZ	b0095	ftsZ
mraZW-ftsLI-murEF-mraY-murD-ftsW-murGC-ddlB-ftsQAZ	b0082	mraW
mraZW-ftsLI-murEF-mraY-murD-ftsW-murGC-ddlB-ftsQAZ	b0087	mraY
mraZW-ftsLI-murEF-mraY-murD-ftsW-murGC-ddlB-ftsQAZ	b0081	mraZ
mraZW-ftsLI-murEF-mraY-murD-ftsW-murGC-ddlB-ftsQAZ	b0091	murC
mraZW-ftsLI-murEF-mraY-murD-ftsW-murGC-ddlB-ftsQAZ	b0088	murD
mraZW-ftsLI-murEF-mraY-murD-ftsW-murGC-ddlB-ftsQAZ	b0085	murE
mraZW-ftsLI-murEF-mraY-murD-ftsW-murGC-ddlB-ftsQAZ	b0086	murF
mraZW-ftsLI-murEF-mraY-murD-ftsW-murGC-ddlB-ftsQAZ	b0090	murG
mrcA	b3396	mrcA
mrcB	b0149	mrcB
mreBCD-yhdE-rng	b3251	mreB
mreBCD-yhdE-rng	b3250	mreC
mreBCD-yhdE-rng	b3249	mreD
mreBCD-yhdE-rng	b3247	rng
mreBCD-yhdE-rng	b3248	yhdE
mrp	b2113	mrp
mrr	b4351	mrr
mscL	b3291	mscL
mscS	b2924	mscS
msrA	b4219	msrA
msrB	b1778	msrB
msyB	b1051	msyB
mtfA	b1976	mtfA
mtlADR	b3599	mtlA
mtlADR	b3600	mtlD
mtlADR	b3601	mtlR
mtn-btuF-yadS	b0158	btuF
mtn-btuF-yadS	b0159	mtn
mtn-btuF-yadS	b0157	yadS
mtr	b3161	mtr
mug	b3068	mug
murA	b3189	murA
murB-birA	b3973	birA
murB-birA	b3972	murB
murQP-yfeW	b2429	murP
murQP-yfeW	b2428	murQ
murQP-yfeW	b2430	yfeW
mutH	b2831	mutH
mutS	b2733	mutS
mutY-yggX-mltC-nupG	b2963	mltC
mutY-yggX-mltC-nupG	b2961	mutY
mutY-yggX-mltC-nupG	b2964	nupG
mutY-yggX-mltC-nupG	b2962	yggX
nac	b1988	nac
nadA-pnuC	b0750	nadA
nadA-pnuC	b0751	pnuC
nadB	b2574	nadB
nadC	b0109	nadC
nadE	b1740	nadE
nadK	b2615	nadK
nagBACD	b0677	nagA
nagBACD	b0678	nagB
nagBACD	b0676	nagC
nagBACD	b0675	nagD
nagE	b0679	nagE
nagK-cobB	b1120	cobB
nagK-cobB	b1119	nagK
nanATEK-yhcH	b3225	nanA
nanATEK-yhcH	b3223	nanE
nanATEK-yhcH	b3222	nanK
nanATEK-yhcH	b3224	nanT
nanATEK-yhcH	b3221	yhcH
nanC-yjhT	b4311	nanC
nanC-yjhT	b4310	yjhT
nanR	b3226	nanR
napFDAGHBC-ccmABCDEFGH	b2201	ccmA
napFDAGHBC-ccmABCDEFGH	b2200	ccmB
napFDAGHBC-ccmABCDEFGH	b2199	ccmC
napFDAGHBC-ccmABCDEFGH	b2198	ccmD
napFDAGHBC-ccmABCDEFGH	b2197	ccmE
napFDAGHBC-ccmABCDEFGH	b2196	ccmF
napFDAGHBC-ccmABCDEFGH	b2195	ccmG
napFDAGHBC-ccmABCDEFGH	b2194	ccmH
napFDAGHBC-ccmABCDEFGH	b2206	napA
napFDAGHBC-ccmABCDEFGH	b2203	napB
napFDAGHBC-ccmABCDEFGH	b2202	napC
napFDAGHBC-ccmABCDEFGH	b2207	napD
napFDAGHBC-ccmABCDEFGH	b2208	napF
napFDAGHBC-ccmABCDEFGH	b2205	napG
napFDAGHBC-ccmABCDEFGH	b2204	napH
narGHJI	b1224	narG
narGHJI	b1225	narH
narGHJI	b1227	narI
narGHJI	b1226	narJ
narK	b1223	narK
narP	b2193	narP
narQ	b2469	narQ
narU	b1469	narU
narXL	b1221	narL
narXL	b1222	narX
narZYWV	b1465	narV
narZYWV	b1466	narW
narZYWV	b1467	narY
narZYWV	b1468	narZ
ndh	b1109	ndh
ndk	b2518	ndk
nemA	b1650	nemA
nepI	b3662	nepI
nfo	b2159	nfo
nfrBA	b0568	nfrA
nfrBA	b0569	nfrB
nfsB	b0578	nfsB
nhaA	b0019	nhaA
nhaB	b1186	nhaB
nhaR	b0020	nhaR
nhoA	b1463	nhoA
nikABCDER	b3476	nikA
nikABCDER	b3477	nikB
nikABCDER	b3478	nikC
nikABCDER	b3479	nikD
nikABCDER	b3480	nikE
nikABCDER	b3481	nikR
nirBDC-cysG	b3368	cysG
nirBDC-cysG	b3365	nirB
nirBDC-cysG	b3367	nirC
nirBDC-cysG	b3366	nirD
nlpA	b3661	nlpA
nlpC	b1708	nlpC
nlpD-rpoS	b2742	nlpD
nlpD-rpoS	b2741	rpoS
nlpI	b3163	nlpI
nmpC	b0553	nmpC
nohA-ydfN-tfaQ	b1548	nohA
nohA-ydfN-tfaQ	b1546	tfaQ
nohA-ydfN-tfaQ	b1547	ydfN
nohB	b0560	nohB
norR	b2709	norR
norVW	b2710	norV
norVW	b2711	norW
nrdAB	b2234	nrdA
nrdAB	b2235	nrdB
nrdDG	b4238	nrdD
nrdDG	b4237	nrdG
nrdHIEF	b2675	nrdE
nrdHIEF	b2676	nrdF
nrdHIEF	b2673	nrdH
nrdHIEF	b2674	nrdI
nrdR-ribDE-nusB	b0413	nrdR
nrdR-ribDE-nusB	b0416	nusB
nrdR-ribDE-nusB	b0414	ribD
nrdR-ribDE-nusB	b0415	ribE
nrfABCDEFG	b4070	nrfA
nrfABCDEFG	b4071	nrfB
nrfABCDEFG	b4072	nrfC
nrfABCDEFG	b4073	nrfD
nrfABCDEFG	b4074	nrfE
nrfABCDEFG	b4075	nrfF
nrfABCDEFG	b4076	nrfG
nsrR-rnr-rlmB	b4178	nsrR
nsrR-rnr-rlmB	b4180	rlmB
nsrR-rnr-rlmB	b4179	rnr
nudB-yebC-ruvC	b1865	nudB
nudB-yebC-ruvC	b1863	ruvC
nudB-yebC-ruvC	b1864	yebC
nudC-hemE-nfi	b3997	hemE
nudC-hemE-nfi	b3998	nfi
nudC-hemE-nfi	b3996	nudC
nudE	b3397	nudE
nudF-yqiB-cpdA-yqiA-parE	b3032	cpdA
nudF-yqiB-cpdA-yqiA-parE	b3034	nudF
nudF-yqiB-cpdA-yqiA-parE	b3030	parE
nudF-yqiB-cpdA-yqiA-parE	b3031	yqiA
nudF-yqiB-cpdA-yqiA-parE	b3033	yqiB
nudG	b1759	nudG
nudH-ptsP	b2830	nudH
nudH-ptsP	b2829	ptsP
nudI	b2251	nudI
nudK	b2467	nudK
nuoABCEFGHIJKLMN	b2288	nuoA
nuoABCEFGHIJKLMN	b2287	nuoB
nuoABCEFGHIJKLMN	b2286	nuoC
nuoABCEFGHIJKLMN	b2285	nuoE
nuoABCEFGHIJKLMN	b2284	nuoF
nuoABCEFGHIJKLMN	b2283	nuoG
nuoABCEFGHIJKLMN	b2282	nuoH
nuoABCEFGHIJKLMN	b2281	nuoI
nuoABCEFGHIJKLMN	b2280	nuoJ
nuoABCEFGHIJKLMN	b2279	nuoK
nuoABCEFGHIJKLMN	b2278	nuoL
nuoABCEFGHIJKLMN	b2277	nuoM
nuoABCEFGHIJKLMN	b2276	nuoN
nupC	b2393	nupC
nupX	b2161	nupX
ogrK	b2082	ogrK
ompA	b0957	ompA
ompC	b2215	ompC
ompF	b0929	ompF
ompG	b1319	ompG
ompL	b3875	ompL
ompN	b1377	ompN
ompR-envZ	b3404	envZ
ompR-envZ	b3405	ompR
ompW	b1256	ompW
ompX	b0814	ompX
omrA	b4444	omrA
omrB	b4445	omrB
oppABCDF	b1243	oppA
oppABCDF	b1244	oppB
oppABCDF	b1245	oppC
oppABCDF	b1246	oppD
oppABCDF	b1247	oppF
orn	b4162	orn
osmB	b1283	osmB
osmC	b1482	osmC
osmE	b1739	osmE
osmF-yehYXW	b2131	osmF
osmF-yehYXW	b2128	yehW
osmF-yehYXW	b2129	yehX
osmF-yehYXW	b2130	yehY
osmY	b4376	osmY
otsBA	b1896	otsA
otsBA	b1897	otsB
oxc	b2373	oxc
oxyR	b3961	oxyR
oxyS	b4458	oxyS
paaABCDEFGHIJK	b1388	paaA
paaABCDEFGHIJK	b1389	paaB
paaABCDEFGHIJK	b1390	paaC
paaABCDEFGHIJK	b1391	paaD
paaABCDEFGHIJK	b1392	paaE
paaABCDEFGHIJK	b1393	paaF
paaABCDEFGHIJK	b1394	paaG
paaABCDEFGHIJK	b1395	paaH
paaABCDEFGHIJK	b1396	paaI
paaABCDEFGHIJK	b1397	paaJ
paaABCDEFGHIJK	b1398	paaK
paaXY	b1399	paaX
paaXY	b1400	paaY
pabB-nudL	b1813	nudL
pabB-nudL	b1812	pabB
pabC-yceG-tmk-holB-ycfH	b1099	holB
pabC-yceG-tmk-holB-ycfH	b1096	pabC
pabC-yceG-tmk-holB-ycfH	b1098	tmk
pabC-yceG-tmk-holB-ycfH	b1097	yceG
pabC-yceG-tmk-holB-ycfH	b1100	ycfH
pagB	b4023	pagB
pagP	b0622	pagP
panBC	b0134	panB
panBC	b0133	panC
panD	b0131	panD
panE-yajL	b0425	panE
panE-yajL	b0424	yajL
parC	b3019	parC
pbl	-	pbl
pbpG	b2134	pbpG
pck	b3403	pck
pcnB-folK	b0142	folK
pcnB-folK	b0143	pcnB
pdhR-aceEF-lpd	b0114	aceE
pdhR-aceEF-lpd	b0115	aceF
pdhR-aceEF-lpd	b0116	lpd
pdhR-aceEF-lpd	b0113	pdhR
pdxB-usg-truA-dedA	b2317	dedA
pdxB-usg-truA-dedA	b2320	pdxB
pdxB-usg-truA-dedA	b2318	truA
pdxB-usg-truA-dedA	b2319	usg
pdxH-tyrS-pdxY	b1638	pdxH
pdxH-tyrS-pdxY	b1636	pdxY
pdxH-tyrS-pdxY	b1637	tyrS
pdxK	b2418	pdxK
pepA	b4260	pepA
pepB	b2523	pepB
pepD	b0237	pepD
pepE	b4021	pepE
pepN	b0932	pepN
pepQ-yigZ-trkH-hemG	b3850	hemG
pepQ-yigZ-trkH-hemG	b3847	pepQ
pepQ-yigZ-trkH-hemG	b3849	trkH
pepQ-yigZ-trkH-hemG	b3848	yigZ
pepT	b1127	pepT
perR	b0254	perR
pfkA	b3916	pfkA
pfkB	b1723	pfkB
pflA	b0902	pflA
pflDC	b3952	pflC
pflDC	b3951	pflD
pgaABCD	b1024	pgaA
pgaABCD	b1023	pgaB
pgaABCD	b1022	pgaC
pgaABCD	b1021	pgaD
pgi	b4025	pgi
pgl	b0767	pgl
pgpA	b0418	pgpA
pgpB	b1278	pgpB
pgsA	b1912	pgsA
pheLA	b2599	pheA
pheLA	b2598	pheL
pheP	b0576	pheP
pheU	b4134	pheU
pheV	b2967	pheV
phnCDEEFGHIJKLMNOP	b4106	phnC
phnCDEEFGHIJKLMNOP	b4105	phnD
phnCDEEFGHIJKLMNOP	b4104	phnE
phnCDEEFGHIJKLMNOP	-	phnE
phnCDEEFGHIJKLMNOP	b4102	phnF
phnCDEEFGHIJKLMNOP	b4101	phnG
phnCDEEFGHIJKLMNOP	b4100	phnH
phnCDEEFGHIJKLMNOP	b4099	phnI
phnCDEEFGHIJKLMNOP	b4098	phnJ
phnCDEEFGHIJKLMNOP	b4097	phnK
phnCDEEFGHIJKLMNOP	b4096	phnL
phnCDEEFGHIJKLMNOP	b4095	phnM
phnCDEEFGHIJKLMNOP	b4094	phnN
phnCDEEFGHIJKLMNOP	b4093	phnO
phnCDEEFGHIJKLMNOP	b4092	phnP
phoA-psiF	b0383	phoA
phoA-psiF	b0384	psiF
phoBR	b0399	phoB
phoBR	b0400	phoR
phoE	b0241	phoE
phoH	b1020	phoH
phoPQ	b1130	phoP
phoPQ	b1129	phoQ
pinE	b1158	pinE
pinH	-	pinH
pinQ	b1545	pinQ
pinR	b1374	pinR
pitA	b3493	pitA
pitB	b2987	pitB
pldA	b3821	pldA
pldB-yigL	b3825	pldB
pldB-yigL	b3826	yigL
plsB	b4041	plsB
plsC	b3018	plsC
pmbA	b4235	pmbA
pmrD	b2259	pmrD
pncB	b0931	pncB
pntAB	b1603	pntA
pntAB	b1602	pntB
polA	b3863	polA
polB	b0060	polB
potABCD	b1126	potA
potABCD	b1125	potB
potABCD	b1124	potC
potABCD	b1123	potD
potFGHI	b0854	potF
potFGHI	b0855	potG
potFGHI	b0856	potH
potFGHI	b0857	potI
poxA	b4155	poxA
poxB-ltaE-ybjT	b0870	ltaE
poxB-ltaE-ybjT	b0871	poxB
poxB-ltaE-ybjT	b0869	ybjT
ppa	b4226	ppa
ppc	b3956	ppc
ppdAB-ygdB-ppdC-recC	b2826	ppdA
ppdAB-ygdB-ppdC-recC	b2825	ppdB
ppdAB-ygdB-ppdC-recC	b2823	ppdC
ppdAB-ygdB-ppdC-recC	b2822	recC
ppdAB-ygdB-ppdC-recC	b2824	ygdB
ppdD-hofBC	b0107	hofB
ppdD-hofBC	b0106	hofC
ppdD-hofBC	b0108	ppdD
pphA	b1838	pphA
pphB	b2734	pphB
ppiA	b3363	ppiA
ppiB-lpxH	b0524	lpxH
ppiB-lpxH	b0525	ppiB
ppiC	b3775	ppiC
ppiD	b0441	ppiD
ppk-ppx	b2501	ppk
ppk-ppx	b2502	ppx
pppA	b2972	pppA
pps	b1702	pps
pptA	b1461	pptA
pqiAB	b0950	pqiA
pqiAB	b0951	pqiB
pqqL	b1494	pqqL
prfC	b4375	prfC
priA	b3935	priA
priC-ybaM	b0467	priC
priC-ybaM	b0466	ybaM
prkB	b3355	prkB
prlC-yhiQ	b3498	prlC
prlC-yhiQ	b3497	yhiQ
prmB-aroC-mepA-yfcAML	b2329	aroC
prmB-aroC-mepA-yfcAML	b2328	mepA
prmB-aroC-mepA-yfcAML	b2330	prmB
prmB-aroC-mepA-yfcAML	b2327	yfcA
[truncated: 2,506 more rows]
