# Supplementary material for: The impact of horizontal gene transfer in shaping operons and protein interaction networks – direct evidence of preferential attachment
Source: BMC Evol Biol. 2008 Jan 24;8:23. doi: 10.1186/1471-2148-8-23 (PMC2259305; doi:10.1186/1471-2148-8-23)
Supplement: Additional file 6 — Data_2008_0117.zip. Compressed zip file containing data used in the study [file 1471-2148-8-23-S6.zip › DATA_2008_0117/SUPPLEMENTARY_DATA/FigureS1_ECO-K12-CORE-NONCORE-HGTDB-COA.xls]

## Sheet: Sheet1
0.034429	0.031611	-0.084721	0.156304	-0.328453	-0.148753
0.040567	0.000532	-0.19021	0.023758	-0.577038	-0.378523
-0.083846	0.168218	-0.63302	-0.324628	-0.553273	-0.296046
0.362446	-0.327047	-0.020022	0.087256	-0.371494	-0.423936
0.205279	0.050979	0.03685	0.096764	-0.566668	-0.315706
-0.001354	0.15033	-0.204442	-0.153561	-0.317458	-0.221535
0.001874	0.299079	-0.009398	-0.230725	-0.340138	-0.201915
-0.173151	0.122694	0.157975	-0.022444	0.094285	-0.623483
0.034271	-0.236064	0.332836	-0.533429	-0.730826	-0.27327
0.127984	-0.096345	-0.198235	-0.079988	-0.365082	-0.034295
0.227018	-0.098149	0.109323	-0.025694	-0.417511	-0.15471
0.288752	-0.117133	-0.005438	-0.003171	-0.147554	0.131603
-0.054434	-0.11468	0.232765	-0.204583	0.159023	0.189186
0.220567	-0.096704	-0.108324	-0.049007	0.326946	0.257281
0.19243	-0.105571	-0.347634	-0.020606	0.429761	0.331666
0.073564	0.02506	-0.110145	-0.125242	0.430947	0.199774
-0.082489	0.051656	-0.1447	0.141774	0.292101	0.295151
0.224988	-0.179744	-0.256002	-0.071414	0.295986	0.14838
0.111394	-0.070746	-0.013481	0.056218	-0.147554	0.131603
0.059736	0.241506	-0.00317	-0.037775	-0.255615	-0.295655
0.119234	0.260685	0.161775	-0.247521	-0.685632	-0.226432
0.161782	0.040281	-0.336945	0.069196	-0.691692	-0.437652
0.180021	0.260418	-0.088471	-0.045142	-0.564845	-0.429967
0.080424	0.13695	-0.066766	0.120921	-0.42543	-0.285074
0.063317	0.079203	0.00362	0.12433	-0.458254	-0.115943
-0.041635	0.078008	-0.090927	0.273644	-0.234829	-0.08716
0.414071	-0.402889	-0.478653	-0.252423	-0.471236	-0.15758
0.41189	-0.547749	-0.110983	-0.075563	-0.30624	-0.08119
0.232997	-0.249933	0.172518	0.027185	-0.726575	-0.468821
0.431295	-0.17073	-0.114533	0.167369	-0.374025	-0.077598
0.213792	-0.137076	-0.052339	0.14751	-0.626607	-0.392902
0.294868	-0.11311	0.030857	0.099072	-0.282537	0.066736
0.46949	-0.330195	-1.16781	-0.269497	-0.251973	-0.14076
0.050202	-0.210052	-0.217272	-0.018877	-0.37832	-0.338501
-0.148581	0.059315	-0.507298	-0.264589	-0.630787	-0.068943
0.340453	-0.583681	-0.396563	-0.252771	-0.684378	-0.028928
-0.279475	-0.078547	-0.157929	0.187407	-0.896731	-0.410791
-0.378616	-0.040194	-0.420929	-0.231866	-0.615137	-0.478555
0.012901	-0.044105	0.14671	-0.308377	-0.906603	-0.376378
-0.006814	0.066611	0.267607	-0.358501	-0.566657	-0.32071
-0.126507	-0.25992	-0.06826	0.087874	0.094193	-0.637958
-0.312138	0.073341	0.025639	0.132855	-0.272101	-0.217816
-0.013415	0.007542	-0.349778	-0.052246	-0.272268	-0.377079
-0.066825	0.061871	-0.835097	-0.415832	-0.277515	-0.35222
0.01179	0.247516	0.029056	0.151528	-0.762023	-0.39394
-0.082436	0.155092	-0.131693	-0.404475	-0.319406	-0.396735
-0.084448	0.058838	-0.513035	0.056321	-0.520398	-0.293064
0.171968	0.153739	0.118982	-0.095312	-0.941943	-0.468524
-0.086745	0.233286	-0.155782	0.105911	0.047204	0.346518
0.098245	0.173315	0.1824	-0.021693	0.03429	0.407639
0.145546	0.227049	-0.1493	-0.050263	0.023186	0.425447
0.20452	-0.186572	-0.03997	-0.203066	-0.094377	0.124846
0.207402	-0.075985	-0.142934	0.102644	0.068793	0.158576
0.253173	0.157663	-0.202868	-0.257405	0.090099	0.149437
0.303458	-0.188291	-0.535262	-0.283275	0.209277	0.116217
0.070973	0.225759	-0.741867	-0.487095	0.113755	0.197574
-0.003692	0.097623	-0.059804	0.028285	-0.037567	0.184225
-0.028777	0.260955	0.139601	-0.247086	0.246776	0.216185
0.089848	-0.031918	-0.063656	-0.041855	-0.125487	0.268419
-0.286412	-0.010474	-0.015501	0.060551	-0.616246	-0.065926
-0.226217	0.2772	-0.380698	-0.161278	-0.502314	-0.206437
0.470996	-0.342356	-0.260336	-0.481294	-0.427133	-0.264353
0.132698	0.108626	-0.159684	-0.07026	-0.760047	-0.327756
-0.14166	0.080118	-0.147567	0.146613	-0.65966	0.024075
0.146108	0.099156	0.021904	-0.096235	-0.488794	0.047753
-0.219904	-0.036951	0.497932	-0.543731	-0.257169	-0.019736
0.000163	0.076042	-0.184631	-0.117724	-0.417087	-0.135613
-0.267001	0.102761	-0.085029	0.067599	-0.32428	-0.13185
0.190482	-0.224102	0.223455	-0.208851	-0.569466	-0.131829
0.331426	-0.492904	-0.108284	0.17088	-0.441194	-0.220161
0.164421	-0.13511	-0.073979	-0.00179	-0.427554	0.130718
0.1223	-0.040074	-0.43779	0.094863	-0.279554	-0.109107
-0.293218	0.097077	-0.214572	0.070805	-0.466737	-0.092576
-0.167407	0.066211	0.104618	-0.159745	-0.32408	-0.163259
0.089095	0.008845	-0.20298	0.179891	-0.495032	-0.243312
0.256472	0.062135	-0.060029	0.070387	-0.714908	-0.102591
-0.155912	-0.055555	-0.145808	-0.049106	-0.253512	-0.117471
-0.053728	0.056706	0.105021	0.114977	-0.796161	-0.460995
-0.124578	0.182317	0.119655	0.087688	-0.806983	-0.309281
0.496127	-0.69489	0.130897	0.108018	-0.749485	-0.343572
-0.082788	0.057068	0.078914	-0.072583	-0.538907	-0.263981
0.024498	-0.001142	0.148842	-0.014479	-0.607901	-0.083674
-0.070648	0.034663	-0.149643	-0.111433	-0.381337	-0.35519
-0.10882	0.01381	0.194615	0.000834	-0.345179	-0.241176
0.067779	-0.044163	0.048082	0.184344	-0.449946	-0.401233
0.01856	-0.020543	0.152154	0.060437	-0.301728	-0.342257
-0.195713	-0.034214	-0.333064	-0.257915	-0.413289	-0.378519
0.180463	-0.179973	0.474326	-0.535687	-0.192346	-0.314904
-0.103304	0.167343	0.075213	-0.262456	-0.433672	-0.25875
-0.326086	0.104339	-0.502084	-0.522438	-0.724997	-0.376683
0.114306	-0.028609	0.26134	-0.25476	-0.884988	-0.460691
-0.067388	0.194442	0.063648	-0.063926	-0.540164	-0.309181
0.263213	0.05852	-0.086127	0.096464	-0.332114	-0.07821
-0.227165	0.019951	-0.020022	0.087256	-0.422203	-0.218146
-0.201349	-0.18547	-0.08437	0.249741	-0.409499	-0.076383
0.105882	0.076493	-0.034336	0.080779	-0.85147	-0.436684
0.404455	-0.06755	-0.258475	0.033281	-0.741254	-0.274477
-0.186689	0.021641	-0.295265	-0.125926	-0.65018	-0.095337
-0.220961	-0.126267	-0.017815	0.114354	-0.38735	-0.091582
-0.150772	0.129606	-0.039458	0.196684	0.095247	-0.33222
0.118507	0.098675	0.302748	-0.001709	-0.242467	-0.328928
0.122691	-0.046396	-0.033036	-0.316381	-0.597779	-0.685389
-0.074312	-0.252092	-0.030491	-0.002924	-0.724035	-0.432272
0.101743	-0.018408	0.147079	0.240545	-0.128822	-0.272233
0.011176	0.049425	-0.212229	0.059137	-0.113457	-0.456563
0.216112	-0.354674	-0.004791	-0.002812	-0.353974	-0.299893
-0.106272	0.216771	-0.018978	-0.084588	-0.541894	-0.251279
-0.154554	0.094724	0.396283	-0.468625	-0.477504	-0.451793
-0.148489	0.208744	0.271989	0.026748	-0.535329	-0.180514
0.125741	-0.102361	-0.087877	0.135336	-0.393888	-0.065404
0.144625	0.025169	0.241092	-0.106278	-0.497852	-0.152057
0.275769	-0.057978	-0.111446	0.056631	-0.849261	-0.403837
0.092745	0.065152	-0.079296	0.088311	-0.544769	-0.222669
-0.137301	0.085546	-0.433022	0.48022	-0.703333	-0.429535
-0.111625	-0.084349	-0.626827	-0.246643	-0.502729	-0.235902
-0.031624	0.240997	-0.28878	-0.093352	-0.234131	-0.294645
0.011949	0.063865	0.01782	0.039206	-0.193703	0.037773
0.326073	-0.416292	-0.309521	-0.006506	-0.225113	-0.102835
0.318899	-0.237307	0.284345	-0.196079	-0.115531	-0.12844
0.158587	-0.026622	-0.589982	-0.213339	-0.316615	-0.049899
0.118553	-0.123306	0.301444	-0.637549	-0.31957	-0.229367
-0.328011	0.269864	0.000663	0.086128	-0.256357	-0.325043
-0.257309	0.197946	-0.313213	0.019629	-0.395325	-0.266534
0.217575	-0.067132	-0.124855	0.055452	-0.499932	-0.193593
0.273565	-0.151927	-0.214692	0.228636	-0.391649	-0.32564
0.19149	0.131025	-0.156933	0.012312	-0.406872	-0.071974
-0.069881	0.132281	-0.096173	0.300285	-0.3999	-0.247056
0.05548	-0.131994	-0.206573	-0.071765	-0.734527	-0.034616
0.004608	0.181746	0.407127	-0.351273	-0.358175	-0.06686
0.218651	-0.149348	-0.194298	-0.066636	-0.531503	-0.16875
0.144101	0.037134	0.156581	0.00867	-0.749183	-0.43263
0.142587	-0.097795	-0.162641	0.26328	-0.113766	-0.214728
0.165116	-0.272963	0.067366	0.213916	-0.241095	-0.279056
0.33512	-0.108512	0.204258	-0.040907	-0.339262	-0.353332
0.071885	-0.005125	0.010186	0.009623	-0.367634	-0.514966
-0.03088	0.151145	-0.031751	0.293723	-0.258984	-0.158729
0.262592	-0.10208	-0.152583	0.006202	-0.31238	-0.101719
-0.065837	0.153439	-0.588076	-0.171993	-0.449973	-0.109931
-0.111767	0.090244	-0.249936	-0.06792	-0.472586	-0.09707
0.277698	-0.602487	-0.165527	-0.026603	-0.380712	-0.361343
0.007345	0.182851	-0.06079	0.242231	-0.495381	-0.218696
0.301274	-0.025018	-0.076193	0.269478	-0.313798	-0.287344
0.341614	-0.011001	-0.177967	0.103647	-0.343427	-0.174642
0.143139	-0.1878	-0.036419	0.127313	-0.502693	-0.257725
0.03591	0.097384	-0.226357	-0.114301	0.111108	-0.390871
-0.325984	0.053825	-0.196527	-0.008509	-0.563812	-0.391602
-0.0757	-0.021958	-0.1447	0.141774	-0.318228	-0.345104
0.084207	0.11125	0.245742	-0.738342	-0.539466	-0.370515
0.008856	0.17365	-0.110145	-0.125242	-0.170616	-0.189959
0.269518	-0.132113	-0.405696	0.195056	-0.235048	0.003414
0.188075	0.005288	-0.014621	-0.286794	-0.111679	-0.208461
-0.168583	0.142993	-0.066934	-0.127494	-0.524887	-0.343245
0.190436	-0.085809	-0.024395	0.40418	-0.478161	-0.159554
0.094308	-0.185367	-0.241719	-0.007276	-0.40707	0.013485
0.037795	0.070536	-0.417652	-0.16774	0.012735	-0.165394
0.151956	-0.077937	-0.30985	-0.286436	-0.66972	-0.10797
0.236564	-0.234134	-0.239294	-0.090596	-0.651223	-0.167143
-0.03896	-0.1576	-0.324846	-0.237235	-0.459011	-0.129559
-0.252013	0.057518	0.150561	0.255458	-0.298348	0.133902
0.059724	-0.084351	0.275671	0.025173	-0.465212	-0.323346
0.012342	-0.052294	0.029806	0.140247	-0.472541	-0.204558
0.031423	-0.261009	0.040296	0.178049	-0.194817	-0.155216
0.284717	0.214489	0.221442	0.101609	-0.219058	0.11195
0.170029	-0.032077	0.013307	0.212925	0.131712	0.154756
0.005642	0.046406	0.243469	0.039078	-0.551858	-0.411661
-0.105776	0.227412	-0.007267	0.105782	-0.582761	-0.237905
0.117923	0.176788	-0.227911	0.302439	-0.732117	-0.384965
-0.338045	-0.073133	-0.020022	0.087256	-0.797	-0.275472
-0.122619	0.179371	-0.208623	0.091106	-0.548912	-0.387314
0.119238	-0.047568	0.10328	0.236024	-0.82073	-0.218675
0.188427	-0.26592	-0.069291	-0.003688	-0.661536	-0.25584
-0.15958	0.028465	-0.324751	-0.250897	-0.256021	-0.234697
0.09678	-0.067969	-0.49289	-0.255397	-0.235282	-0.28119
-0.174613	0.118772	-0.112796	0.134992	-0.621705	-0.616948
-0.282203	0.093479	-0.918788	-0.154356	0.023303	-0.031257
0.053035	0.178724	-0.117367	-0.217214	-0.663152	-0.247992
0.085401	0.121399	0.018904	0.081854	-0.383429	-0.021413
0.201529	-0.059688	-0.165829	0.004836	-0.443853	-0.168065
0.400253	-0.542943	-0.811401	-0.348587	-0.203288	-0.391734
0.101274	-0.19522	-0.288038	-0.080446	-0.523536	-0.168196
0.149791	0.107128	-0.139618	-0.069051	-0.704166	-0.348678
-0.057168	0.275653	0.049275	0.204207	-0.255731	-0.12962
0.154543	-0.178801	0.04531	0.349318	-0.40804	-0.112522
-0.220749	0.024658	0.080298	-0.125853	-0.405372	0.056486
0.119345	-0.079482	0.094285	0.187273	-0.611455	-0.241316
0.189049	0.251313	0.016551	-0.081153	-0.565317	-0.291693
-0.062654	-0.103982	0.142183	0.01117	-0.49366	-0.14893
0.032037	-0.018659	-0.005901	0.050079	-0.395134	-0.207262
0.334247	0.231871	0.013066	0.235676	-0.175862	-0.274439
0.123244	0.100974	0.091104	0.182669	-0.293719	-0.267853
-0.25512	-0.015134	0.106788	0.149602	-0.567505	-0.376172
0.045792	-0.034434	0.287393	0.04798	-0.973884	-0.37578
-0.16094	0.201528	-0.114269	0.210164	-0.240489	-0.316622
0.009962	0.210249	0.108684	-0.036165	-0.359637	-0.093158
0.213548	-0.237991	0.124205	0.188509	-0.310086	-0.002828
-0.340738	-0.051044	-0.219633	-0.208658	-0.193815	0.08237
0.033841	0.088052	-0.153339	-0.141206	-0.675269	-0.033016
-0.080129	0.155029	0.063881	0.084547	-0.400585	-0.216545
0.364774	-0.194679	0.248256	-0.068817	-0.259098	-0.263598
0.133737	0.088751	0.169251	-0.14389	-0.473633	-0.189049
0.114176	0.043588	0.013743	0.09455	-0.529471	-0.099243
0.115952	-0.56701	-0.311654	0.106468	-0.28175	-0.111063
0.08585	0.08277	0.079205	-0.402454	-0.208937	-0.145066
0.16076	-0.122247	0.529867	-0.509109	-0.078583	-0.17982
-0.024422	0.045955	0.117806	0.104676	-0.694626	-0.166717
0.206719	-0.081197	0.02686	0.134444	-0.329294	-0.291942
0.413902	-0.15654	0.122849	-0.014966	-0.16643	-0.434523
0.301401	-0.232594	-0.818305	-0.549102	0.104144	0.287792
0.016462	0.082518	-0.547627	0.000789	0.170144	0.167127
-0.230719	0.179306	-0.029441	-0.087253	0.220354	0.055234
-0.199823	-0.009433	-0.361592	0.170016	-0.028514	0.164216
0.019171	0.28561	-0.239227	0.073611	0.339304	-0.199956
0.077141	-0.026697	-0.142934	0.102644	0.013243	0.239468
0.03973	0.072317	-0.03997	-0.203066	0.123091	0.273867
0.073703	0.060691	-0.088593	0.061793	0.293501	0.042501
0.125021	-0.081531	0.068136	0.050267	-0.441022	-0.128333
-0.14009	0.037953	-0.012045	-0.095335	-0.248996	0.081573
0.012213	-0.090454	-0.008241	0.227228	-0.26531	-0.247847
0.015122	-0.200207	0.088769	-0.09293	-0.566058	-0.429636
0.363727	-0.083918	-0.387091	0.100723	-0.632592	-0.022884
0.291744	-0.006474	0.059255	-0.073375	-0.589854	-0.396609
0.046647	0.153102	0.139355	-0.129981	-0.601596	-0.387192
0.081178	0.019428	0.047409	0.014515	-0.365156	-0.147175
0.098908	-0.058799	0.016309	-0.034416	-0.401767	-0.213263
-0.066538	-0.040068	-0.110497	-0.028099	-0.15219	-0.14162
0.011401	0.085721	-0.234313	0.143818	-0.842798	-0.40499
-0.079214	-0.000218	-0.334942	0.237424	-0.201043	-0.147092
0.014351	-0.014854	-0.1757	0.125849	-0.267839	-0.200407
-0.054835	-0.004351	-0.238329	-0.093266	-0.218626	-0.028174
-0.277086	-0.088268	0.14186	0.055301	-0.6148	-0.291851
0.263289	-0.078521	-0.037831	0.163714	-0.565034	-0.460031
0.029517	0.101396	-0.031775	0.279568	-0.99333	-0.533994
0.039034	-0.098216	-0.051107	0.223667	-0.674208	-0.294087
-0.3434	0.078112	0.140811	-0.123138	-0.713996	-0.316638
-0.049231	0.119532	-0.263424	-0.279888	-0.332843	-0.095978
0.116987	-0.087527	-0.026104	0.262771	0.176202	0.063818
0.134256	-0.039772	0.163212	-0.093647	0.427706	-0.015321
-0.018177	0.07942	-0.052288	-0.164516	0.308158	0.231984
-0.11995	0.082571	-0.103914	-0.215304	0.238752	0.203712
-0.231589	-0.054621	-0.199312	0.01903	0.055146	0.104296
0.035278	0.177187	-0.184758	0.116731	-0.47614	-0.101663
-0.057548	0.16413	-0.298837	-0.005525	-0.606698	0.066274
-0.018601	-0.016619	0.158756	-0.032229	-0.304908	-0.362995
-0.022251	0.096953	-0.095596	-0.0723	-0.61704	-0.072804
-0.021685	0.170267	-0.372065	-0.067429	-0.539362	-0.074593
0.075099	-0.083928	-0.395252	-0.066101	-0.504349	-0.098078
-0.0054	0.016906	-0.179777	-0.091902	-0.321514	-0.271633
0.02703	0.105535	0.068601	0.022972	-0.285477	-0.023235
-0.11349	-0.264492	-0.111102	0.139615	-0.63946	-0.300266
-0.104751	-0.253654	0.045435	0.002943	-0.557921	-0.317247
0.379169	-0.224309	-0.460553	-0.160665	-0.795227	-0.403524
0.100821	0.080804	-0.126899	0.138112	-0.781152	-0.403098
0.060711	-0.009377	-0.588875	-0.200114	-0.876468	-0.50123
-0.077844	0.034325	-0.104233	0.050329	-0.573168	-0.382569
0.399763	-0.335931	-0.008027	-0.027204	-0.733695	-0.413353
-0.064631	0.06837	0.01565	0.104326	-0.849504	-0.522343
-0.09513	0.094428	-0.348682	-0.092982	-0.876983	-0.417873
0.074201	0.081029	0.096348	-0.312105	-0.656397	-0.504154
0.228341	-0.194408	-0.56728	-0.2675	-0.584563	-0.282869
-0.355511	-0.234098	-0.684909	0.073907	-0.725275	-0.361261
0.047615	-0.01705	0.230227	0.078387	-1.03152	-0.25239
-0.149423	0.069892	0.016188	-0.035425	-0.76207	-0.462141
0.006323	-0.116697	-0.261387	0.222171	-0.444286	-0.194556
0.022525	-0.12879	0.153923	0.154425	-0.16483	-0.040491
-0.138217	0.069253	0.192108	0.143523	-0.439213	-0.105529
0.061507	0.231729	0.283772	0.195189	0.041246	-0.574015
0.180806	-0.499694	-0.323052	0.211442	-0.362917	-0.295377
0.104631	-0.034195	-0.20722	-0.407235	-0.543367	-0.288725
0.246749	-0.071306	-0.00995	0.049969	-0.510448	-0.320014
0.178662	0.001755	0.054142	0.031112	-0.425136	-0.231312
0.006382	-0.006182	-0.009856	0.135838	-0.467916	-0.003361
-0.05708	0.131007	0.116914	-0.146382	-0.261448	-0.370884
-0.052231	0.006585	0.110284	0.076001	-0.471864	-0.32149
0.07275	0.021309	0.050656	0.012738	-0.329926	-0.23071
-0.211342	0.066612	0.223301	-0.168196	-0.522052	-0.284361
0.084221	-0.05415	-0.426874	-0.394046	0.309822	0.109744
0.037977	0.044139	-0.107059	0.140291	0.172965	-0.013786
0.185049	-0.02322	0.210733	-0.026775	0.266943	0.347486
0.107336	0.15376	-0.027034	0.241024	0.249285	0.458955
-0.070504	0.207131	-0.262874	0.00534	0.140161	0.243537
-0.143894	0.256736	-0.663976	-0.42067	0.098802	0.16767
0.174583	0.224841	0.254146	-0.084411	0.231752	0.153287
-0.020721	0.059857	-0.027709	0.119694	0.012847	0.068116
0.39506	-0.244308	-0.011063	0.191483	-0.732197	-0.580057
-0.210956	0.193496	0.17168	-0.118963	-0.764018	-0.347541
-0.138826	0.090169	-0.089703	0.090944	-0.176984	-0.111521
-0.015346	0.054555	0.143703	0.073499	-0.346147	-0.041927
-0.021425	-0.056819	0.083124	-0.103322	-0.300572	-0.013204
0.058328	0.087056	-0.157147	0.047157	-0.171247	-0.352078
-0.114364	-0.036676	0.09719	-0.049111	-0.210668	0.111654
0.040579	0.04523	0.198293	-0.247272	-0.427138	-0.25223
-0.08608	0.072165	-0.66415	-0.508804	-0.684769	-0.103403
-0.029873	0.228538	-0.113836	0.099518	-0.505281	-0.317855
-0.136857	0.286087	-0.130691	0.320676	-0.369038	-0.242613
-0.016869	0.141328	-0.075198	-0.042764	-0.352393	0.044136
-0.033781	0.102346	0.068214	-0.297236	-0.408441	0.017436
-0.220443	0.130289	-0.184349	-0.096763	-0.754462	-0.510015
-0.030148	0.127799	-0.199343	-0.342786	-0.998027	-0.336686
-0.072092	-0.058041	-0.165865	-0.366561	-0.841066	-0.380428
0.310515	-0.137884	-0.42491	0.407162	-0.62725	-0.393952
0.204762	-0.025171	-0.322833	0.044913	-0.393353	-0.318486
0.1233	0.032988	0.022777	0.028458	-0.689449	-0.367708
0.392997	-0.180542	-0.231415	0.192992	-0.559323	-0.258541
0.450646	-0.36243	-0.055166	0.193088	-0.432885	-0.213685
0.443355	-0.387181	0.119182	0.050803	-0.954531	-0.588707
-0.081308	0.256694	0.068895	0.026716	-0.448658	-0.16974
-0.119518	0.074012	0.039376	0.022123	-0.3599	-0.094683
0.028684	0.119597	-0.052386	-0.254111	-0.373945	-0.117413
0.21259	0.001468	-0.113452	0.243249	-0.593001	-0.315441
-0.206854	0.079148	-0.029973	0.19379	0.093062	0.315217
0.040403	0.179247	-0.200215	-0.186334	0.250574	0.164368
-0.075875	0.171123	-0.228922	0.086258	0.104504	0.354755
0.472195	-0.567267	-0.284544	0.054839	0.30871	0.213265
-0.206777	-0.198845	-0.426281	0.007443	0.304363	0.113155
-0.020822	0.010007	-5.6e-05	0.09838	0.230083	0.37117
0.321279	-0.190621	0.029744	0.179768	0.276705	0.160961
0.037156	0.107006	-0.06107	0.010684	0.324363	0.205108
0.281549	0.0152	0.245508	-0.125884	0.244737	0.284001
0.234726	0.014106	0.271384	-0.171477	0.290412	0.169241
-0.067808	0.152524	-0.004446	0.06644	0.211977	0.249548
0.273277	0.006426	0.041493	0.014639	-0.429777	-0.100807
-0.160328	-0.030114	-0.047763	-0.01893	-0.570109	-0.297495
-0.044664	0.058001	-0.050157	0.158695	-0.477239	-0.309235
0.142827	0.128021	-0.213114	-0.177339	-0.746472	-0.333607
0.350465	-0.150452	-0.225122	0.129484	-0.589145	-0.300096
-0.121436	0.246654	-0.06122	-0.016622	-0.170856	0.03699
0.194808	-0.018442	-0.396923	-0.169475	-0.545305	-0.496927
0.008597	-0.025578	-0.044306	0.023113	-0.695308	-0.327411
0.259754	-0.217567	-0.122857	0.209666	-0.320581	0.087672
-0.017687	0.069512	-0.01789	0.046688	0.015235	0.391918
-0.02448	0.002333	0.259593	-0.0199	0.046102	0.316688
-0.013741	0.201289	0.023304	0.138728	0.140706	0.129308
0.26314	-0.013654	-0.254076	-0.009401	0.283885	0.031899
0.121761	-0.022527	0.046667	-0.174746	0.086532	0.162315
-0.139746	0.142393	-0.005399	0.021399	0.00754	0.021886
0.142149	0.023509	0.063908	0.110361
-0.05898	0.098257	-0.155818	0.030791
0.422701	-0.331925	-0.170563	0.144632
0.092903	0.115263	-0.096164	0.026659
0.200432	-0.198967	-0.12843	0.110483
0.15216	-0.128379	-0.020022	0.087256
-0.0192	0.015883	-0.049966	0.026051
0.190348	-0.252575	-0.211063	0.190916
-0.036134	0.010901	0.017032	0.162804
0.093796	0.082751	-0.096932	0.078655
-0.029849	0.245364	-0.601126	-0.112063
0.015282	0.128528	-0.180268	0.020413
-0.074884	0.123656	-0.785937	-0.391138
-0.016611	0.129222	-0.323148	-0.062291
0.374143	-0.195305	0.195013	-0.698854
0.207675	0.123402	-0.239172	0.076021
0.228158	-0.04035	-0.065744	0.18391
0.226245	-0.077191	-0.020022	0.087256
-0.013235	-0.250624	0.268397	-0.095543
0.121266	0.009968	-0.344942	-0.040466
-0.363325	-0.171862	-0.184661	-0.130825
-0.785872	-0.133253	-0.202969	-0.123611
0.158333	0.125069	-0.00467	-0.088468
-0.067328	0.276668	-0.292766	0.029524
0.348553	-0.294208	-0.395491	0.096531
-0.031734	0.083352	-0.164223	-0.049078
0.029047	0.168785	-0.010744	0.176519
0.080294	-0.081215	0.314201	0.044421
0.197912	-0.234367	0.193544	0.067828
-0.349077	-0.075098	-0.172845	0.206814
0.183255	-0.253181	-0.092205	0.087572
0.200155	-0.075647	-0.192221	-0.077447
0.189565	0.064199	0.143787	0.245626
-0.032228	-0.027284	-0.337418	0.083625
0.015603	-0.03214	0.037221	0.184831
0.055997	-0.042756	0.097646	0.135365
-0.004824	-0.158636	0.011323	0.34781
-0.092122	0.021717	0.006424	0.001931
0.039714	0.060032	-0.226708	0.078501
-0.192722	0.146691	0.09057	0.049085
0.181168	-0.021284	0.17813	0.029515
-0.106311	-0.326118	-0.492384	-0.142285
0.093521	0.057404	0.002106	0.033773
-0.073127	0.292575	-0.058117	-0.145654
-0.013343	0.047562	-0.02457	-0.088856
0.286505	-0.292078	-0.426281	0.007443
-0.035992	0.197414	-0.143763	0.098866
0.311211	-0.059233	-0.284544	0.054839
-0.093003	-0.145397	-0.345855	0.347462
0.075365	-0.033879	0.06637	0.14448
0.188467	0.07267	-0.252043	-0.10132
0.306411	-0.230102	-0.040903	0.130224
-0.263676	-0.195797	0.113862	-0.127962
-0.184501	-0.057573	-0.254898	0.006842
0.022602	0.357712	-0.039179	0.088559
-0.251469	-0.126847	-0.415191	-0.127863
0.270311	-0.093529	0.022259	-0.216607
-0.042492	-0.131224	-0.197301	0.105105
-0.207739	0.073418	-0.460031	-0.097173
0.078121	0.059086	0.329506	-0.245874
-0.112354	0.005174	0.05373	0.1696
-0.100062	0.160585	-0.042781	-0.152368
-0.233654	-0.073707	-0.294956	-0.024104
-0.084166	-0.019505	0.054137	-0.210867
-0.105768	0.132194	0.02146	0.032396
-0.254776	0.182984	-0.76206	-0.279267
0.208082	-0.036914	-0.380028	-0.257147
0.315867	-0.493866	-0.350891	0.006475
-0.18656	0.301731	-0.040722	0.141882
0.090884	-0.040983	-0.040839	0.217459
0.044486	0.037064	-0.463546	-0.139602
0.091423	0.062136	-0.287276	-0.239606
0.146294	-0.044988	-0.076798	0.013628
0.028213	0.003277	-0.167618	0.156911
-0.232619	0.047905	-0.042458	-0.061504
-0.059092	0.140495	-0.131727	0.019754
-0.325879	0.150679	0.043183	0.046206
0.179046	-0.137303	-0.035764	0.118161
-0.219458	-0.472641	-0.597536	0.389537
-0.174974	-0.017542	-0.279593	-0.203059
-0.333068	0.034222	-0.174915	0.142128
-0.351123	0.012666	-0.146834	-0.146115
-0.21705	-0.055906	-0.061701	0.18024
-0.204646	0.018404	0.013154	-0.082603
-0.19198	0.053327	-0.079805	0.027465
-0.039027	0.118232	0.056395	-0.239367
0.150085	0.075947	0.258255	0.319369
0.19302	-0.052469	0.028852	0.103305
0.100047	-0.070768	-0.097082	0.061827
-0.152511	0.151682	-0.35307	-0.225327
0.121199	-0.010324	0.250457	0.192286
-0.044375	-0.095218	-0.236287	-0.086508
0.263187	-0.095331	-0.0901	-0.058806
0.447032	-0.210006	0.09612	-0.033447
-0.078679	0.106317	-0.337957	0.06004
0.008585	0.134493	0.077727	-0.190657
-0.25612	0.045229	-0.096183	0.032654
-0.025256	0.170259	0.05012	0.022662
-0.12673	0.191241	0.224352	0.149057
-0.158226	0.176651	0.272287	0.116447
0.027878	0.339637	0.196423	0.108371
0.172972	-0.141332	-0.343046	0.001167
0.092337	0.077815	0.208544	-0.111885
-0.136584	0.143697	-0.237337	0.021302
-0.047087	0.169839	-0.222479	-0.150405
0.262396	-0.152637	-0.011865	-0.124292
-0.155092	0.02841	-0.059549	0.087747
0.016962	-0.251207	-0.043039	0.157567
-0.165817	0.148458	-0.351604	-0.14904
0.066814	0.13021	-0.026098	-0.0051
0.047203	0.012733	0.221469	-0.090521
-0.007292	-0.164681	-0.493526	0.068764
-0.03555	0.042019	-0.395252	-0.066101
-0.101147	0.063283	-0.142934	0.102644
0.035764	0.117402	-0.159569	-0.306719
0.114448	0.185952	-0.132045	-0.231877
-0.250888	0.10475	-0.115269	-0.099215
-0.045205	0.106315	-0.121743	-0.034429
0.138703	0.160039	-0.787192	-0.557134
0.104542	-0.096596	-0.178778	-0.118
0.110462	0.134862	-0.152256	-0.141008
-0.013884	0.223998	-0.06961	0.148863
-0.139748	0.318285	0.03785	0.303377
-0.149996	0.112201	-0.025619	0.138442
-0.006802	0.204266	-0.252112	0.26882
0.039202	0.118615	-0.803379	-0.421831
-0.061361	0.02954	-0.53819	-0.179726
0.005825	0.271687	-0.029647	-0.037261
0.053164	0.105862	-0.291797	-0.015671
-0.182285	-0.065045	-0.362347	0.163572
0.077049	-0.073175	-0.247027	-0.039563
0.393743	-0.224079	-0.413401	-0.106819
-0.279558	-0.113188	-0.315098	0.122135
0.045724	-0.085268	-0.073287	0.060405
-0.070708	0.077392	-0.360283	0.13715
0.201989	-0.23715	-0.004317	0.05338
0.442201	-0.730611	0.263476	-0.198775
0.410374	-0.509123	-0.033003	-0.092459
-0.033634	0.266727	0.130477	-0.038484
-0.160395	-0.057784	-0.358897	-0.145919
-0.079261	0.078624	-0.09782	0.034442
-0.155308	-0.044753	0.122018	-0.036335
-0.296396	0.219839	-0.139859	-0.000763
-0.14251	0.164399	-0.016877	-0.161632
0.254686	-0.264565	0.03362	-0.019088
-0.069976	0.191015	-0.318835	-0.185283
-0.189159	-0.037399	-0.246832	-0.122666
-0.081391	0.113648	-0.415059	-0.170361
-0.004081	0.018882	-0.119295	-0.427696
-0.223849	0.214093	-0.142471	0.066289
0.164449	-0.237728	-0.273113	-0.298143
-0.121078	-0.056895	0.196005	0.021081
-0.13768	0.049509	-0.339342	-0.002048
-0.054498	0.181593	-0.452921	-0.091336
-0.070947	-0.086737	-0.386012	-0.026573
0.124316	0.06648	-0.095033	0.103186
-0.003572	-0.016586	0.189903	-0.078866
-0.161066	-0.026072	-0.575421	-0.222863
-0.327959	0.045949	-0.277929	0.107043
0.12572	-0.059019	-0.163705	0.199828
-0.144434	-0.008379	-0.113436	0.142432
0.377884	-0.451306	0.107839	0.009515
0.050859	-0.008839	0.021357	0.103695
-0.347264	0.033379	-0.144357	-0.185101
0.057082	0.032265	0.056742	0.103494
0.07772	0.017759	-0.051793	-0.066379
0.380605	-0.367556	-0.662037	-0.157467
0.035569	0.161063	-0.393845	-0.013837
0.352383	-0.1941	-0.336069	-0.296926
-0.055517	0.296288	-0.437368	0.106776
-0.052989	0.119555	-0.132024	-0.067195
0.011973	0.191226	-0.085864	0.053091
0.211189	-0.062413	-0.282583	0.037501
0.088279	-0.096015	0.091353	0.131512
-0.086768	0.141713	-0.125336	-0.109721
0.092211	-0.057768	0.194514	-0.022526
0.29773	-0.16603	0.019628	0.03446
0.354261	-0.050866	0.048684	0.042209
0.36724	-0.630296	-0.064876	0.26437
0.324218	-0.098813	0.030751	0.056421
0.028989	0.101371	-0.392127	-0.152877
0.023551	-0.007599	-0.381975	-0.084723
0.333833	-0.222925	-0.178224	-0.010326
0.047552	0.234891	-0.123693	0.157407
-0.212453	-0.12889	-0.12202	0.140558
0.029593	-0.074562	-0.019669	0.072912
0.043674	-0.041941	0.040384	0.076903
-0.174127	0.089918	-0.146369	-0.005234
0.190026	-0.057732	0.09626	0.162782
-0.167367	0.080918	-0.227368	0.150568
-0.069563	0.112535	-0.026997	-0.301073
0.134833	-0.089402	0.113546	-0.107162
0.427366	-0.103324	0.108056	0.117486
-0.043496	0.240559	0.035901	0.203648
0.016053	0.000132	0.066487	-0.035234
0.024594	-0.015594	0.194791	-0.536938
-0.373204	-0.037314	0.003695	0.0646
-0.118534	0.280192	0.271013	0.036781
-0.509357	0.234505	0.071779	0.097539
0.183074	-0.189422	0.1465	-0.134979
0.342268	-0.589959	-0.122152	-0.207237
0.246035	0.052396	-0.003914	0.06009
-0.105211	0.017923	0.037271	0.239718
-0.141303	-0.028905	-0.214508	0.171333
-0.014674	0.023796	-0.891493	0.157086
-0.103955	0.15383	0.014371	-0.201764
-0.044234	0.073256	0.119623	0.082476
0.125569	0.031853	0.220291	-0.166937
0.117161	0.039633	-0.284811	0.032433
-0.015513	0.188827	-0.479911	-0.087762
-0.266509	-0.069865	-0.110685	-0.378606
0.122637	-0.134536	-0.440021	-0.322459
-0.083888	-0.029196	-0.437626	-0.477687
0.400558	-0.622352	-0.512321	-0.256373
0.031592	0.068815	-0.817586	-0.406146
-0.256879	0.220716	-0.03997	-0.203066
-0.132519	-0.112653	-0.142934	0.102644
-0.075152	0.212777	-0.472714	-0.269839
0.218304	-0.086031	-0.801507	-0.047788
0.084093	0.170107	0.04764	0.130137
-0.058266	0.041225	0.040521	0.044328
0.065649	0.127522	-0.100687	-0.124028
-0.114799	0.097903	0.227243	-0.082125
-0.18253	0.003427	0.230929	0.065965
-0.107441	-0.259495	-0.571635	-0.081914
-0.216399	0.131377	-0.112646	0.002086
0.378822	-0.098124	-0.651359	-0.365842
0.138481	0.030647	0.064399	0.059725
0.119087	0.206799	0.160129	0.08139
0.024177	0.206506	-0.140829	0.187467
-0.200967	-0.009046	-0.203261	0.025663
0.404842	-0.257192	-0.207281	-0.414562
0.362831	-0.450101	-0.166078	0.13313
0.386893	-0.38073	0.00758	-0.083203
0.405933	-0.17921	0.049219	0.022125
0.143287	-0.091635	-0.099222	-0.043906
0.332561	-0.222089	-0.066459	0.030836
0.36048	-0.35684	0.14483	-0.449273
0.489504	-0.726548	0.019393	-0.105443
0.262537	-0.616757	0.017808	-0.050822
0.352306	-0.446668	0.038014	-0.023749
0.440026	-0.567629	-0.299154	0.045141
0.068898	-0.062369	-0.199669	-0.192263
0.293439	-0.501764	-0.226637	-0.002888
0.230208	-0.368934	0.242555	-0.018596
0.303115	-0.523938	0.16384	-0.047827
0.303806	-0.467315	-0.422448	-0.279777
0.255984	-0.395479	-0.426182	0.363909
0.298484	-0.369976	0.138737	-0.038799
-0.025377	-0.01418	0.060021	-0.067724
-0.293581	0.040866	-0.038797	0.131625
0.048279	-0.310922	-0.298469	0.230204
0.328152	-0.029906	-0.110145	-0.125242
0.225112	-0.100856	0.064538	-0.498751
0.213099	-0.046103	-0.032891	0.129741
0.053139	0.105821	-0.182348	0.062566
0.130329	0.101974	-0.002393	0.085113
-0.113312	-0.063458	0.138973	-0.126849
-0.064188	0.144935	-0.103033	-0.140275
-0.225819	-0.02923	-0.379954	-0.054597
-0.134674	0.011978	-0.281826	0.150055
-0.229441	-0.095544	-0.23629	-0.145114
-0.112216	0.023819	-0.228075	0.090782
0.317087	-0.347279	-0.019538	0.227834
0.029818	0.138111	0.133998	-0.021275
-0.020144	0.19576	0.079977	0.045589
-0.011881	0.209777	-0.073146	0.213041
0.04657	0.07392	0.193689	0.082208
-0.029085	0.088676	0.01801	0.008319
-0.054723	0.067801	-0.210852	-0.121429
0.089531	0.033203	0.064636	0.053627
-0.012937	0.041137	-0.074677	0.272514
0.348139	-0.248902	0.291439	0.009926
0.110352	-0.055154	0.23219	-0.022497
0.294433	-0.322679	-0.384295	-0.355587
-0.498902	-0.191074	-0.185694	0.015028
-0.085095	0.195231	-0.398242	-0.268596
0.186709	-0.044094	0.076942	0.030714
-0.025056	0.136616	-0.253447	-0.19803
0.066689	-0.138272	-0.07527	-0.256484
0.070769	0.050187	-0.410972	-0.068071
0.114992	-0.000412	-0.451341	0.008711
-0.040456	0.218672	-0.200396	0.035233
0.028885	0.131615	-0.074592	-0.023414
-0.287788	-0.152841	-0.294614	0.102594
-0.230663	0.053018	0.166267	0.007251
-0.084279	0.111306	-0.425639	-0.253168
0.062167	-0.123163	-0.220122	-0.214165
-0.424533	-0.116837	-0.056769	0.074202
-0.173505	0.03417	-0.741271	-0.180768
0.231331	0.148031	-0.081741	-0.180292
-0.138423	-0.07192	-0.124461	-0.157666
-0.092478	0.031734	-0.183819	-0.217172
-0.129613	0.152838	-0.101159	0.008177
-0.087293	0.082476	-0.166081	0.005057
0.284648	-0.123898	-0.366786	-0.047422
-0.033949	0.018041	-0.001023	-0.057375
0.242352	0.009954	0.052571	-0.072057
-0.023303	0.063083	-0.073424	-0.233704
0.086283	-0.000497	-0.045831	0.088887
0.296635	-0.134757	0.043711	0.097794
-0.048712	-0.039675	-0.197006	-0.052036
0.050028	0.249337	-0.406939	-0.39247
-0.124968	0.028795	-0.229734	0.11832
0.003932	0.106599	-0.043831	-0.055257
-0.006627	-0.056954	-0.129783	-0.133396
0.058467	0.214434	-0.198428	-0.135071
0.038256	-0.047727	0.143761	-0.161295
-0.018035	-0.0383	-0.034647	-0.550347
-0.183078	-0.101621	-0.530373	-0.209191
-0.075331	0.243599	-0.072867	0.124573
-0.211924	-0.037901	-0.19966	-0.252335
-0.276055	-0.081544	-0.107783	-0.131555
-0.202936	-0.040024	-0.18274	0.2164
0.126509	-0.032985	-0.499725	0.123975
-0.020994	0.264514	-0.140652	0.253654
0.081082	0.160234	-0.009475	0.013181
0.037012	-0.159868	-0.131439	-0.007653
0.420647	-0.216843	-0.320804	-0.034546
-0.230199	0.308943	-0.165913	-0.0143
0.120599	-0.072396	-0.426281	0.007443
-0.073052	0.194138	-0.284544	0.054839
0.199008	-0.05262	-0.385269	-0.245589
0.125764	0.045163	-0.129526	0.175019
-0.050442	0.077448	0.218993	0.269552
0.155554	-0.032431	0.117708	-0.00277
0.141475	-0.000877	0.144959	0.301364
-0.165882	0.049502	-0.268277	-0.270831
0.256641	-0.189565	-0.255552	-0.20818
0.065438	-0.048736	-0.007462	-0.009522
0.455395	-0.25069	-0.272981	-0.368516
0.351398	0.024358	-0.285594	-0.07512
-0.184048	0.081165	-0.000905	-0.018767
0.034532	-0.082875	-0.032113	0.216235
-0.307324	0.077804	-0.332128	0.01408
0.063929	0.027688	-0.074591	0.045896
0.283727	-0.237163	0.053462	0.160632
0.011821	-0.040343	0.300533	-0.53011
0.005371	0.16008	-0.018108	0.203886
0.099419	0.108927	0.026124	0.093085
0.320225	-0.306495	-0.314177	0.044298
-0.063597	-0.046838	-0.198217	0.105331
0.036675	0.119226	-0.153499	-0.244753
-0.087785	-0.037013	-0.320799	-0.240804
-0.017125	0.059018	0.023999	-0.101263
0.353484	-0.127141	0.131095	0.051854
-0.026329	0.151029	-0.154031	-0.02967
0.01059	0.251972	0.084132	0.033592
-0.058671	0.167923	0.187582	0.203753
-0.095892	0.116262	-0.174084	0.009256
0.301319	-0.067624	-0.302501	-0.272673
-0.023418	-0.075269	-0.730678	-0.521192
0.072877	0.044501	-0.043932	0.176781
-0.001989	0.104734	-0.186937	0.23733
0.134957	0.094538	-0.093073	0.124459
0.099033	0.111495	-0.076448	0.200683
-0.0454	0.174158	-0.152792	0.139143
-0.258194	0.034871	-0.186457	0.153925
0.013549	0.060219	-0.408307	-0.09765
-0.05251	-0.003011	-0.257159	-0.109353
-0.001542	0.044675	-0.022276	0.107644
-0.167796	-0.083727	0.049063	0.050447
-0.125446	-0.045964	0.123984	0.376119
-0.155175	-0.099258	-0.199005	0.206353
-0.258569	-0.224483	0.109954	-0.018651
0.172241	-0.098158	0.046403	0.036893
-0.181667	0.103033	0.04071	0.034858
0.026192	-0.028075	0.168169	-0.031256
-0.164234	0.089741	-0.219472	0.082082
0.097861	0.189487	0.031822	0.128772
-0.203799	0.291012	-0.162214	0.016381
-0.057774	0.217381	-0.142934	0.102644
-0.268964	0.104027	-0.03997	-0.203066
0.14031	-0.134137	0.00815	0.011101
-0.193322	0.114345	-0.03178	-0.113216
0.224463	-0.102288	-0.533471	-0.291801
-0.1223	0.054367	-0.127349	-0.04197
0.010873	0.138215	-0.151076	0.040392
-0.048926	0.072924	-0.123284	0.230349
-0.19285	-0.117422	-0.468551	0.082411
-0.011186	0.109403	-0.22116	0.073957
0.061027	-0.016254	-0.155722	0.053048
0.438502	-0.221968	-0.044166	-0.275532
0.004534	0.121348	-0.16576	-0.101152
0.097531	-0.027422	-0.034654	0.218019
0.181971	-0.204593	-0.190228	-0.28451
-0.035236	-0.016063	-0.162762	-0.263946
0.061753	0.256462	-0.099581	0.006291
-0.266974	-0.146812	-0.956167	-0.415295
0.382936	-0.200705	-0.176578	0.264882
0.186002	-0.093262	0.304885	-0.273524
0.013583	-0.174198	0.037769	0.18535
-0.178552	-0.079323	-0.08553	0.066703
0.315145	-0.021324	-0.116166	-0.139284
-0.400503	0.149966	-0.29562	-0.24168
-0.108943	-0.121651	-0.39507	-0.080195
0.05355	0.034378	-0.181046	-0.384271
0.327349	-0.097667	-0.053098	-0.000157
0.016678	0.06691	-0.223972	-0.417138
-0.110247	-0.149949	-0.014301	-0.091776
0.108261	0.074761	-0.046115	0.179895
0.041596	0.105184	0.166536	0.062744
0.043786	0.021415	-0.073977	0.151771
-0.037505	-0.072845	-0.111733	0.145602
0.05383	0.004865	-0.131998	0.242452
0.349809	-0.266597	-0.080452	0.267589
-0.003739	-0.069921	-0.013557	-0.096668
-0.148033	0.016471	-0.138592	-0.528449
0.016927	-0.057763	-0.214009	-0.215262
-0.09929	0.13334	-0.042227	0.07167
0.181428	0.388303	-0.12897	-0.053975
0.171805	-0.164836	0.254938	-0.187286
0.039073	0.044059	-0.110463	0.02575
-0.042113	-0.030893	-0.105681	-0.02744
-0.15113	-0.09834	-0.121617	0.323625
-0.288225	-0.126357	0.183784	0.078736
-0.148811	0.287226	0.087401	-0.002445
-0.328843	-0.030515	-0.009161	0.137211
0.214874	0.013532	-0.098169	-0.037757
-0.101959	0.355663	-0.577976	-0.005092
-0.022242	0.008913	-0.108761	-0.055911
-0.123434	0.265168	-0.305381	-0.286082
0.041366	-0.049303	0.266461	-0.149231
0.08498	-0.049011	-0.205935	0.190749
0.176716	0.212287	-0.196208	-0.13707
0.019671	0.299718	-0.469671	-0.270954
-0.02128	0.02633	-0.43949	-0.037648
0.16425	0.128569	-0.137486	-0.275903
0.177966	-0.041272	-0.13773	-0.088108
0.186929	0.100895	-0.371676	-0.124473
-0.446986	0.105517	-0.024878	-0.078039
0.0033	0.049883	-0.368583	-0.185617
0.301945	-0.141062	-0.143858	0.160737
0.135774	0.193512	-0.010641	0.144904
-0.003564	-0.05809	0.017243	0.251515
0.060334	0.036849	-0.367318	0.285247
-0.185844	0.091139	-0.397191	-0.055789
-0.210769	-0.089477	0.18876	0.148518
-0.081577	-0.006969	0.091441	0.068571
0.262215	-0.154827	-0.053867	0.00835
0.039854	-0.201539	-0.335612	0.044364
0.232324	-0.108349	-0.157085	0.284901
0.0011	-0.05269	0.130448	-0.062501
0.105353	-0.254911	-0.011317	0.160157
-0.046201	-0.131096	0.058694	0.21108
0.381347	-0.530579	0.32397	0.10676
0.401578	-0.503716	-0.077688	-0.143566
0.290892	-0.128919	-0.052716	0.17462
0.357064	-0.378464	-0.209054	-0.022776
0.277984	-0.328605	0.028819	-0.031002
0.411602	-0.492242	0.160746	-0.021597
0.154068	-0.434352	-0.144789	-0.02471
0.394067	-0.575369	-0.081952	0.146081
0.414923	-0.586217	0.067458	-0.269605
0.288347	-0.440331	-0.312107	-0.051649
-0.084596	0.165425	-0.426281	0.007443
-0.106321	0.089685	-0.284544	0.054839
0.232133	-0.068473	0.016995	0.21196
0.083557	0.106103	-0.073401	0.141036
0.069624	0.064541	-0.179311	0.036946
0.032221	0.099447	0.130827	0.232023
0.212198	-0.069435	-0.030293	0.128634
0.215878	-0.044714	0.201213	0.010604
0.000701	0.052591	0.172408	-0.056168
-0.154772	0.103218	0.017874	0.170568
0.124521	0.102638	0.0486	0.355771
0.010056	0.138249	0.06528	0.149813
-0.303341	0.038105	-0.006776	0.243489
0.307133	-0.08482	-0.107226	0.104332
0.28553	-0.081503	-0.077685	0.243138
0.282656	0.118551	-0.095779	0.235668
0.128503	0.305799	-0.132728	0.162537
0.384345	-0.186095	-0.03741	0.118254
0.202026	-0.181792	0.11275	0.247003
0.127932	-0.137864	0.156436	0.105951
0.276754	-0.004524	-0.479061	-0.018644
0.096467	0.20318	-0.039145	-0.021335
0.078581	0.026164	-0.062975	0.029986
-0.224699	0.165098	-0.017195	-0.100251
0.357827	-0.252078	0.232839	-0.174396
0.049476	-0.052392	-0.367791	-0.122754
0.251317	-0.026132	-0.118915	-0.08243
0.013166	0.013762	0.096318	-0.075034
0.061909	0.376221	-0.072704	-0.106382
0.102102	-0.006865	-0.06509	-0.216566
0.203632	0.002102	-0.945455	-0.396639
0.064061	0.191519	0.000822	0.147526
0.016507	0.065347	0.020853	-0.084533
0.314562	-0.077207	-0.07934	0.11215
0.03184	0.308351	0.198599	0.108564
0.252249	-0.216327	0.048581	0.263631
0.102039	0.042521	0.005362	0.241183
-0.026893	0.296007	-0.147111	0.125307
0.11631	0.226744	-0.332284	0.037914
-0.17945	0.124059	-0.008554	-0.309988
0.239924	0.105391	0.037366	-0.04212
-0.028557	-0.041414	-0.155864	-0.000485
0.083182	0.282553	-0.089525	-0.02022
-0.018819	-0.076771	0.010209	0.000388
-0.205726	0.340771	0.028169	-0.007788
0.27353	-0.260721	-0.654957	-0.220394
-0.132414	-0.147056	-0.190627	0.073641
0.032488	0.077391	0.002518	0.213768
0.269472	-0.114128	-0.104443	0.195801
-0.071412	0.177573	-0.18748	0.051235
-0.00806	0.00381	0.096594	-0.002352
-0.206581	0.125758	0.003363	0.32846
-0.017784	0.154765	-0.372305	-0.321512
-0.010765	-0.015183	-0.013571	0.067674
-0.113403	0.068038	0.094322	0.111034
-0.106976	0.169551	0.011788	0.174489
-0.074626	0.125114	-0.122422	0.147325
0.050283	0.144228	0.181658	0.136051
0.219082	-0.012285	0.016619	0.180665
0.163988	-0.099197	0.172584	0.058167
0.431001	-0.375663	-0.277326	-0.082645
-0.110914	0.128272	-0.089835	0.162682
0.119363	0.125501	0.081046	0.04558
-0.219993	0.183745	-0.001385	-0.145714
0.183055	0.161648	-0.013791	0.0142
0.16413	0.316542	-0.209014	0.056823
-0.156865	-0.057118	-0.264738	-0.013177
0.014974	0.032601	-0.065528	-0.064066
0.176255	0.111013	-0.018027	-0.128012
-0.146975	-0.049068	-0.092236	0.097991
0.068229	-0.272495	0.043555	-0.074582
-0.040429	-0.035716	0.044046	-0.34121
0.040507	0.051255	0.543316	-0.535302
-0.009725	0.001669	-0.152249	-0.098417
0.182023	0.310801	-0.109976	0.137354
0.284008	-0.101019	-0.453809	-0.26121
0.233141	-0.132634	-0.601358	-0.451153
0.145423	0.037996	-0.303189	-0.007243
0.211538	0.082021	-0.218503	-0.312477
0.082276	0.070241	0.102972	0.05289
-0.282453	-0.000215	0.028092	-0.14518
-0.353929	-0.037591	-0.613968	-0.031494
-0.424704	-0.108149	0.041563	-0.125851
-0.341262	0.087534	-0.570902	-0.371014
0.128918	0.120639	-0.236722	-0.029998
-0.421987	-0.169988	0.129006	-0.331904
-0.541713	-0.096674	-0.302316	-0.02758
-0.000679	0.208191	-0.236427	-0.066627
0.013849	0.173181	-0.084866	0.011895
0.034954	-0.111652	-0.009651	-0.062093
-0.043921	0.236505	-0.037259	-0.14746
0.047282	0.028973	-0.099983	-0.112602
-0.025637	0.255041	0.481823	-0.559873
-0.263887	0.002582	0.059392	-0.216911
-0.156726	-0.110315	-0.11116	0.054534
0.238362	-0.091563	-0.358124	-0.103897
-0.064704	0.019646	0.198302	-0.293959
-0.229125	-0.012783	0.19522	-0.134831
0.097015	0.035561	0.304454	-0.331228
0.10798	-0.140875	-0.039335	0.080056
-0.212892	0.120214	-0.038789	-0.029835
-0.286625	0.027318	-0.198228	0.077348
-0.131626	-0.07848	-0.090394	-0.039066
-0.193976	-0.173105	-0.206012	-0.146943
-0.068785	0.10725	-0.245123	-0.110726
-0.165726	-0.09731	-0.162269	-0.032698
0.09072	0.076779	0.103696	0.059881
-0.222716	0.134593	-0.198997	0.025034
0.142611	-0.143756	-0.228694	-0.217369
0.026057	-0.12725	-0.132942	-0.006981
0.062015	0.126783	-0.217938	-0.030097
-0.049187	0.147641	-0.212637	0.080522
0.229806	0.120729	-0.021009	0.058012
0.049677	0.047731	-0.147208	0.234823
0.196006	-0.010339	0.026204	0.100148
-0.124063	0.157622	-0.167312	0.13849
-0.344673	0.328619	0.110401	-0.20838
0.068587	0.026615	-0.089992	0.105261
-0.217982	0.178691	-0.365601	-0.150309
-0.108551	0.044062	0.324389	-0.060434
-0.097411	-0.04798	-0.397391	-0.01911
0.169454	0.103094	-0.683761	-0.331771
0.128948	0.24466	0.051642	0.000335
-0.043541	0.203772	0.104432	-0.174152
-0.134036	0.03571	-0.040037	0.240582
0.367288	-0.455855	-0.022056	0.287709
-0.201945	-0.045968	0.048962	-0.209292
0.11532	-0.311714	-0.113758	0.125806
0.198005	-0.21196	-0.069548	-0.082137
-0.075426	0.024779	-0.156605	-0.185143
0.003304	0.075273	-0.152597	0.03798
0.154277	-0.096771	-0.389785	-0.233144
0.034971	0.190253	0.164106	-0.435535
-0.388539	-0.18084	-0.206589	0.035036
0.370456	-0.045516	-0.285639	-0.377985
-0.140946	0.14786	-0.38065	-0.699352
0.140793	-0.381183	0.03268	-0.139508
-0.023513	-0.040413	-0.669894	-0.065522
0.410053	-0.502886	-0.466528	-0.14459
0.236426	-0.206008	-0.180182	-0.107463
0.188049	0.087828	-0.475516	-0.039858
-0.088366	0.281508	-0.121377	0.252739
-0.030333	0.142661	-0.284532	0.129008
0.093031	0.084243	-0.306833	0.166544
-0.082945	0.111631	-0.5891	-0.432742
0.046793	0.120401	0.081386	-0.021722
0.343806	-0.352889	-0.083475	0.161588
0.029691	0.072987	-0.065804	0.423499
-0.179361	-0.028559	0.058365	-0.086954
0.009032	0.191934	-0.020145	0.26453
-0.251617	0.000542	-0.523017	-0.249783
0.212754	0.203693	-0.027903	-0.106711
-0.010366	0.152964	0.058903	-0.212397
0.202581	-0.028305	-0.174309	-0.095339
0.322946	-0.067602	-0.071618	-0.271919
0.091992	-0.082085	-0.002613	-0.341769
0.011335	0.026783	-0.621751	-0.348337
0.062918	-0.141431	-0.037685	-0.053896
0.086099	-0.044299	-0.462989	-0.1296
0.097142	0.106388	-0.072582	0.178432
-0.085149	-0.070256	0.068486	-0.142652
-0.170851	0.008943	-0.261601	0.113445
-0.070702	-0.078843	-0.157933	0.115282
0.143355	0.349397	-0.896882	-0.455595
-0.081858	0.058569	0.144959	0.301364
0.173843	-0.041552	-0.023519	0.133322
-0.146491	-0.017127	-0.146958	0.121106
-0.147882	0.001982	-0.500296	-0.327109
0.221717	0.041558	-0.570939	-0.215618
0.343151	-0.098928	-0.421033	-0.009485
0.235653	0.043763	-0.334451	-0.077161
0.291491	-0.241675	-0.294897	-0.009153
0.150286	-0.000747	-0.470915	-0.129036
-0.091966	-0.115226	0.153967	0.116741
0.329097	-0.133015	-0.006792	-0.023674
0.408387	-0.181606	-0.852075	-0.493752
-0.003981	0.014948	0.018402	0.029723
0.214479	-0.128643	0.068136	0.006732
0.360548	-0.254268	-0.27364	-0.072694
0.412705	-0.342152	-0.034411	0.23941
-0.023035	0.197984	0.110752	0.064118
0.175009	0.002729	-0.898022	-0.359647
-0.264858	0.0636	-0.45603	0.071636
-0.003953	0.052258	0.100828	0.029583
0.217501	-0.0397	0.174496	0.138243
-0.179393	0.12347	-0.187891	0.034991
0.281844	-0.052826	-0.036473	0.158762
0.425049	-0.13339	-0.182494	-0.151974
-0.135137	0.335838	-0.156967	0.031846
0.167178	-0.056587	-0.210203	-0.082252
-0.196521	0.052335	-0.426281	0.007443
0.071633	0.043889	-0.284544	0.054839
-0.055035	0.060662	-0.272415	-0.346477
-0.107391	-0.095732	0.019777	0.013532
-0.118545	0.090848	-0.186611	0.212687
-0.124183	0.00932	-0.395252	-0.066101
-0.141229	0.04515	0.016528	-0.011825
0.091319	0.100379	-0.005808	-0.038336
-0.006994	0.250543	-0.1447	0.141774
0.071269	0.144021	-0.269966	0.124914
-0.100498	0.035301	0.062562	-0.078039
-0.102644	0.125096	-0.081838	0.20073
-0.15989	0.100003	-0.081085	0.11904
0.025759	-0.137105	0.346277	-0.427676
-0.02727	0.143322	-0.142004	0.036377
-0.106871	0.112777	0.120299	0.268008
-0.019578	0.110225	-0.012121	0.053728
-0.006831	0.077013	-0.068044	-0.126771
-0.026856	0.200705	0.351227	-0.174145
-0.026604	0.148089	0.437576	-0.471957
0.097585	0.100775	-0.210733	-0.160057
0.095763	-0.184848	0.013673	0.01657
0.107416	0.026628	-0.04838	-0.109857
0.129429	-0.074845	-0.245244	0.076252
0.01728	0.307943	-0.405232	-0.101835
0.006899	0.269261	-0.12968	0.020674
0.099503	0.03133	-0.113432	0.126544
0.358464	-0.349062	-0.043467	-0.180426
0.213294	0.019101	-0.126759	-0.253224
-0.143245	0.13559	-0.138112	-0.265511
0.106836	-0.476576	-0.390454	-0.02359
0.215145	-0.028155	0.116693	-0.05711
-0.098852	0.136835	0.004724	0.134104
-0.145586	0.155338	-0.53822	-0.27371
0.111469	-0.098796	-0.218984	0.154824
-0.064342	0.191937	-0.074458	-0.050234
0.062192	0.157517	0.052852	0.062893
-0.06642	0.271027	0.099011	0.20939
0.140245	0.014994	-0.156286	0.042536
0.240669	-0.059932	-0.223385	0.061873
0.185549	0.09406	-0.027117	-0.12445
-0.095601	0.125878	-0.124031	-0.063332
0.185449	-0.121793	-0.632108	-0.16759
0.355859	-0.228225	-0.097211	-0.065871
-0.045133	-0.177751	-0.246559	-0.343019
0.051303	0.059739	-0.33058	-0.123343
-0.005244	-0.080715	-0.262206	0.015242
0.331458	-0.11783	-0.476056	0.218153
0.259421	-0.116334	-0.707606	-0.045909
0.111715	0.09211	-0.078088	0.119383
0.103958	0.354837	0.169865	-0.0122
0.372204	-0.191222	0.044254	0.135665
0.048826	0.142151	-0.081365	0.263093
-0.026685	0.169697	0.126006	0.079987
-0.320699	-0.016628	-0.089121	-0.1828
0.181732	0.148419	-0.06175	-0.010575
0.352631	-0.149523	-0.052305	0.028147
0.142377	0.155571	0.024449	0.003189
-0.031914	0.099538	-0.306443	0.062582
0.188664	0.065117	-0.225135	0.181817
0.098887	0.135919	-0.029251	-0.342059
0.001912	-0.008987	-0.221703	0.182963
0.326715	-0.051145	-0.235126	-0.134584
0.020519	-0.009501	-0.149682	0.150564
-0.099243	0.330026	-0.327862	-0.034587
-0.498394	-0.308759	-0.043559	0.137312
-0.043169	0.044677	-0.188934	0.283235
0.133452	0.019541	-0.18617	0.293879
-0.063259	0.127951	-0.302729	-0.001237
0.121555	0.093336	-0.280119	0.085716
-0.022665	0.036783	-0.020022	0.087256
0.151981	0.093277	-0.14575	-0.107996
0.130803	0.146412	0.031424	0.19637
0.115804	-0.016405	-0.087388	0.272344
0.295789	0.022887	0.035849	-0.131222
-0.007979	0.119834	-0.128274	0.003043
-0.036693	-0.102844	-0.689917	-0.332255
-0.033445	0.138543	-0.266435	-0.027284
-0.150897	-0.078885	-0.363986	-0.005825
0.071907	-0.35453	-0.436731	-0.299419
0.047392	0.192583	0.032345	0.159406
0.101228	0.12457	0.299426	-0.151602
-0.17596	-0.030476	0.039557	0.150369
-0.273065	0.109789	0.171026	0.16279
0.195383	-0.009502	-0.240818	-0.177414
-0.211972	0.064591	0.035036	0.223665
0.295444	-0.65362	-0.259542	-0.025737
-0.149263	0.033733	-0.189191	0.095543
0.091294	-0.142457	0.278934	-0.002856
0.104231	0.073876	0.048825	-0.153417
-0.264034	-0.249727	0.023196	0.166593
-0.142027	-0.086826	-0.069145	0.322683
0.283417	-0.027595	0.023839	0.148842
0.017024	0.089358	0.047132	0.188954
0.108636	0.108961	-0.318949	0.283765
0.111062	0.173022	-0.299253	0.015865
0.037587	0.210926	-0.082827	0.18172
0.042642	0.256995	-0.07923	0.010411
-0.045851	0.245225	0.056293	0.114306
-0.065705	0.111744	-0.088586	-0.086635
0.048897	0.224303	-0.719149	-0.376793
0.122892	0.29061	0.029668	0.019144
0.162117	0.240636	0.150223	-0.059782
0.226777	0.024921	-0.084311	-0.058632
-0.071315	0.124984	-0.221377	0.03549
-0.002382	0.046762	0.045672	0.066775
-0.23707	0.011616	-0.691001	-0.311461
0.117372	-0.192177	-0.698268	-0.290848
-0.203724	0.062151	0.018832	0.120107
0.083077	-0.057167	0.037192	0.167897
-0.096725	0.165247	0.187972	0.008998
0.129511	0.02846	-0.03916	-0.095967
0.332283	-0.159078	-0.184013	0.074999
0.338122	-0.127394	-0.241897	-0.033131
0.208521	0.188226	-0.020022	0.087256
0.333771	0.146941	-0.221987	-0.010427
-0.025388	0.270007	0.026972	0.049581
-0.040873	0.276872	-0.351983	0.067701
0.064547	-0.093527	-0.110354	0.135168
-0.18669	0.132995	-0.709513	-0.291289
0.068452	0.209336	-0.313742	0.02008
-0.055624	0.145194	-0.367938	-0.067549
-0.056942	0.066668	-0.056402	0.311809
0.174164	0.148512	-0.413052	-0.00404
0.117376	0.232038	-0.24816	-0.22495
0.061426	0.115533	-0.463148	-0.152064
0.234219	0.031226	-0.296141	0.045124
0.363326	-0.292445	-0.120862	0.096649
-0.229944	-0.002726	0.14452	0.148876
-0.14535	0.246487	0.116458	0.14701
-0.076015	0.231269	-0.843569	-0.287651
0.013437	0.319571	-0.017793	0.054725
0.102057	0.095928	-0.244966	0.034066
0.220614	0.044991	-0.098867	-0.04743
0.075105	-0.024964	-0.266012	-0.230849
0.063923	-0.065155	-0.201788	-0.15116
0.170499	0.093604	-0.109815	0.165075
-0.02395	0.251177	-0.132853	-0.335776
0.025457	0.180659	-0.20991	0.03437
0.11921	0.215776	-0.242472	0.024358
0.168133	-0.25013	-0.069587	-0.120664
0.106254	0.479055	0.304434	0.215308
0.010903	0.208161	0.182167	0.164058
-0.023115	0.220498	0.132446	0.314614
0.215773	-0.018834	0.048855	0.257796
-0.035263	0.106282	0.079176	0.094628
0.340604	-0.250925	0.072761	-0.057041
0.194968	-0.179242	0.288124	0.006206
-0.147824	0.082296	-0.311834	-0.029977
0.124236	0.01492	-0.020022	0.087256
0.252721	0.026324	0.083035	0.171914
-0.143249	0.335757	-0.134653	0.078847
-0.041908	0.086902	0.39232	-0.213127
0.141135	0.276875	-0.101395	0.108894
0.114858	0.133516	-0.204167	0.187383
0.015412	0.135601	0.106226	0.323562
0.347825	-0.23219	0.023762	-0.206509
0.109991	-0.013898	-0.125061	0.151838
0.063839	0.037852	0.02117	-0.006365
-0.103718	0.318756	-0.136756	-0.012095
0.177568	-0.067685	-0.380522	0.044682
0.059354	0.235161	-0.298001	0.351773
0.151072	-0.027786	0.158229	-0.029554
-0.123867	0.11905	-0.791921	-0.355626
0.092254	-0.032977	-0.288263	-0.042775
-0.195863	0.063933	-0.416191	-0.060599
0.041735	-0.322008	-0.28297	0.222513
0.24313	0.033813	-0.229948	-0.026904
-0.020011	-0.014628	-0.170301	0.125866
-0.194925	0.076094	0.01733	0.045644
-0.278478	0.058017	-0.282732	0.038479
-0.245989	0.056733	0.426439	-0.303976
0.259014	-0.13275	-0.181208	-0.12607
0.385774	-0.428191	0.143498	-0.101642
0.202007	0.057745	0.052056	0.043831
0.178673	0.241016	-0.16017	-0.072956
0.198405	0.059181	-0.175911	-0.114809
0.167837	0.01461	-0.482488	-0.250949
0.068524	0.219822	-0.311839	-0.111275
-0.028096	0.041094	-0.487566	-0.081394
0.06004	0.15867	0.443569	-0.517725
0.160091	0.069615	0.1679	-0.068576
-0.013022	0.054995	-0.398762	0.083814
0.118607	0.169262	-0.112792	-0.031837
0.154313	0.087594	-0.040741	0.12845
0.089417	0.138585	0.139148	-0.146398
-0.088649	0.133388	0.060862	-0.106577
0.182601	-0.005981	-0.27302	-0.186494
0.053113	0.330695	-0.569075	-0.011827
-0.114309	0.271335	-0.020022	0.087256
0.042488	0.034537	0.039829	-0.452241
-0.058008	0.210101	-0.10846	0.07889
0.112243	0.150224	-0.139031	0.109731
0.029603	0.227457	0.030199	0.209587
-0.326664	0.248678	-0.364525	0.046024
0.0558	0.184891	0.056842	0.039116
0.066797	-0.041231	0.1357	-0.190248
0.239989	-0.231351	-0.052509	0.045108
-0.034455	0.242194	0.108595	-0.151607
-0.026256	-0.054335	-0.135387	0.103892
0.49502	-0.703779	-0.317545	0.025076
-0.197624	0.144859	-0.336899	0.187605
0.004021	0.063084	-0.160595	-0.006053
0.32532	-0.152875	-0.141031	0.14979
-0.056748	0.139273	-0.018461	-0.327271
0.082556	-0.053703	-0.255175	0.016294
0.159989	-0.044463	-0.28138	-0.150153
-0.013511	0.058965	-0.240445	-0.242175
-0.064689	0.05981	0.433002	0.317932
-0.03681	0.160589	-0.069587	-0.120664
-0.101811	0.096267	-0.123432	-0.174046
0.30188	-0.087993	0.082612	0.020927
-0.043808	0.206234	-0.276598	0.108636
-0.562549	-0.187433	-0.164856	0.144249
0.256255	-0.086253	0.114106	0.251912
0.182826	0.033247	-0.16751	-0.022486
0.013846	0.222852	-0.084361	0.012131
-0.372833	0.178803	0.164309	0.010367
0.072433	-0.071083	-0.216393	-0.013753
0.093372	0.225393	-0.240578	-0.007046
0.310271	-0.163059	-0.42935	-0.275188
-0.243157	-0.115091	-0.055787	0.312738
-0.004457	-0.012634	0.048236	-0.148252
0.056794	-0.122837	-0.178975	0.136783
-0.112941	0.025448	-0.03997	-0.203066
-0.053967	0.128748	-0.167877	-0.196614
0.001449	0.143258	-0.377034	0.006194
-0.10598	-0.163721	0.109675	-0.056739
-0.064235	-0.057211	-0.727112	-0.419652
0.092491	0.048724	-0.304078	-0.029017
0.06966	-0.064474	-0.140275	0.131405
-0.175609	0.233458	-0.057864	0.115218
-0.029975	0.336604	0.00436	-0.110636
0.115826	0.062806	-0.203455	0.02044
0.379612	-0.118459	-0.186385	0.230225
0.068801	0.154273	0.03035	0.164477
-0.002704	0.244806	-0.254974	-0.118771
0.08224	0.196767	0.049935	0.170649
0.197456	0.066628	-0.13662	0.068203
0.042681	-0.034521	0.102447	-0.025469
0.276223	0.18548	0.14179	0.046022
-0.129009	0.100857	0.027976	0.188733
-0.120598	0.136388	0.128541	-0.001291
-0.144146	0.200998	-0.670919	-0.434482
-0.072387	-0.026727	-0.163302	-0.04736
0.151332	-0.103693	0.0237	-0.247168
-0.017408	-0.239902	-0.097118	-0.156381
0.013938	-0.046139	-0.462996	-0.253083
0.132859	-0.027906	-0.141116	0.084841
-0.129936	-0.034673	-0.16184	0.029099
-0.075213	0.006519	-0.128629	0.038682
-0.178069	0.146289	-0.082932	-0.06497
0.017475	-0.084925	-0.069356	0.107564
-0.001096	-0.028356	0.025102	0.052591
-0.170477	0.148333	-0.099909	0.136397
0.312962	-0.171127	-0.017113	0.161838
0.131296	0.020059	-0.099906	0.183184
-0.024897	0.025424	-0.068458	0.049262
-0.040042	0.114984	-0.174871	0.061161
-0.07426	-0.082899	-0.177777	-0.275872
-0.107801	0.020535	-0.094456	-0.050367
-0.09173	-0.004709	-0.557754	-0.118438
0.115601	-0.270434	0.308203	-0.435154
0.176704	0.097507	-0.695308	-0.327411
-0.146954	0.151525	0.338618	0.281804
0.217855	-0.105287	-0.077701	0.052596
-0.062512	0.113526	-0.457368	-0.145241
-0.061608	0.021212	-0.077336	-0.02029
0.077317	0.100419	-0.284544	0.054839
-0.404618	-0.303299	-0.426281	0.007443
0.189635	0.144433	0.068586	-0.041658
0.318505	-0.326672	-0.517906	-0.177636
0.235632	-0.263624	-0.12023	0.042873
-0.187839	0.13807	-0.06829	0.02459
0.446064	-0.573563	-0.133463	-0.159477
-0.08084	-0.009625	-0.155474	0.058359
0.31607	-0.222074	-0.161075	0.031023
-0.076076	0.065982	-0.494159	-0.19633
-0.047214	0.079661	0.059132	0.192063
-0.146373	-0.071722	0.099133	0.103382
-0.096252	0.118653	-0.136416	0.02422
-0.128642	0.115943	-0.071291	0.254657
0.12238	0.035007	-0.265736	0.016001
0.155923	-0.068601	0.251657	-0.047173
0.18674	0.132854	0.120478	0.047705
0.164715	0.007938	-0.694896	-0.319485
0.220837	-0.025641	-0.094732	0.0688
-0.062847	0.081026	-0.020687	0.074187
0.093085	0.225107	-0.448151	0.148918
-0.025483	-0.082144	-0.008074	0.052852
-0.146596	-0.083359	-0.470574	-0.331661
0.026005	-0.25409	-0.175471	-0.080002
0.034457	0.010449	-0.042075	0.048461
0.176689	-0.078529	-0.181682	0.322147
-0.118435	-0.094261	-0.153413	0.041701
-0.036943	0.009791	-0.117949	0.235182
0.176636	-0.013805	-0.174325	0.078548
0.033438	0.092135	-0.293275	0.015656
-0.07861	0.151929	-0.056047	0.212859
-0.042673	0.353763	-0.013261	0.256516
-0.245784	0.073157	0.132026	-0.216554
-0.108234	-0.008712	-0.116461	0.19787
-0.072664	0.158645	0.047241	-0.2105
0.313126	-0.306549	-0.051729	0.060987
-0.245785	0.030404	0.191785	0.046658
0.049477	-0.081814	0.043223	-0.022164
-0.025663	0.186987	0.191112	0.238977
-0.079393	0.052139	-0.052328	0.163117
0.112232	0.083357	-0.372344	-0.284549
0.206806	0.017681
0.133142	0.058743
0.178063	0.02496
0.003466	0.030291
0.096724	-0.117639
-0.220884	-0.031778
0.057729	0.111098
-0.019974	0.180065
-0.427875	0.064601
-0.052435	0.041869
-0.121754	0.19659
-0.018437	0.019044
-0.036009	0.093698
0.042101	0.083474
-0.10263	0.070138
0.037301	0.095473
0.017567	0.028085
0.112122	-0.03204
0.11168	-0.158531
0.145565	-0.028901
-0.180574	-0.004386
0.257979	-0.041721
0.304489	0.05768
0.268165	-0.16206
-0.201385	-0.033648
-0.129028	0.223355
-0.110037	0.059663
0.190813	-0.167271
0.247482	0.123731
-0.041914	0.250583
0.175963	0.034684
-0.008107	0.061888
0.069032	0.103932
-0.079031	0.057017
-0.017011	0.206157
-0.026159	0.264064
0.158781	-0.08077
0.084592	0.147912
0.028387	0.466691
0.193242	0.039408
0.261945	-0.261518
-0.071996	0.154077
-0.098834	-0.10165
-0.11216	0.247374
-0.1178	-0.006224
0.003154	-0.132128
-0.094221	0.016912
-0.599982	-0.144949
-0.332539	0.086786
-0.034646	-0.120686
-0.086004	0.181116
0.197265	0.081892
0.021216	-0.010757
-0.105085	0.124117
0.204969	-0.017804
0.126401	0.025199
-0.038764	0.104074
0.082957	-0.061245
0.058935	0.027557
-0.156041	-0.046813
0.012353	0.231098
0.294034	-0.173576
-0.105493	0.08814
0.239354	-0.259977
0.080362	-0.083095
0.095101	-0.108227
-0.289111	0.076261
0.386054	-0.630239
-0.175947	0.265722
-0.06242	0.175273
0.06157	0.259622
0.208644	-0.121214
-0.267028	-0.096531
0.034003	0.056354
-0.066772	0.102291
0.217077	0.03704
-0.013836	0.081871
-0.257074	0.175035
0.412921	-0.295135
-0.154668	0.179976
0.059349	0.070387
-0.04754	0.103
-0.059357	0.23343
-0.11312	0.111059
-0.341455	0.127469
0.142078	0.209994
0.103643	0.184355
-0.160079	0.185485
-0.010571	0.049696
0.002584	0.04479
0.269632	0.047573
0.079146	0.129369
0.138848	0.038731
-0.107814	0.109731
-0.149898	-0.06202
0.468438	-0.365688
0.450703	-0.525219
-0.085435	-0.012908
0.130524	-0.295534
0.473535	-0.534295
-0.028738	-0.02396
0.437829	-0.247899
0.120542	0.028282
-0.144418	0.121942
0.429414	-0.348797
0.322228	-0.936976
0.30626	-0.445339
0.429994	-0.605057
0.152237	0.136249
0.130683	0.018884
0.522105	-0.658238
-0.090931	0.043122
0.106282	-0.128368
0.072004	0.220123
-0.080336	0.156532
-0.085282	0.105073
-0.085729	0.12079
0.067393	0.045563
0.009781	0.115917
0.156429	0.053225
0.116955	0.269375
0.035624	0.315998
-0.141422	0.141812
-0.115803	0.037715
-0.260211	-0.061773
-0.358134	0.042919
0.03017	0.030707
0.009944	-0.090903
-0.282671	-0.024062
-0.200936	-0.022178
0.236681	-0.105572
-0.058646	-0.052762
-0.184634	0.092192
0.060318	0.277531
-0.062394	-0.095729
-0.002786	0.144607
-0.195809	-0.047447
-0.014868	0.058429
-0.204301	0.030335
0.119377	-0.188784
0.0156	-0.061666
-0.194889	0.026631
0.123061	0.157235
-0.144896	0.083722
0.02934	0.126671
0.07892	0.010664
-0.079978	-0.030811
0.085466	0.016559
0.013182	0.145549
0.244092	-0.121367
0.256497	0.199239
-0.024623	0.391176
-0.137672	0.249136
0.074039	-0.012784
0.04578	-0.077218
0.146047	0.03855
-0.169922	-0.03738
0.153416	-0.056813
0.110219	0.169418
0.09942	0.165667
-0.14978	0.290474
0.015469	0.231383
0.121897	-0.087384
0.139969	-0.03831
0.052679	-0.069876
0.146243	-0.130885
-0.283776	0.148216
0.035713	0.01698
-0.097343	-0.000264
0.006674	-0.197272
-0.045917	0.016752
0.035532	-0.127504
0.323403	-0.187267
-0.311278	0.07798
-0.272089	-0.064382
-0.097012	-0.21587
-0.370194	-0.213865
-0.206078	-0.101748
0.349888	-0.18154
0.121461	-0.234115
-0.117275	-0.071898
0.09814	0.020035
0.26047	-0.333876
-0.078468	-0.108192
-0.003208	-0.125248
0.109362	0.145694
-0.031851	0.143328
-0.136016	0.170054
0.09129	-0.089858
-0.536307	-0.227726
0.016444	-0.30525
-0.278247	0.186508
0.205683	0.085631
0.118324	-0.053898
0.279328	-0.434448
0.234257	-0.243796
-0.120476	0.033947
-0.187994	0.134384
-0.250741	0.056648
0.283532	-0.319326
0.284755	-0.178376
0.416271	-0.609903
-0.100605	0.090399
0.224849	0.0336
-0.012549	0.012693
0.194581	0.04193
0.29252	-0.033594
0.117009	0.040146
0.304804	0.077636
0.16824	-0.005435
0.131622	0.06715
0.047019	0.074236
0.256257	-0.309046
-0.092291	-0.129053
-0.12493	0.127652
-0.045618	0.185041
-0.216564	-0.001648
-0.188172	0.210302
0.294409	-0.011507
0.120243	0.037432
0.180991	0.014656
-0.053173	0.037994
-0.081688	0.029915
0.327147	-0.164464
0.47118	-0.585323
-0.131811	-0.113903
-0.011676	0.080316
0.252495	0.129864
-0.184787	0.049449
0.025792	-0.103359
0.211631	0.281325
0.279508	0.016479
-0.041315	0.06938
-0.082389	0.163175
0.039709	-0.009573
-0.212807	-0.145456
-0.001788	0.30301
-0.04796	0.179045
-0.152993	0.177503
-0.015595	0.039336
0.096504	0.064315
0.220773	-0.08021
0.049047	-0.110414
0.184055	0.099892
-0.210026	0.027023
-0.128823	0.011822
0.425296	-0.43038
0.005702	0.044939
0.202158	-0.066934
-0.330121	0.164736
0.097177	0.152059
0.104068	-0.4188
0.015095	-0.162618
-0.117388	0.282441
-0.23722	0.20719
0.164223	-0.211438
0.203286	-0.049713
0.056247	0.250651
-0.076289	0.156912
0.250718	0.153951
0.13148	0.078463
0.078558	-0.044102
0.103601	0.023831
-0.020743	0.121531
0.093177	0.229733
-0.018773	0.180109
-0.059776	0.178198
0.407272	-0.198095
-0.118253	0.116574
0.074774	0.218146
-0.206906	0.064604
-0.031422	-0.110063
-0.12689	-0.014757
0.395953	-0.130235
-0.208273	0.192455
0.100592	0.28573
-0.05689	0.056707
0.208641	-0.410776
0.291359	-0.062283
0.30189	-0.041753
0.056822	0.126961
-0.212899	0.067861
-0.048358	0.015412
0.104898	0.06716
0.4726	-0.362281
-0.036855	0.057853
-0.047144	-0.040646
-0.017645	0.181283
0.439334	-0.558278
-0.169494	0.008558
0.374066	-0.517397
0.177874	0.062751
0.247571	0.04542
-0.050942	0.119003
0.211603	0.084202
-0.078524	0.08877
0.061158	0.202376
-0.058208	0.193247
0.083714	0.05693
0.123128	-0.05145
-0.085112	0.21221
0.115297	0.007778
0.003005	-0.06321
0.264945	-0.041336
-0.074609	0.117208
-0.21249	0.085122
0.149711	-0.230861
-0.020513	0.214013
0.16433	-0.126439
0.034801	0.192146
-0.097612	-0.064432
0.221719	0.018692
-0.195377	0.002687
0.185398	-0.144639
-0.034199	0.142643
-0.07884	0.158129
0.152503	-0.065055
-0.016557	0.114687
0.090997	0.047698
0.054649	0.158126
0.134903	0.058312
-0.004334	0.109872
-0.186218	-0.135807
0.020312	-0.021306
0.118329	0.052537
-0.078249	0.185525
0.020067	0.147773
-0.058029	-0.244879
0.082144	-0.210003
-0.085409	0.157647
-0.066836	0.096411
-0.17931	-0.015017
-0.049329	-0.14756
0.010516	0.071767
0.149166	-0.408756
0.029844	0.021229
-0.04159	-0.070101
0.000389	-0.251372
-0.32423	0.104989
-0.127595	0.216339
0.105099	0.131962
0.010166	-0.124194
0.079346	0.035282
-0.186857	0.121902
-0.280067	-0.202769
0.038832	0.134859
-0.03813	0.220872
-0.226289	0.08906
-0.229158	0.089999
0.182513	-0.099516
-0.17404	0.216949
-0.216338	0.368758
0.304208	-0.367996
-0.077126	0.094518
0.076318	0.279689
-0.013525	-0.116582
0.070348	0.181778
-0.017902	0.174668
-0.153812	0.137183
0.053866	0.004016
0.135292	-0.023491
-0.319839	0.182311
-0.006152	0.011334
-0.277103	-0.167289
-0.206033	0.12839
0.218142	-0.178997
0.084603	-0.096183
-0.133843	0.123097
-0.169545	0.125094
-0.209384	0.051422
0.317986	-0.19169
0.048024	-0.229718
0.32775	-0.181028
-0.033791	0.17826
0.456333	-0.483951
0.104274	0.014024
0.273578	-0.200644
-0.234217	-0.087597
-0.087014	0.166844
0.325362	-0.039957
0.260601	-0.164417
0.271429	-0.136986
-0.012128	0.087733
0.023412	0.085925
0.189134	0.002266
0.278624	-0.17357
0.002725	0.066863
0.181963	0.151333
0.145276	-0.119995
0.173642	-0.031147
-0.038086	0.010544
0.097925	0.223143
-0.072836	0.331323
-0.077325	0.013944
0.210206	-0.018966
0.091619	0.012237
-0.025321	0.207244
0.001044	0.118412
0.277467	-0.186006
-0.019521	-0.153072
0.291215	-0.216191
0.017064	0.131488
-0.326707	-0.1806
-0.031961	0.00397
-0.246751	0.142405
-0.047169	-0.086537
-0.292163	0.092131
-0.115893	-0.271592
0.302557	-0.191027
0.326779	-0.248845
0.114696	0.033998
0.380122	-0.297652
0.135754	-0.195301
0.133381	-0.031386
0.224399	-0.02322
0.236318	-0.120662
0.043079	0.013241
-0.162409	0.157714
0.1836	-0.277189
0.236865	-0.563514
0.254762	-0.424509
0.178611	-0.195053
0.251852	-0.30477
-0.020983	-0.07118
-0.112366	0.094624
0.082764	0.001544
0.109397	-0.00565
0.13071	0.122776
0.057665	0.257699
0.053172	0.092854
0.140755	0.052886
0.067851	0.211542
0.222305	0.029943
0.190414	-0.033907
0.071986	-0.184758
-0.341109	0.073775
-0.043687	0.191506
0.164369	0.173009
0.184208	-0.116519
-0.055181	-0.072553
-0.184519	0.057158
0.063273	0.114392
0.016814	0.021698
0.277423	-0.164705
0.094182	-0.038077
-0.031019	0.010634
-0.236137	-0.043465
0.468396	-0.320121
0.370035	0.105827
0.271462	0.116113
0.365229	0.10524
0.129404	0.224433
0.250789	-0.060727
-0.066854	0.031257
-0.228766	0.076506
0.328229	-0.084436
-0.126674	0.100058
0.455221	-0.333708
0.407893	-0.34015
0.121147	0.125661
0.016241	-0.040757
0.000266	0.127874
-0.106318	0.316454
-0.04133	0.337858
0.107728	-0.010759
0.06953	0.127556
0.069761	0.079682
0.114965	0.093324
0.002269	-0.168409
-0.015186	0.126602
0.041418	0.137966
-0.185766	0.199576
0.003966	-0.02993
0.377268	-0.158467
0.210912	-0.183988
-0.110845	0.211501
-0.03914	-0.008791
0.095221	0.093001
0.125835	0.053671
0.05174	0.025101
0.159896	0.028091
0.198022	0.08491
0.184575	0.150287
-0.026664	0.299113
-0.016661	0.20733
0.099325	0.073739
0.015334	0.118894
0.045593	0.080013
0.126996	0.337462
0.376364	-0.202848
0.190559	-0.120882
-0.032076	0.205202
-0.075914	0.271363
-0.090317	0.049895
0.128772	0.000131
0.012045	-0.264981
0.298777	-0.127202
0.011771	0.06124
0.205728	-0.062777
0.067708	0.033658
-0.06431	-0.306668
-0.09281	0.179691
-0.188052	-0.074405
0.139144	-0.098544
0.132469	-0.003486
0.301243	-0.305062
0.100507	-0.055225
-0.001256	0.104356
0.356416	-0.197269
-0.092601	-0.072153
0.008718	-0.096013
0.016571	0.271153
-0.008731	0.169374
0.017984	0.025438
-0.242197	-0.050011
0.060526	0.109588
-0.132711	-0.11137
-0.018483	-0.114977
0.326966	-0.133933
-0.085509	0.158693
-0.065422	-0.396447
-0.029083	0.105435
-0.114358	0.132182
-0.176402	0.273486
-0.032447	0.02507
-0.131155	0.111754
-0.106726	0.086748
-0.185372	0.375544
-0.146535	0.16179
0.267408	-0.056319
-0.247712	0.063399
-0.221059	0.190068
-0.013878	-0.135703
-0.1354	0.193535
0.214744	0.092503
-0.09725	0.03418
-0.077887	-0.061484
-0.040461	0.164423
0.246496	0.120323
0.225839	0.013228
-0.041293	0.186161
0.323648	-0.22736
0.153024	-0.148489
0.167281	0.0885
0.239952	-0.05738
0.2784	-0.12498
-0.02758	0.093181
0.34528	-0.526888
0.054162	-0.005337
-0.115633	-0.114335
0.278854	-0.350069
0.490333	-0.564553
-0.176136	0.260479
-0.000222	0.190763
-0.025334	-0.076977
0.053977	-0.095533
0.352373	-0.246341
0.092817	0.008572
-0.060351	-0.242747
0.103903	-0.115613
0.148417	-0.032756
0.161931	0.067016
0.096215	-0.148464
-0.101519	0.181917
-0.162802	0.20943
-0.124826	0.311695
0.069672	0.223657
0.237852	-0.139899
0.226187	-0.007685
0.291539	-0.169424
0.351211	-0.685504
0.382189	-0.022685
-0.300983	0.074063
0.008819	0.151264
0.288886	-0.248074
0.145441	0.019443
0.014058	-0.101513
-0.159639	-0.047438
-0.239639	0.016439
-0.233199	-0.065021
-0.228703	-0.009377
0.128474	0.151254
-0.106276	0.022034
0.007807	-0.130914
-0.087708	-0.05693
0.147484	0.012485
0.075521	-0.520281
-0.129011	-0.088856
-0.478227	0.008006
-0.157153	0.285015
0.131368	-0.235858
-0.290783	-0.258745
-0.258571	-0.053873
0.148711	0.007972
-0.04273	-0.144899
-0.128121	-0.086997
0.232488	-0.331966
0.054394	-0.13915
0.312222	-0.141289
-0.012937	0.235345
0.025758	0.04911
-0.190681	-0.002774
0.138496	0.029566
-0.062588	0.170382
0.169426	0.050233
0.153237	0.078027
-0.073398	0.099278
-0.023084	0.101668
0.004742	0.103912
0.130045	-0.039936
0.215502	-0.158969
-0.028166	0.014098
0.161119	-0.149704
0.104567	-0.218267
0.082982	0.105252
0.262767	-0.239014
0.034971	0.073182
-0.189018	0.027745
-0.010385	0.087116
0.203741	-0.123249
-0.151372	0.01732
-0.180915	0.1194
-0.188311	0.280126
0.158177	-0.360932
-0.270555	0.090589
0.415775	-0.317325
0.084247	0.161709
0.030739	0.229925
0.318864	-0.132889
0.085229	-0.183542
0.168683	0.08206
0.239589	-0.296362
-0.297644	-0.236743
-0.216822	-0.003414
-0.074295	0.191778
0.276481	-0.135129
0.286842	-0.172122
0.085579	0.108069
0.183344	0.155085
0.204002	-0.086559
-0.055745	0.071645
0.041097	0.099981
0.009309	0.264387
0.147943	0.304605
0.109167	0.168406
0.167755	0.092482
0.075548	-0.11915
0.081979	0.077997
0.157264	0.036894
-0.146912	-0.099553
0.192963	0.091367
0.148945	-0.138692
0.221266	0.05422
0.290333	0.056777
0.220249	0.003269
0.148085	0.102764
0.190142	0.040616
0.272927	-0.325133
0.139958	-0.194639
-0.127693	0.06138
0.069208	0.150186
0.108586	0.089394
0.014489	-0.07979
0.047489	0.050343
-0.120674	0.050198
0.060159	-0.009405
0.113064	-0.074257
0.279682	-0.028688
-0.062241	0.164076
-0.04453	0.104066
0.133337	-0.038591
0.021144	0.007454
0.011727	0.199214
-0.168621	0.078698
0.031187	-0.003529
0.209182	-0.105337
0.028719	0.145647
-0.250092	0.005074
-0.063124	0.056033
0.183309	0.124665
0.165304	0.061804
0.341245	-0.224914
0.019312	-0.094986
0.066821	0.026107
-0.005201	0.094934
-0.426088	0.083188
0.00848	0.032208
-0.310173	0.298893
0.19434	-0.032443
-0.061557	-0.004389
0.067703	0.145873
0.106848	0.04167
0.027158	-0.030288
-0.208209	0.131162
0.025003	0.099316
-0.045796	0.219761
-0.006951	-0.108494
0.397199	-0.150579
0.116054	0.048997
-0.051462	-0.005415
-0.134417	-0.201181
-0.14154	0.005559
-0.39385	-0.160056
-0.115662	0.016155
-0.213088	0.062313
0.079229	-0.024706
0.112858	0.161961
0.130093	-0.249104
0.413916	-0.468708
0.119713	0.142543
0.016102	0.294794
[truncated: 618 more rows]
