# Supplementary material for: The impact of horizontal gene transfer in shaping operons and protein interaction networks – direct evidence of preferential attachment
Source: BMC Evol Biol. 2008 Jan 24;8:23. doi: 10.1186/1471-2148-8-23 (PMC2259305; doi:10.1186/1471-2148-8-23)
Supplement: Additional file 6 — Data_2008_0117.zip. Compressed zip file containing data used in the study [file 1471-2148-8-23-S6.zip › DATA_2008_0117/SUPPLEMENTARY_DATA/TableS1_Comparison_HGT_DATA_SOURCES.xls]

## Sheet: Sheet1
Comparison of HGT data sources
	Core	Non-core	HGT
In Price AND HGTDB	1640	335	98
In Price-NOT HGTDB	518	934	261
In HGTDB-NOT Price	978	689	955
